# Supplementary material for: Single-cell atlas reveals cellular heterogeneity and BMP5-mediated regulation of adipogenic differentiation in sheep adipose tissue
Source: Commun Biol. 2026 Jan 21;9:292. doi: 10.1038/s42003-026-09581-3 (PMC12923642; doi:10.1038/s42003-026-09581-3)
Supplement: Supplementary file 3 — Supplementary Data [file 42003_2026_9581_MOESM3_ESM.xlsx]

## Sheet: D1
Supplementary Data 1. Example pathways of GO functional enrichment for differentially expressed genes in all identified cell types.
Cluster	Ontology	ID	Description	GeneRatio	pvalue	geneID	Count
1	BP	GO:0048731	system development	25/88	4.20327e-08	DCN/LPAR1/COL1A2/FGF10/IGFBP5/MGP/PLPP3/ACKR3/NAV3/AGTR1/SERPINF1/COL3A1/FGF7/SEMA3C/NUPR1/SRPX2/FGL1/SFRP4/HHIP/DGKG/CHODL/WNT2/CTHRC1/CRABP2/EPYC	25
1	BP	GO:0008283	cell population proliferation	21/88	3.95214e-06	LPAR1/FGF10/IGFBP5/GSN/ACKR3/DPT/PMP22/AGTR1/COL3A1/FGF7/NUPR1/FGL1/DYNC2LI1/SFRP4/HHIP/DGKG/IL34/CHODL/WNT2/CTHRC1/CRABP2	21
2	BP	GO:0006631	fatty acid metabolic process	11/114	3.68646e-07	ADIPOQ/ELOVL6/HACL1/ACACA/KLHL25/INSIG1/PHYH/SCD/AACS/PLIN5/CPT1B	11
2	BP	GO:0006629	lipid metabolic process	23/114	1.04403e-06	LIPE/ADIPOQ/PNPLA2/PLIN1/ABHD5/ELOVL6/ACSS2/HACL1/ACACA/KLHL25/INSIG1/PHYH/FDFT1/DGAT1/SCD/ORMDL3/ACLY/AACS/CIDEA/PLIN5/CPT1B/PLA2G2C/PLA1A	23
3	BP	GO:0001568	blood vessel development	11/96	1.81682e-06	KDR/EFNB2/PLK2/ADAMTS1/CLIC4/ALDH1A2/DLL4/PDGFB/GJA5/AQP1/ANGPT2	11
3	BP	GO:0001944	vasculature development	11/96	3.20933e-06	KDR/EFNB2/PLK2/ADAMTS1/CLIC4/ALDH1A2/DLL4/PDGFB/GJA5/AQP1/ANGPT2	11
4	BP	GO:0002250	adaptive immune response	18/175	1.85137e-10	LYN/C1QA/NCKAP1L/BTK/HCK/LOC101109747/TGFB1/OVAR-DRB1/LOC101108696/DQA/TNFAIP3/KLHL6/LOC101105208/LOC101109219/LOC443441/CX3CR1/LOC101110545/CD79A	18
4	BP	GO:0002682	regulation of immune system process	28/175	6.17516e-10	C1QA/NCKAP1L/PAG1/LOC101117971/TGFB1/AIF1/C3AR1/TNFAIP3/KLHL6/CTLA4/LOC101117706/LOC101105208/IL10/ARG2/VSIR/TLR2/LOC101110545/RAB7B/LY96/KIT/CXCL10/TLR1/SLC7A11/CD79A/TLR5/IL7/TLR7/ZBP1	28
5	BP	GO:0046649	lymphocyte activation	22/153	7.79388e-14	PAG1/IKZF3/RHOH/SLAMF1/CD2/SLA2/ICOS/CD28/CD3D/CD40LG/CD27/RAB27A/NCKAP1L/CCR7/TNFAIP3/CD80/IFNG/IL12RB1/TNFSF8/TGFB1/MFNG/GPR18	22
5	BP	GO:0042110	T cell activation	16/153	3.27746e-10	PAG1/IKZF3/RHOH/SLA2/ICOS/CD28/CD3D/CD27/RAB27A/NCKAP1L/CCR7/CD80/IFNG/IL12RB1/TNFSF8/GPR18	16
6	BP	GO:0060485	mesenchyme development	6/68	5.22237e-06	EDNRB/EDNRA/ACTA2/ACTG2/GSC/BAMBI	6
6	BP	GO:0009888	tissue development	13/68	3.5927e-05	EDNRB/EDNRA/ACTA2/PLN/FGF1/PELO/ASPN/ACTG2/KCNJ8/GSC/INHBA/EGR1/BAMBI	13
7	BP	GO:0048856	anatomical structure development	29/105	0.000162569	SLIT2/ALDH1A2/CRISPLD1/SLC1A1/CST3/MET/SEMA3C/CFTR/TIMP1/UPK1B/LIN7A/WNT2B/TMEM98/SNAP25/CLDN1/PERP/BMPR1B/PLP1/SEMA4D/FN1/ZNF365/LRRC4C/BAMBI/ANGPTL7/SLITRK6/HSPA2/LOC101106246/TFAP2A/HOXB5	29
7	BP	GO:0034330	cell junction organization	7/105	0.00080937	COL4A5/SLC1A1/CLDN1/PERP/ZNF365/LRRC4C/SLITRK6	7
8	BP	GO:0035295	tube development	11/74	2.8892e-06	EFNB2/KDR/ANGPT2/NRP2/PLK2/EDNRB/ADAMTS1/NDP/DLL4/VASH1/HOXB7	11
8	BP	GO:0072359	circulatory system development	10/74	1.12307e-05	EFNB2/KDR/ANGPT2/GJA1/NRP2/PLK2/ADAMTS1/NDP/DLL4/VASH1	10
9	BP	GO:0006259	DNA metabolic process	33/123	2.96627e-18	TOP2A/MND1/BLM/TDP1/KIF22/RFC3/RAD51/HMGB2/DNA2/POLA1/BRCA2/CHEK1/GINS1/POLH/FANCC/ATR/RAD51C/PRIM1/GINS3/RRM1/RBBP8/ORC1/FEN1/PCNA/POLD3/MGME1/MCM3/SFR1/PGBD5/LOC101106791/GINS4/XRCC2/RNF212B	33
9	BP	GO:0007049	cell cycle	37/123	1.70164e-17	NDC80/TPX2/CDCA2/KIF11/BUB1B/ZWILCH/KNTC1/NUF2/MND1/CDK1/CENPN/CCNB2/CDKN3/PCLAF/CDC25C/SPDL1/ESCO2/AURKA/CDC25B/RAD51/CDCA8/KIF20A/SKA1/POLA1/CHEK1/RRM1/RBBP8/SASS6/CCNE2/CDC25A/MDM1/CALM3/MCM3/RHNO1/LOC101106791/XRCC2/RNF212B	37

## Sheet: D2
Supplementary Data 2. All differentially expressed genes in identified cell types.
p_val	avg_log2FC	pct.1	pct.2	p_val_adj	cluster	gene
0	3.80998	0.954	0.209	0	ASPC	GTL2
0	4.11397	0.847	0.126	0	ASPC	DCLK1
0	3.72908	0.922	0.203	0	ASPC	COL6A3
0	4.00729	0.853	0.163	0	ASPC	ABI3BP
0	4.0137	0.924	0.244	0	ASPC	LAMA2
0	3.4254	0.881	0.225	0	ASPC	UST
0	3.87477	0.856	0.204	0	ASPC	DCN
0	3.2703	0.823	0.218	0	ASPC	COL6A1
0	3.73502	0.714	0.113	0	ASPC	FAP
0	4.03197	0.657	0.082	0	ASPC	SCARA5
0	2.93797	0.868	0.294	0	ASPC	BICC1
0	3.80515	0.653	0.085	0	ASPC	LPAR1
0	3.8236	0.691	0.123	0	ASPC	TNXB
0	3.18911	0.91	0.367	0	ASPC	TGFBR3
0	2.96981	0.78	0.258	0	ASPC	LOC105606646
0	3.95839	0.589	0.075	0	ASPC	MFAP5
0	4.18165	0.581	0.071	0	ASPC	C1QTNF7
0	3.78991	0.855	0.345	0	ASPC	COL1A1
0	2.92996	0.774	0.266	0	ASPC	FSTL1
0	3.74612	0.887	0.383	0	ASPC	COL1A2
0	2.73315	0.696	0.192	0	ASPC	CREB5
0	4.03895	0.585	0.088	0	ASPC	FGF10
0	2.98792	0.735	0.245	0	ASPC	IGFBP5
0	3.75296	0.559	0.071	0	ASPC	PDGFRA
0	3.8207	0.92	0.439	0	ASPC	FBN1
0	2.65755	0.74	0.261	0	ASPC	ADAMTSL3
0	3.27274	0.664	0.19	0	ASPC	VCAN
0	2.86708	0.632	0.158	0	ASPC	ATP8B4
0	3.93391	0.55	0.082	0	ASPC	MEDAG
0	2.69747	0.662	0.197	0	ASPC	MGP
0	3.28941	0.579	0.115	0	ASPC	PRRX1
0	2.59113	0.662	0.203	0	ASPC	PLXDC2
0	3.70286	0.922	0.464	0	ASPC	GSN
0	3.51276	0.618	0.162	0	ASPC	GFPT2
0	2.22703	0.942	0.494	0	ASPC	CELF2
0	4.44466	0.482	0.045	0	ASPC	GALNT15
0	2.47807	0.562	0.126	0	ASPC	COL14A1
0	2.46095	0.748	0.318	0	ASPC	LOC101114404
0	3.37397	0.547	0.122	0	ASPC	LUM
0	2.24241	0.701	0.279	0	ASPC	LHFPL6
0	3.26983	0.552	0.131	0	ASPC	COL12A1
0	2.40573	0.802	0.382	0	ASPC	PLPP3
0	2.13251	0.719	0.301	0	ASPC	SASH1
0	2.70802	0.544	0.127	0	ASPC	CD34
0	4.93159	0.467	0.05	0	ASPC	LOC101117891
0	3.84475	0.462	0.058	0	ASPC	ADAM33
0	2.70542	0.59	0.186	0	ASPC	COL6A2
0	2.68222	0.605	0.201	0	ASPC	GPC3
0	2.45654	0.532	0.133	0	ASPC	LOC114115898
0	2.38101	0.6	0.203	0	ASPC	PID1
0	2.51367	0.555	0.159	0	ASPC	FAM102B
0	3.00181	0.513	0.125	0	ASPC	C1S
0	2.94504	0.507	0.12	0	ASPC	PROS1
0	2.24707	0.652	0.267	0	ASPC	LRP1
0	2.64893	0.544	0.159	0	ASPC	LTBP4
0	2.76858	0.536	0.152	0	ASPC	GPX3
0	2.17141	0.782	0.401	0	ASPC	STK38
0	3.8904	0.439	0.058	0	ASPC	PPL
0	2.40138	0.593	0.213	0	ASPC	PLCE1
0	2.40085	0.479	0.103	0	ASPC	RGS6
0	3.7994	0.477	0.102	0	ASPC	PCOLCE2
0	2.83171	0.509	0.135	0	ASPC	FBLN2
0	3.20329	0.432	0.064	0	ASPC	ADAMTSL1
0	2.25993	0.562	0.198	0	ASPC	PCOLCE
0	3.75102	0.418	0.055	0	ASPC	ANPEP
0	3.71325	0.407	0.052	0	ASPC	FBLN1
0	3.73535	0.408	0.053	0	ASPC	CCBE1
0	2.97119	0.481	0.131	0	ASPC	MID1
0	2.77508	0.575	0.227	0	ASPC	LOC114118399
0	3.13687	0.417	0.072	0	ASPC	ACKR3
0	2.76861	0.469	0.124	0	ASPC	LOC101119648
0	3.70182	0.394	0.05	0	ASPC	MRC2
0	2.17641	0.476	0.134	0	ASPC	PTPN13
0	2.10194	0.88	0.543	0	ASPC	NAV3
0	3.02606	0.451	0.115	0	ASPC	C1R
0	3.57325	0.393	0.058	0	ASPC	DPT
0	3.94742	0.373	0.041	0	ASPC	ADGRD1
0	2.1442	0.593	0.27	0	ASPC	COL5A1
0	2.68129	0.398	0.084	0	ASPC	FRMD3
0	3.07269	0.47	0.157	0	ASPC	TNFAIP6
0	2.20376	0.788	0.476	0	ASPC	LOC101122080
0	4.05941	0.351	0.039	0	ASPC	CLMP
0	3.09627	0.397	0.085	0	ASPC	LOC114109082
0	2.2186	0.418	0.107	0	ASPC	ELN
0	2.0219	0.438	0.131	0	ASPC	MAN1C1
0	4.0022	0.343	0.04	0	ASPC	CILP
0	2.1295	0.45	0.147	0	ASPC	PMP22
0	2.78863	0.389	0.096	0	ASPC	ENPP1
0	2.30559	0.441	0.15	0	ASPC	OGN
0	2.88491	0.387	0.098	0	ASPC	PODN
0	2.55661	0.382	0.093	0	ASPC	HTRA1
0	3.62196	0.332	0.045	0	ASPC	EVC
0	2.4313	0.357	0.071	0	ASPC	AGTR1
0	3.98712	0.322	0.037	0	ASPC	SERPINF1
0	2.98313	0.354	0.069	0	ASPC	ANGPTL2
0	2.51725	0.443	0.159	0	ASPC	CRISPLD2
0	2.17783	0.788	0.505	0	ASPC	NOVA1
0	4.22814	0.312	0.029	0	ASPC	HTRA3
0	3.1984	0.361	0.08	0	ASPC	IGFBP6
0	4.33287	0.309	0.029	0	ASPC	VIT
0	2.10375	0.38	0.101	0	ASPC	CXCL12
0	2.62924	0.376	0.103	0	ASPC	SRPX
0	3.09787	0.946	0.674	0	ASPC	COL3A1
0	3.37128	0.316	0.046	0	ASPC	AEBP1
0	4.05242	0.303	0.033	0	ASPC	CD248
0	3.68377	0.313	0.045	0	ASPC	PAMR1
0	2.52786	0.36	0.093	0	ASPC	IGFBP3
0	2.10474	0.391	0.125	0	ASPC	PRDM5
0	2.16471	0.407	0.146	0	ASPC	PKNOX2
0	2.47674	0.417	0.158	0	ASPC	POSTN
0	3.63057	0.301	0.042	0	ASPC	VEGFD
0	2.191	0.379	0.12	0	ASPC	DMD
0	2.10952	0.45	0.192	0	ASPC	SH3PXD2B
0	2.12645	0.381	0.126	0	ASPC	PHLDB1
0	3.01851	0.305	0.055	0	ASPC	AXL
0	4.26127	0.27	0.023	0	ASPC	LVRN
0	3.71812	0.285	0.038	0	ASPC	NRK
0	2.57993	0.347	0.102	0	ASPC	PLEKHH2
0	2.23224	0.53	0.286	0	ASPC	UGP2
0	3.23923	0.283	0.039	0	ASPC	ITGB3
0	2.49877	0.335	0.092	0	ASPC	GEM
0	3.09585	0.3	0.058	0	ASPC	TPST1
0	2.47002	0.348	0.109	0	ASPC	ARHGAP32
0	2.72043	0.33	0.092	0	ASPC	WASF3
0	3.60213	0.263	0.031	0	ASPC	RADIL
0	2.57467	0.317	0.086	0	ASPC	ROR2
0	2.92668	0.285	0.054	0	ASPC	THY1
0	2.16125	0.397	0.167	0	ASPC	SH3GL2
0	2.04806	0.449	0.219	0	ASPC	TRIM2
0	3.00833	0.317	0.089	0	ASPC	FGF7
0	2.15846	0.336	0.109	0	ASPC	MAP1B
0	2.38108	0.329	0.103	0	ASPC	CD276
0	4.24203	0.249	0.025	0	ASPC	FGF18
0	3.10783	0.27	0.05	0	ASPC	LOC101120574
0	2.07147	0.306	0.087	0	ASPC	ITGA5
0	3.93034	0.251	0.033	0	ASPC	ADAMTS19
0	3.62101	0.252	0.037	0	ASPC	NOX4
0	2.02615	0.376	0.162	0	ASPC	IGF2R
0	2.2488	0.291	0.077	0	ASPC	SLIT3
0	2.97303	0.26	0.047	0	ASPC	ADAMTSL4
0	2.00391	0.731	0.519	0	ASPC	SPARC
0	2.81473	0.305	0.094	0	ASPC	PRR16
0	2.99305	0.26	0.051	0	ASPC	MXRA8
0	2.93883	0.261	0.053	0	ASPC	PTGIS
0	2.22041	0.249	0.042	0	ASPC	NCAM1
0	3.2045	0.252	0.05	0	ASPC	COL6A6
0	2.63748	0.246	0.044	0	ASPC	FBLN5
0	4.92805	0.217	0.015	0	ASPC	LOC114110341
0	2.81385	0.257	0.056	0	ASPC	ARHGEF10
0	2.05383	0.49	0.29	0	ASPC	SEMA3C
0	2.72381	0.264	0.065	0	ASPC	LOX
0	2.15864	0.339	0.14	0	ASPC	PEG3
0	2.18571	0.244	0.049	0	ASPC	PDGFRB
0	2.76805	0.245	0.051	0	ASPC	NHSL1
0	3.54076	0.223	0.03	0	ASPC	TIAM2
0	4.06822	0.214	0.022	0	ASPC	LOC114118717
0	3.02749	0.24	0.049	0	ASPC	ANGPTL1
0	3.46321	0.218	0.028	0	ASPC	COL16A1
0	3.3616	0.22	0.032	0	ASPC	GLT8D2
0	4.08053	0.209	0.021	0	ASPC	FNDC1
0	2.00743	0.343	0.156	0	ASPC	TAC1
0	2.20913	0.281	0.094	0	ASPC	NREP
0	2.78803	0.234	0.047	0	ASPC	LTBP3
0	2.27347	0.266	0.083	0	ASPC	SLC43A1
0	4.55058	0.196	0.014	0	ASPC	ITGA11
0	2.00955	0.262	0.083	0	ASPC	NAV1
0	2.06964	0.243	0.065	0	ASPC	LOC105605445
0	3.77478	0.195	0.019	0	ASPC	ISLR
0	2.95271	0.216	0.041	0	ASPC	THBS3
0	2.20416	0.265	0.092	0	ASPC	C1QTNF1
0	3.12302	0.204	0.031	0	ASPC	GLI2
0	2.71617	0.244	0.071	0	ASPC	LOC105602517
0	2.03752	0.356	0.183	0	ASPC	PPTC7
0	2.28118	0.227	0.056	0	ASPC	SGCE
0	2.59754	0.215	0.044	0	ASPC	MFAP2
0	2.04265	0.265	0.097	0	ASPC	ZNF385D
0	3.07693	0.21	0.043	0	ASPC	TMOD1
0	2.16318	0.279	0.113	0	ASPC	SLC7A1
0	3.31901	0.194	0.031	0	ASPC	LOC101103413
0	3.21261	0.192	0.03	0	ASPC	OLFML3
0	4.67688	0.179	0.017	0	ASPC	TNFSF15
0	2.86356	0.195	0.034	0	ASPC	LOC101110467
0	2.6736	0.216	0.055	0	ASPC	POU6F2
0	2.37003	0.213	0.052	0	ASPC	PALM
0	2.00044	0.258	0.097	0	ASPC	NUPR1
0	2.15972	0.217	0.057	0	ASPC	NPDC1
0	2.44747	0.205	0.045	0	ASPC	PFKP
0	2.23532	0.209	0.051	0	ASPC	ASPN
0	2.48618	0.209	0.051	0	ASPC	FGL2
0	2.43517	0.211	0.055	0	ASPC	OAF
0	2.31531	0.213	0.058	0	ASPC	FLRT2
0	2.35108	0.23	0.076	0	ASPC	PDGFRL
0	2.86079	0.193	0.04	0	ASPC	OLFML2B
0	3.18683	0.193	0.04	0	ASPC	LOC101112990
0	2.36616	0.204	0.052	0	ASPC	COL21A1
0	2.75322	0.204	0.053	0	ASPC	BOC
0	2.5499	0.211	0.06	0	ASPC	IL18
0	2.29336	0.205	0.055	0	ASPC	LOC114110575
0	2.14156	0.202	0.054	0	ASPC	PRSS23
0	2.6033	0.186	0.038	0	ASPC	PLAC9
0	3.76034	0.167	0.02	0	ASPC	MMP2
0	2.92597	0.178	0.031	0	ASPC	MYOC
0	2.29977	0.193	0.047	0	ASPC	THBS2
0	3.71171	0.166	0.02	0	ASPC	RIPOR3
0	3.59661	0.167	0.022	0	ASPC	LMX1A
0	4.02007	0.163	0.018	0	ASPC	LOC105607925
0	2.13776	0.224	0.08	0	ASPC	UGGT2
0	2.30436	0.196	0.054	0	ASPC	ICAM1
0	2.46508	0.21	0.068	0	ASPC	ROR1
0	2.85268	0.171	0.03	0	ASPC	PRRX2
0	2.71449	0.168	0.029	0	ASPC	CERCAM
0	2.4866	0.169	0.03	0	ASPC	CACNA1C
0	2.18957	0.222	0.083	0	ASPC	LOC114114429
0	2.34446	0.181	0.043	0	ASPC	DKK2
0	2.14985	0.189	0.052	0	ASPC	S100A13
0	2.07248	0.199	0.063	0	ASPC	LOXL3
0	3.07396	0.165	0.029	0	ASPC	SH3GL3
0	3.68448	0.156	0.021	0	ASPC	LOC114118749
0	4.56384	0.148	0.013	0	ASPC	GPRC5A
0	3.00873	0.164	0.03	0	ASPC	DBN1
0	3.5103	0.16	0.026	0	ASPC	HAS2
0	2.80891	0.157	0.024	0	ASPC	DTX1
0	3.6112	0.152	0.02	0	ASPC	LOC114110248
0	4.51578	0.142	0.01	0	ASPC	PTGES
0	2.07344	0.173	0.042	0	ASPC	DNM1
0	2.03977	0.195	0.065	0	ASPC	PTGDS
0	3.19399	0.157	0.028	0	ASPC	TWIST2
0	2.89405	0.161	0.032	0	ASPC	FOXP2
0	2.50023	0.182	0.054	0	ASPC	RHOU
0	4.00586	0.136	0.011	0	ASPC	ARL14EPL
0	3.17356	0.152	0.028	0	ASPC	DLK1
0	2.40451	0.172	0.048	0	ASPC	NIPAL2
0	4.23885	0.135	0.012	0	ASPC	LOC114112928
0	3.02595	0.143	0.02	0	ASPC	HPGD
0	2.12377	0.17	0.048	0	ASPC	EFHD1
0	2.15885	0.175	0.053	0	ASPC	LOC114114762
0	3.21753	0.144	0.022	0	ASPC	RTN4RL1
0	2.84276	0.149	0.027	0	ASPC	NUMBL
0	3.15812	0.144	0.023	0	ASPC	SPON2
0	4.47893	0.133	0.013	0	ASPC	LOC105605730
0	2.92634	0.15	0.03	0	ASPC	TSKU
0	2.47512	0.147	0.028	0	ASPC	NTN4
0	3.01738	0.142	0.026	0	ASPC	GPR153
0	2.70667	0.143	0.028	0	ASPC	SOBP
0	2.73281	0.143	0.029	0	ASPC	EFEMP2
0	2.13001	0.166	0.053	0	ASPC	PDP1
0	4.10968	0.125	0.012	0	ASPC	LIPG
0	2.88968	0.138	0.026	0	ASPC	LOC114117878
0	3.44029	0.129	0.017	0	ASPC	MXRA5
0	2.16551	0.175	0.064	0	ASPC	ZDHHC1
0	2.40669	0.148	0.038	0	ASPC	LOC114114763
0	4.16546	0.117	0.009	0	ASPC	SRPX2
0	3.21031	0.128	0.02	0	ASPC	PAPOLB
0	3.68417	0.126	0.018	0	ASPC	TRMT9B
0	3.22961	0.147	0.039	0	ASPC	LOC101112891
0	2.19473	0.149	0.042	0	ASPC	CREB3L1
0	3.51575	0.12	0.014	0	ASPC	ZBED2
0	3.06144	0.14	0.035	0	ASPC	KIAA1211
0	3.21625	0.121	0.017	0	ASPC	LOC114117603
0	2.5198	0.135	0.032	0	ASPC	LOC101102683
0	3.12625	0.124	0.022	0	ASPC	KERA
0	2.16442	0.158	0.057	0	ASPC	LOC101121723
0	2.70591	0.128	0.028	0	ASPC	ADCY2
0	2.26126	0.168	0.069	0	ASPC	UAP1
0	2.82222	0.131	0.032	0	ASPC	LOC114114806
0	4.08672	0.108	0.01	0	ASPC	CXCL14
0	2.57739	0.135	0.037	0	ASPC	SEMA3B
0	2.63029	0.122	0.025	0	ASPC	SGSM1
0	2.0631	0.14	0.044	0	ASPC	LOC105603639
0	3.1955	0.121	0.025	0	ASPC	LOC114116676
0	2.75933	0.118	0.022	0	ASPC	IL16
0	3.12012	0.114	0.02	0	ASPC	LOC101121216
0	3.12173	0.112	0.018	0	ASPC	VASN
0	2.16237	0.136	0.043	0	ASPC	DMPK
0	2.66218	0.132	0.04	0	ASPC	F3
0	2.41702	0.125	0.033	0	ASPC	DZIP1
0	2.53969	0.122	0.03	0	ASPC	FGL1
0	2.24567	0.133	0.043	0	ASPC	DYNC2LI1
0	2.18171	0.137	0.047	0	ASPC	LOC101113126
0	3.69895	0.103	0.013	0	ASPC	OCA2
0	3.46637	0.111	0.021	0	ASPC	PAK5
0	4.37967	0.097	0.008	0	ASPC	DACT2
0	2.58596	0.107	0.019	0	ASPC	EPHB2
0	2.49466	0.111	0.023	0	ASPC	PROCR
0	3.21855	0.105	0.017	0	ASPC	TNNT3
0	3.78025	0.098	0.011	0	ASPC	ANGPTL5
0	3.70579	0.097	0.011	0	ASPC	SPSB4
0	2.3067	0.115	0.03	0	ASPC	LOC114117773
0	3.6789	0.094	0.01	0	ASPC	PLXDC1
0	2.34329	0.106	0.023	0	ASPC	LOC114110588
0	2.94168	0.105	0.022	0	ASPC	PI16
0	3.86407	0.091	0.009	0	ASPC	IGSF10
0	2.96938	0.1	0.018	0	ASPC	LURAP1L
0	2.05933	0.108	0.026	0	ASPC	CACNA1A
0	2.91701	0.103	0.021	0	ASPC	VASH2
0	2.58248	0.096	0.016	0	ASPC	GPNMB
0	2.12987	0.122	0.043	0	ASPC	PAPSS2
0	2.27122	0.114	0.036	0	ASPC	PRDM8
0	3.0249	0.093	0.015	0	ASPC	MFAP4
0	3.50735	0.096	0.018	0	ASPC	PLCXD3
0	2.2931	0.101	0.024	0	ASPC	ARSJ
0	2.06181	0.109	0.032	0	ASPC	GXYLT2
0	3.23377	0.09	0.014	0	ASPC	FREM1
0	2.83768	0.108	0.032	0	ASPC	PRG4
0	2.74201	0.094	0.02	0	ASPC	RTL1
0	2.35951	0.1	0.027	0	ASPC	P3H3
0	2.92992	0.089	0.016	0	ASPC	IGDCC4
0	3.16086	0.086	0.013	0	ASPC	EFCAB13
0	3.29114	0.087	0.014	0	ASPC	KCNK5
0	4.12854	0.08	0.008	0	ASPC	SFRP4
0	4.12004	0.079	0.008	0	ASPC	PTGFR
0	2.17919	0.093	0.022	0	ASPC	DGKB
0	3.75653	0.079	0.008	0	ASPC	MINAR2
0	4.21089	0.078	0.007	0	ASPC	FAM180A
0	3.27117	0.081	0.011	0	ASPC	EFS
0	2.93953	0.081	0.014	0	ASPC	SLC22A17
0	2.48899	0.083	0.017	0	ASPC	ADCY3
0	2.2817	0.085	0.019	0	ASPC	ARHGEF25
0	2.69906	0.082	0.016	0	ASPC	LOXL1
0	2.97898	0.076	0.012	0	ASPC	TTYH2
0	3.37268	0.075	0.011	0	ASPC	MLIP
0	2.59276	0.081	0.018	0	ASPC	LOC101115420
0	2.6393	0.079	0.017	0	ASPC	ARSE
0	2.91322	0.075	0.014	0	ASPC	EMILIN1
0	3.26486	0.069	0.01	0	ASPC	NDNF
0	3.0173	0.068	0.01	0	ASPC	ADCYAP1R1
0	2.77123	0.074	0.016	0	ASPC	CCL26
0	2.84119	0.07	0.014	0	ASPC	LOC105612882
0	3.24539	0.066	0.011	0	ASPC	SHC2
0	2.94054	0.066	0.011	0	ASPC	LOC105612881
0	2.8412	0.064	0.01	0	ASPC	LOC114113157
0	4.03625	0.059	0.005	0	ASPC	ENTPD2
0	3.48105	0.061	0.009	0	ASPC	HHIP
1.65391e-307	2.40347	0.086	0.022	4.03025e-303	ASPC	LOC101118281
1.58787e-304	3.2875	0.067	0.013	3.86931e-300	ASPC	ESRRG
1.7185e-301	2.51626	0.085	0.023	4.18763e-297	ASPC	FHOD3
1.49006e-298	2.01393	0.097	0.029	3.63099e-294	ASPC	SCARA3
3.10773e-297	2.25127	0.087	0.024	7.57292e-293	ASPC	KLHL29
4.11036e-297	2.72131	0.067	0.013	1.00161e-292	ASPC	ARNT2
3.46136e-296	3.02018	0.066	0.013	8.43463e-292	ASPC	PRDM6
1.11917e-294	3.05101	0.055	0.008	2.72719e-290	ASPC	FSTL3
8.97858e-291	3.9926	0.047	0.005	2.1879e-286	ASPC	LOC114117258
1.68296e-283	3.01088	0.069	0.015	4.10103e-279	ASPC	TPRG1
1.15758e-281	2.59403	0.07	0.016	2.8208e-277	ASPC	FKBP10
2.18959e-277	2.16971	0.087	0.025	5.33559e-273	ASPC	PDK3
1.51873e-276	2.66415	0.093	0.029	3.70085e-272	ASPC	LOC101122940
3.24639e-276	3.67832	0.048	0.006	7.9108e-272	ASPC	CHST9
5.00647e-274	2.01395	0.106	0.038	1.21998e-269	ASPC	MMP23B
6.98807e-274	2.99522	0.058	0.01	1.70285e-269	ASPC	CCDC102B
1.31717e-273	2.66317	0.061	0.012	3.20969e-269	ASPC	PRELP
7.59421e-272	4.10279	0.042	0.004	1.85056e-267	ASPC	CPZ
1.38363e-270	2.78516	0.066	0.015	3.37162e-266	ASPC	OSR1
2.12006e-269	2.25545	0.092	0.029	5.16617e-265	ASPC	LARP6
1.87704e-267	2.23878	0.066	0.015	4.57396e-263	ASPC	LOC114110605
1.45366e-265	2.9725	0.06	0.012	3.54228e-261	ASPC	GFRA1
9.44451e-265	2.99507	0.054	0.009	2.30144e-260	ASPC	LOC114114490
1.25355e-261	2.34655	0.068	0.016	3.05465e-257	ASPC	GPC4
1.77289e-259	3.15273	0.052	0.009	4.32017e-255	ASPC	DNAH5
5.51267e-258	2.28203	0.121	0.05	1.34333e-253	ASPC	LOC101123672
1.6858e-257	3.18603	0.053	0.009	4.10796e-253	ASPC	GRIA3
7.70737e-256	2.54086	0.071	0.018	1.87813e-251	ASPC	MAP1A
7.95813e-255	3.68507	0.044	0.005	1.93924e-250	ASPC	LOC114110565
5.54223e-251	2.62191	0.058	0.012	1.35053e-246	ASPC	LOC114115675
1.11081e-248	2.51353	0.099	0.036	2.70683e-244	ASPC	RGS7
1.38095e-246	2.3225	0.081	0.025	3.36509e-242	ASPC	HFM1
2.032e-245	3.0004	0.048	0.007	4.95157e-241	ASPC	PAPLN
1.24699e-243	2.49911	0.058	0.012	3.03867e-239	ASPC	STEAP4
6.11181e-238	3.6033	0.046	0.007	1.48933e-233	ASPC	LOC114111468
8.54496e-238	3.47337	0.038	0.004	2.08224e-233	ASPC	TMEM255A
1.19346e-235	2.75741	0.049	0.009	2.90823e-231	ASPC	TPBG
2.51736e-232	2.59545	0.088	0.03	6.13429e-228	ASPC	PPP2R2B
5.64476e-229	3.41345	0.05	0.009	1.37552e-224	ASPC	FAM169B
8.06295e-229	2.83237	0.049	0.009	1.96478e-224	ASPC	IGFALS
5.31005e-227	2.04964	0.068	0.019	1.29395e-222	ASPC	DGKG
3.62741e-226	2.16413	0.075	0.023	8.83927e-222	ASPC	DSEL
9.0999e-226	2.43294	0.058	0.014	2.21746e-221	ASPC	LOC114110120
4.99648e-222	2.12161	0.116	0.051	1.21754e-217	ASPC	SHCBP1L
1.50485e-220	2.64855	0.055	0.013	3.66703e-216	ASPC	LRRC75A
2.30794e-220	2.53317	0.054	0.012	5.62398e-216	ASPC	ENC1
9.1335e-220	2.7656	0.05	0.01	2.22565e-215	ASPC	BMP7
9.02031e-219	3.73348	0.036	0.004	2.19807e-214	ASPC	LOC105608691
3.38924e-217	3.74241	0.035	0.003	8.2589e-213	ASPC	ST8SIA2
1.15697e-211	2.31518	0.057	0.014	2.81932e-207	ASPC	IL34
1.45594e-211	4.41237	0.03	0.002	3.54784e-207	ASPC	MMP27
5.04107e-209	4.43321	0.03	0.002	1.22841e-204	ASPC	HMGA2
2.76431e-207	2.6202	0.044	0.008	6.73607e-203	ASPC	PRIMA1
4.9963e-207	2.28164	0.066	0.019	1.2175e-202	ASPC	WNT11
9.87789e-207	2.80418	0.047	0.009	2.40704e-202	ASPC	CNTFR
3.90808e-206	2.31855	0.058	0.015	9.5232e-202	ASPC	P3H4
3.77272e-204	2.71145	0.056	0.014	9.19337e-200	ASPC	GAS2
4.93391e-204	2.12921	0.063	0.018	1.20229e-199	ASPC	AGPAT4
8.69647e-204	3.48529	0.038	0.006	2.11916e-199	ASPC	CDH18
1.98301e-203	2.85786	0.045	0.009	4.8322e-199	ASPC	CAPN6
4.93032e-202	3.43776	0.037	0.005	1.20142e-197	ASPC	ARL4D
2.79371e-200	2.70152	0.046	0.009	6.8077e-196	ASPC	CDH4
3.21074e-200	2.04311	0.082	0.03	7.82393e-196	ASPC	GLB1L
1.20002e-197	3.10904	0.038	0.006	2.92421e-193	ASPC	LOC114115267
3.45231e-195	2.87457	0.052	0.013	8.4126e-191	ASPC	STEAP2
4.47577e-193	3.18883	0.038	0.006	1.09065e-188	ASPC	ZNF469
5.68364e-192	2.47189	0.046	0.01	1.38499e-187	ASPC	TMEM26
7.14544e-189	2.43248	0.06	0.017	1.7412e-184	ASPC	SHOX2
1.64426e-188	2.13988	0.06	0.017	4.00673e-184	ASPC	PLEKHA4
1.38406e-187	4.32632	0.027	0.002	3.37268e-183	ASPC	C25H10orf71
4.71091e-187	3.74651	0.031	0.003	1.14796e-182	ASPC	LOC105605956
4.77856e-187	2.6541	0.1	0.045	1.16444e-182	ASPC	DCC
6.60838e-187	2.0982	0.062	0.019	1.61033e-182	ASPC	CNRIP1
3.70818e-181	2.38919	0.039	0.007	9.03608e-177	ASPC	CLDN11
4.22876e-180	3.36547	0.033	0.004	1.03046e-175	ASPC	POU2F3
3.19681e-179	2.35474	0.068	0.023	7.78997e-175	ASPC	WNT5A
8.23903e-179	3.16474	0.033	0.004	2.00769e-174	ASPC	RPRM
7.51912e-175	4.16853	0.028	0.003	1.83226e-170	ASPC	SERPINF2
9.16136e-175	2.33793	0.043	0.009	2.23244e-170	ASPC	GALNT17
1.49601e-173	3.59247	0.031	0.004	3.64547e-169	ASPC	CHRD
9.59676e-169	2.01347	0.071	0.026	2.33854e-164	ASPC	LOC101112563
6.36506e-168	3.22015	0.032	0.005	1.55104e-163	ASPC	TTC6
2.02229e-165	3.55975	0.032	0.005	4.92791e-161	ASPC	GRIN2B
1.2376e-164	3.65728	0.025	0.002	3.01577e-160	ASPC	NGEF
1.08227e-160	3.69664	0.027	0.003	2.63726e-156	ASPC	CDK15
1.48622e-160	3.17487	0.031	0.004	3.62163e-156	ASPC	EMX2
4.4725e-160	2.05604	0.075	0.029	1.08986e-155	ASPC	LOC105602432
4.55042e-159	2.07294	0.1	0.047	1.10885e-154	ASPC	ADAMTS6
1.79199e-156	2.89792	0.037	0.008	4.36672e-152	ASPC	CCN5
2.32265e-150	2.49614	0.034	0.007	5.65983e-146	ASPC	S1PR2
1.27e-149	2.60785	0.032	0.006	3.09474e-145	ASPC	APOD
5.2353e-147	3.55043	0.025	0.003	1.27574e-142	ASPC	LOC114108693
3.31828e-145	2.02202	0.039	0.009	8.086e-141	ASPC	COL8A2
3.74116e-145	3.3359	0.025	0.003	9.11646e-141	ASPC	LOC114110673
1.52521e-144	2.38	0.056	0.019	3.71662e-140	ASPC	KCNT2
3.6208e-142	2.54975	0.043	0.012	8.82316e-138	ASPC	TMEM132E
4.52979e-142	2.55319	0.031	0.006	1.10382e-137	ASPC	HSPB6
4.6112e-141	2.97693	0.033	0.007	1.12366e-136	ASPC	ADAM22
1.37712e-139	3.10036	0.025	0.003	3.35575e-135	ASPC	KAZALD1
3.85845e-139	2.22007	0.043	0.012	9.40226e-135	ASPC	RAB34
1.00537e-137	2.79655	0.036	0.009	2.44989e-133	ASPC	LRP4
5.92026e-137	3.23693	0.026	0.004	1.44265e-132	ASPC	QPCT
3.54358e-136	2.07634	0.056	0.02	8.63501e-132	ASPC	ADGRG2
1.15802e-135	2.41059	0.044	0.013	2.82187e-131	ASPC	PLEKHH1
3.89958e-135	2.36653	0.047	0.015	9.50249e-131	ASPC	VWCE
2.86496e-134	2.94078	0.034	0.007	6.98135e-130	ASPC	CHODL
2.47772e-130	2.46466	0.033	0.007	6.03771e-126	ASPC	FBN2
7.23904e-129	2.44969	0.044	0.013	1.76401e-124	ASPC	RGS22
1.93825e-128	2.95776	0.029	0.006	4.72312e-124	ASPC	KCNA6
2.54667e-126	2.18531	0.035	0.009	6.20572e-122	ASPC	LOXL4
2.70046e-126	3.56966	0.022	0.003	6.58049e-122	ASPC	LOC114112726
2.22249e-125	2.32313	0.034	0.008	5.41575e-121	ASPC	WDR86
1.94028e-124	3.37621	0.021	0.002	4.72807e-120	ASPC	PTHLH
2.8103e-124	2.51166	0.035	0.009	6.84814e-120	ASPC	NXPH2
1.46385e-121	2.24835	0.033	0.008	3.5671e-117	ASPC	LOC114115272
4.83885e-121	2.26882	0.172	0.117	1.17913e-116	ASPC	NRXN1
1.27697e-117	3.19767	0.023	0.003	3.11171e-113	ASPC	SSC5D
4.89957e-117	2.45756	0.032	0.008	1.19393e-112	ASPC	WDR66
9.31905e-115	2.95801	0.027	0.006	2.27087e-110	ASPC	AK5
4.54115e-113	2.67519	0.045	0.016	1.10659e-108	ASPC	SPOCK1
2.13555e-111	3.13431	0.021	0.003	5.2039e-107	ASPC	FGF16
5.3173e-110	4.01904	0.018	0.002	1.29572e-105	ASPC	IL31RA
1.12878e-109	4.07788	0.017	0.001	2.7506e-105	ASPC	FAM216B
2.7299e-109	2.13029	0.034	0.01	6.65223e-105	ASPC	CERS4
1.96907e-108	2.22537	0.034	0.01	4.79823e-104	ASPC	CYS1
1.6026e-107	3.60081	0.019	0.003	3.90522e-103	ASPC	KIAA1755
2.28216e-107	2.97979	0.024	0.004	5.56116e-103	ASPC	ANKRD33
3.45096e-107	3.15945	0.021	0.003	8.40931e-103	ASPC	OSR2
3.77038e-107	2.17836	0.041	0.014	9.18766e-103	ASPC	GUCA1A
1.41759e-106	4.67191	0.016	0.001	3.45439e-102	ASPC	BARX2
2.79119e-106	2.00738	0.033	0.009	6.80156e-102	ASPC	CDC42EP2
8.12567e-105	2.00431	0.053	0.021	1.98006e-100	ASPC	LOC114118092
1.20162e-103	4.26404	0.016	0.001	2.92812e-99	ASPC	LOC114108866
1.53784e-102	2.27962	0.029	0.008	3.7474e-98	ASPC	C1QTNF2
1.36187e-101	2.96114	0.023	0.005	3.3186e-97	ASPC	DPYS
2.23658e-101	2.67119	0.022	0.004	5.4501e-97	ASPC	AVPR1A
1.21637e-100	2.11332	0.033	0.01	2.96404e-96	ASPC	TCEAL9
7.05442e-99	3.57616	0.017	0.002	1.71902e-94	ASPC	HSD11B2
3.27181e-97	2.88058	0.021	0.004	7.97274e-93	ASPC	LOC114109113
2.74944e-96	2.13331	0.025	0.006	6.69983e-92	ASPC	LOC114116917
6.13024e-96	2.71376	0.021	0.004	1.49382e-91	ASPC	LOC101112879
4.01293e-95	2.2508	0.034	0.011	9.7787e-91	ASPC	LOC114110044
1.8625e-94	3.03784	0.02	0.003	4.53855e-90	ASPC	LOC101103780
6.13798e-94	2.38764	0.021	0.004	1.4957e-89	ASPC	AKAP4
6.23025e-93	3.06211	0.016	0.002	1.51819e-88	ASPC	WNT2
1.82889e-92	2.02861	0.029	0.008	4.45665e-88	ASPC	KCNS3
4.12467e-92	2.49366	0.035	0.011	1.0051e-87	ASPC	SLC6A4
5.58054e-91	4.01345	0.014	0.001	1.35986e-86	ASPC	LOC114113941
1.10798e-90	2.93989	0.016	0.002	2.69993e-86	ASPC	LOC114114584
1.40052e-90	3.00506	0.025	0.006	3.41278e-86	ASPC	LOC101105400
5.743e-89	2.31259	0.034	0.012	1.39945e-84	ASPC	CLBA1
1.78454e-88	2.18359	0.032	0.01	4.34856e-84	ASPC	MEX3B
8.27608e-88	2.21641	0.022	0.005	2.01672e-83	ASPC	SERP2
1.17163e-87	3.30997	0.016	0.002	2.85503e-83	ASPC	LOC114116963
6.53075e-87	2.97193	0.016	0.002	1.59141e-82	ASPC	CTHRC1
1.8314e-86	2.60939	0.024	0.006	4.46276e-82	ASPC	PATL2
8.54683e-86	2.20555	0.026	0.007	2.08269e-81	ASPC	LOC106991997
9.3265e-85	2.79343	0.017	0.003	2.27268e-80	ASPC	LOC105613248
1.76933e-83	2.10054	0.02	0.004	4.31149e-79	ASPC	LOC101110922
4.16223e-83	2.80056	0.019	0.004	1.01425e-78	ASPC	LOC114114030
8.05401e-83	3.6226	0.014	0.001	1.9626e-78	ASPC	SIM2
1.14748e-81	3.95091	0.012	0.001	2.79618e-77	ASPC	LOC114109057
1.30582e-80	2.90308	0.021	0.005	3.18201e-76	ASPC	HAS1
2.99743e-80	2.17818	0.026	0.008	7.30415e-76	ASPC	CDO1
3.92049e-80	3.95	0.013	0.001	9.55345e-76	ASPC	LOC114109530
1.46877e-79	2.61579	0.021	0.005	3.57911e-75	ASPC	NECAB3
1.06174e-76	2.09922	0.024	0.007	2.58726e-72	ASPC	LOC105616812
1.31284e-75	2.363	0.022	0.006	3.19913e-71	ASPC	HENMT1
6.633e-75	2.75014	0.015	0.002	1.61633e-70	ASPC	TMEM35A
1.98015e-74	2.78144	0.016	0.003	4.82524e-70	ASPC	GDF10
3.23095e-73	2.15473	0.028	0.009	7.87317e-69	ASPC	LOC101119989
2.10215e-70	2.89644	0.021	0.005	5.12253e-66	ASPC	KCNQ3
2.90214e-70	4.49105	0.01	0.001	7.07193e-66	ASPC	LOC105604908
4.74857e-69	3.44808	0.013	0.002	1.15713e-64	ASPC	LOC105607367
6.20056e-69	2.34182	0.02	0.005	1.51095e-64	ASPC	RTKN
2.96983e-66	3.13852	0.015	0.003	7.23688e-62	ASPC	MGAT4C
4.94057e-66	2.47461	0.013	0.002	1.20392e-61	ASPC	LIF
7.78196e-66	2.23543	0.017	0.004	1.89631e-61	ASPC	PRR7
9.13421e-65	2.35242	0.019	0.005	2.22582e-60	ASPC	IRX1
6.25394e-64	2.07465	0.02	0.006	1.52396e-59	ASPC	MEIS3
3.84172e-63	3.02046	0.012	0.002	9.36151e-59	ASPC	LOC106991980
7.71796e-58	3.81103	0.01	0.001	1.88071e-53	ASPC	FAM217A
9.35896e-58	2.54212	0.013	0.003	2.28059e-53	ASPC	SIX2
2.01931e-57	3.39158	0.01	0.001	4.92067e-53	ASPC	LOC114112182
2.52488e-57	2.25238	0.028	0.011	6.15263e-53	ASPC	LOC101122744
3.13009e-57	2.95695	0.012	0.002	7.62741e-53	ASPC	LOC114116643
3.79846e-57	2.0677	0.021	0.007	9.25609e-53	ASPC	SEMA6C
2.9355e-56	2.18692	0.015	0.004	7.15323e-52	ASPC	CRABP2
3.86025e-56	3.08401	0.01	0.001	9.40666e-52	ASPC	LOC105610837
5.62462e-56	2.33475	0.023	0.008	1.37061e-51	ASPC	LOC114110089
1.03853e-55	3.72635	0.011	0.002	2.5307e-51	ASPC	LOC114117257
8.61598e-55	2.37123	0.019	0.006	2.09954e-50	ASPC	LOC114108793
4.24462e-54	2.51339	0.014	0.003	1.03433e-49	ASPC	LOC101107369
1.76404e-53	2.09668	0.02	0.007	4.29862e-49	ASPC	LOC114117808
4.68614e-53	3.08954	0.013	0.003	1.14192e-48	ASPC	LOC114117593
5.9618e-53	3.19683	0.011	0.002	1.45277e-48	ASPC	LOC101101857
2.33086e-50	3.09902	0.01	0.002	5.67985e-46	ASPC	PCDH10
2.56376e-50	2.05267	0.016	0.005	6.24738e-46	ASPC	SLC2A10
6.80338e-50	2.9379	0.01	0.001	1.65785e-45	ASPC	ANO5
6.39103e-49	2.82232	0.011	0.002	1.55737e-44	ASPC	LOC101118120
6.13999e-48	2.89952	0.01	0.002	1.49619e-43	ASPC	EPYC
7.39827e-48	2.1453	0.021	0.008	1.80281e-43	ASPC	TMEFF2
8.73607e-48	2.38869	0.015	0.004	2.12881e-43	ASPC	LOC105605665
7.49989e-45	2.00973	0.011	0.002	1.82757e-40	ASPC	AHRR
3.14562e-43	2.38992	0.01	0.002	7.66525e-39	ASPC	NETO1
1.27325e-42	2.4546	0.022	0.009	3.10265e-38	ASPC	GUCY1A2
6.57333e-41	2.13207	0.018	0.007	1.60179e-36	ASPC	IDO1
5.96119e-40	2.40265	0.01	0.002	1.45262e-35	ASPC	WNT6
7.26688e-40	2.23105	0.015	0.005	1.77079e-35	ASPC	LOC105613155
1.47855e-39	2.32513	0.013	0.004	3.60293e-35	ASPC	LOC114110156
3.48659e-38	2.55204	0.01	0.002	8.49613e-34	ASPC	LOC105612690
2.05484e-37	2.44272	0.01	0.002	5.00723e-33	ASPC	LOC105604471
5.23453e-33	2.25491	0.016	0.006	1.27555e-28	ASPC	LOC114113606
8.634e-30	2.44835	0.011	0.003	2.10393e-25	ASPC	ANO4
1.65602e-27	2.07794	0.01	0.003	4.0354e-23	ASPC	LOC114118467
0	5.20834	0.926	0.068	0	ADC	PFKFB1
0	3.73974	0.917	0.104	0	ADC	LIPE
0	5.08762	0.858	0.052	0	ADC	LOC114117543
0	4.39804	0.96	0.169	0	ADC	PTGER3
0	3.33188	0.918	0.151	0	ADC	SOX6
0	4.0979	0.83	0.093	0	ADC	PPP5C
0	3.40092	0.969	0.238	0	ADC	ADIPOQ
0	3.3383	0.967	0.267	0	ADC	PDE3B
0	2.89829	0.882	0.183	0	ADC	PNPLA2
0	4.4984	0.736	0.06	0	ADC	ACVR1C
0	2.94515	0.974	0.305	0	ADC	SORBS1
0	2.90288	0.887	0.228	0	ADC	ADIPOR2
0	3.80483	0.829	0.174	0	ADC	LPIN1
0	4.26439	0.984	0.33	0	ADC	PCDH9
0	2.95743	0.82	0.175	0	ADC	ZDHHC13
0	4.5362	0.964	0.32	0	ADC	ACSL1
0	2.83285	0.734	0.094	0	ADC	TRPM2
0	4.46965	0.685	0.047	0	ADC	CCDC197
0	3.6274	0.703	0.073	0	ADC	HIF3A
0	3.32632	0.823	0.195	0	ADC	CAT
0	3.30525	0.969	0.343	0	ADC	LOC101116121
0	4.57851	0.647	0.031	0	ADC	PLIN1
0	2.80144	0.739	0.129	0	ADC	MERTK
0	2.80915	0.841	0.232	0	ADC	TLN2
0	3.02074	0.88	0.272	0	ADC	BCL2
0	3.52046	0.725	0.123	0	ADC	EEPD1
0	2.14597	0.911	0.31	0	ADC	TRPS1
0	3.27586	0.74	0.146	0	ADC	SLC1A3
0	2.84895	0.935	0.347	0	ADC	CPED1
0	3.74415	0.632	0.059	0	ADC	ABHD5
0	2.10521	0.78	0.21	0	ADC	PTPRS
0	4.49254	0.799	0.229	0	ADC	ELOVL6
0	2.88082	0.666	0.109	0	ADC	TBC1D20
0	4.60101	0.589	0.032	0	ADC	LOC114117992
0	2.47718	0.715	0.164	0	ADC	ZDHHC2
0	2.87691	0.659	0.109	0	ADC	MGST1
0	2.26802	0.766	0.221	0	ADC	PDZD2
0	3.28443	0.628	0.087	0	ADC	LOC114118741
0	2.23079	0.861	0.321	0	ADC	ENOX1
0	4.31723	0.574	0.035	0	ADC	KLB
0	4.63335	0.561	0.025	0	ADC	LOC105606885
0	2.34104	0.788	0.258	0	ADC	LDLRAD3
0	4.69955	0.549	0.022	0	ADC	ADIG
0	4.30135	0.621	0.094	0	ADC	GPAM
0	2.10637	0.767	0.243	0	ADC	ACO1
0	4.33397	0.564	0.04	0	ADC	BTC
0	2.17075	0.762	0.239	0	ADC	GOSR1
0	4.0702	0.567	0.047	0	ADC	PGLYRP1
0	3.45644	0.579	0.062	0	ADC	LOC106990841
0	2.24892	0.681	0.165	0	ADC	LOC114115564
0	2.71025	0.623	0.11	0	ADC	MYLK
0	2.33862	0.69	0.178	0	ADC	TP53INP1
0	3.24285	0.567	0.055	0	ADC	ASGR1
0	2.64434	0.791	0.28	0	ADC	HACD2
0	2.35329	0.965	0.455	0	ADC	PDE1A
0	2.23569	0.738	0.232	0	ADC	BCKDHB
0	2.15221	0.945	0.441	0	ADC	TEAD1
0	3.55375	0.563	0.062	0	ADC	PFKFB4
0	3.90245	0.544	0.044	0	ADC	TTPA
0	4.5812	0.529	0.029	0	ADC	CACNA2D3
0	3.09528	0.944	0.444	0	ADC	SIK2
0	3.07813	0.556	0.058	0	ADC	CIDEC
0	2.59308	0.635	0.137	0	ADC	GNAI1
0	3.13376	0.56	0.063	0	ADC	SLC24A3
0	2.74157	0.62	0.125	0	ADC	PRKAR2B
0	2.27368	0.695	0.205	0	ADC	TLE4
0	2.25393	0.795	0.307	0	ADC	MARK1
0	2.57688	0.61	0.122	0	ADC	NPC1
0	3.11742	0.565	0.078	0	ADC	PPM1L
0	2.27645	0.652	0.166	0	ADC	RIMKLB
0	3.31363	0.547	0.063	0	ADC	PTPRT
0	3.97758	0.577	0.093	0	ADC	ACSS2
0	2.28702	0.559	0.077	0	ADC	KCNB2
0	2.1229	0.628	0.147	0	ADC	IL17RC
0	2.84253	0.581	0.101	0	ADC	HACL1
0	2.72336	0.565	0.085	0	ADC	GPD1
0	3.95964	0.512	0.038	0	ADC	MLXIPL
0	3.31775	0.573	0.1	0	ADC	LOC101102124
0	2.25961	0.601	0.131	0	ADC	MGLL
0	2.493	0.671	0.202	0	ADC	PLOD2
0	2.40458	0.597	0.131	0	ADC	PFKFB3
0	2.21904	0.614	0.152	0	ADC	TENM4
0	2.11593	0.556	0.096	0	ADC	LOC114114503
0	2.58648	0.574	0.115	0	ADC	SCP2
0	2.046	0.609	0.152	0	ADC	GATM
0	2.30767	0.566	0.117	0	ADC	IRS2
0	2.74782	0.532	0.084	0	ADC	ACBD5
0	3.88	0.479	0.032	0	ADC	B3GALNT1
0	4.5118	0.834	0.39	0	ADC	ACACA
0	2.32549	0.567	0.129	0	ADC	LOC101104165
0	2.06384	0.569	0.131	0	ADC	PBLD
0	2.29542	0.551	0.117	0	ADC	PCYOX1
0	3.72245	0.469	0.035	0	ADC	LOC114111046
0	3.11107	0.474	0.041	0	ADC	TRARG1
0	3.87145	0.479	0.049	0	ADC	G0S2
0	2.37975	0.969	0.54	0	ADC	ASPH
0	2.36672	0.562	0.136	0	ADC	PPM1K
0	2.93913	0.632	0.209	0	ADC	HSD17B12
0	2.73803	0.593	0.173	0	ADC	TMTC2
0	2.26143	0.562	0.143	0	ADC	GPI
0	3.64055	0.452	0.034	0	ADC	AQP7
0	2.42892	0.922	0.505	0	ADC	LOC114114509
0	3.3911	0.45	0.04	0	ADC	MTUS2
0	4.47355	0.425	0.019	0	ADC	LOC106991197
0	4.22388	0.428	0.024	0	ADC	ADCY5
0	5.09375	0.42	0.016	0	ADC	ADTRP
0	2.07992	0.526	0.125	0	ADC	HSD17B4
0	2.17536	0.952	0.554	0	ADC	NRIP1
0	2.69517	0.501	0.104	0	ADC	LOC105607734
0	3.48932	0.445	0.05	0	ADC	ABCD2
0	4.2266	0.413	0.02	0	ADC	KLHL25
0	3.25769	0.456	0.064	0	ADC	CACNB4
0	3.0756	0.443	0.052	0	ADC	CD200
0	3.1289	0.444	0.055	0	ADC	SLC25A33
0	2.80045	0.437	0.055	0	ADC	FAM241A
0	3.22142	0.432	0.051	0	ADC	PTCH2
0	3.34883	0.42	0.039	0	ADC	CHL1
0	2.31985	0.548	0.172	0	ADC	INSIG1
0	2.76919	0.455	0.08	0	ADC	LOC114118742
0	2.56079	0.449	0.076	0	ADC	EHHADH
0	3.5766	0.428	0.056	0	ADC	DGAT2
0	4.55363	0.387	0.017	0	ADC	CYLC1
0	2.43363	0.442	0.074	0	ADC	DSN1
0	3.13844	0.427	0.061	0	ADC	PPARGC1B
0	2.10804	0.581	0.215	0	ADC	PGD
0	3.80423	0.399	0.034	0	ADC	GPAT3
0	2.49071	0.426	0.061	0	ADC	ANKRD6
0	2.50317	0.45	0.087	0	ADC	AR
0	2.10392	0.462	0.1	0	ADC	PGM3
0	4.39515	0.379	0.017	0	ADC	GSDMB
0	2.76383	0.415	0.053	0	ADC	HHAT
0	2.82036	0.408	0.046	0	ADC	FAH
0	3.93346	0.382	0.022	0	ADC	ANKRD35
0	2.70404	0.522	0.163	0	ADC	FASN
0	2.0991	0.973	0.615	0	ADC	PPARG
0	3.498	0.389	0.032	0	ADC	CLSTN3
0	2.16031	0.467	0.111	0	ADC	LOC114115629
0	2.18544	0.433	0.081	0	ADC	KCNMA1
0	4.05928	0.4	0.052	0	ADC	LOC105606735
0	2.01348	0.971	0.628	0	ADC	DPYD
0	4.25387	0.356	0.017	0	ADC	CDHR1
0	4.11061	0.361	0.023	0	ADC	LOC105604058
0	2.98564	0.387	0.05	0	ADC	FGFR2
0	2.69123	0.391	0.056	0	ADC	LOC106991576
0	2.8233	0.426	0.091	0	ADC	METTL25
0	2.19101	0.446	0.113	0	ADC	ESR1
0	3.53609	0.359	0.026	0	ADC	LOC101104568
0	2.0899	0.419	0.086	0	ADC	ERBB2
0	2.13575	0.423	0.09	0	ADC	EPHX1
0	4.07897	0.348	0.017	0	ADC	CKMT2
0	4.23833	0.374	0.044	0	ADC	LOC105614707
0	4.58752	0.346	0.016	0	ADC	LOC105614373
0	2.96796	0.374	0.045	0	ADC	LOC105604676
0	3.58776	0.355	0.03	0	ADC	MBNL3
0	2.51511	0.391	0.067	0	ADC	GRAMD1C
0	2.39793	0.383	0.062	0	ADC	C3H12orf40
0	2.53514	0.384	0.063	0	ADC	ANGPT1
0	2.03652	0.381	0.06	0	ADC	MCAM
0	2.72923	0.372	0.052	0	ADC	GANC
0	2.42398	0.379	0.06	0	ADC	LOC114115994
0	2.59415	0.37	0.053	0	ADC	TMEM120B
0	3.15746	0.349	0.032	0	ADC	PPIP5K1
0	2.65049	0.403	0.088	0	ADC	PHYH
0	4.44203	0.329	0.015	0	ADC	LOC105615848
0	4.65066	0.346	0.034	0	ADC	CENPU
0	2.66555	0.484	0.173	0	ADC	COL18A1
0	4.58216	0.323	0.014	0	ADC	ANKEF1
0	3.19052	0.34	0.033	0	ADC	FAM184A
0	3.0707	0.345	0.039	0	ADC	LOC105613853
0	2.09761	0.384	0.079	0	ADC	LGR4
0	4.14403	0.331	0.035	0	ADC	ACSM1
0	5.06259	0.311	0.015	0	ADC	LOC105613851
0	2.23164	0.346	0.051	0	ADC	LOC101117577
0	4.52905	0.319	0.025	0	ADC	LOC114112981
0	2.12484	0.359	0.068	0	ADC	LOC114118023
0	2.61897	0.355	0.069	0	ADC	PRR5L
0	2.13175	0.355	0.07	0	ADC	RGMB
0	2.08557	0.369	0.085	0	ADC	HLCS
0	4.42297	0.298	0.014	0	ADC	LOC114110441
0	2.9855	0.994	0.712	0	ADC	GHR
0	2.10861	0.357	0.076	0	ADC	FDFT1
0	2.9436	0.317	0.037	0	ADC	CYP2J
0	2.39024	0.331	0.053	0	ADC	LOC114116609
0	4.20873	0.294	0.017	0	ADC	LOC114113186
0	2.38709	0.326	0.051	0	ADC	ACER2
0	2.85187	0.305	0.034	0	ADC	PDE8B
0	2.5822	0.307	0.039	0	ADC	DGAT1
0	3.74672	0.296	0.029	0	ADC	SCD
0	2.04375	0.34	0.075	0	ADC	ARHGEF26
0	2.39515	0.314	0.051	0	ADC	TECR
0	2.00986	0.316	0.054	0	ADC	ORMDL3
0	2.46924	0.303	0.041	0	ADC	ZSWIM7
0	4.10748	0.272	0.013	0	ADC	DDO
0	2.19714	0.313	0.055	0	ADC	ADCY6
0	2.23252	0.329	0.074	0	ADC	IDH1
0	2.8627	0.286	0.031	0	ADC	LOC105604543
0	3.41154	0.274	0.022	0	ADC	SYT17
0	2.3655	0.294	0.043	0	ADC	EPHX2
0	2.48159	0.359	0.11	0	ADC	AK4
0	2.97594	0.405	0.157	0	ADC	ACLY
0	4.29219	0.275	0.027	0	ADC	LOC101111915
0	3.49717	0.274	0.027	0	ADC	LOC114118010
0	2.01357	0.335	0.089	0	ADC	ACSS3
0	2.20966	0.299	0.054	0	ADC	ENPEP
0	4.3316	0.257	0.012	0	ADC	SGK2
0	2.56039	0.278	0.035	0	ADC	SORCS2
0	2.55805	0.288	0.045	0	ADC	MYBL2
0	3.39682	0.26	0.018	0	ADC	GLYAT
0	3.89959	0.257	0.015	0	ADC	LGI1
0	4.43226	0.252	0.012	0	ADC	MUC20
0	2.93372	0.991	0.752	0	ADC	AUTS2
0	2.35559	0.279	0.041	0	ADC	LOC105602706
0	4.96434	0.275	0.037	0	ADC	GRID2
0	2.05534	0.448	0.21	0	ADC	OSMR
0	4.51767	0.251	0.013	0	ADC	LOC101115605
0	2.34698	0.286	0.048	0	ADC	LOC114109394
0	4.66979	0.247	0.011	0	ADC	LOC114115610
0	4.01102	0.251	0.015	0	ADC	CPNE9
0	2.38279	0.279	0.045	0	ADC	IFT52
0	2.35452	0.277	0.043	0	ADC	NUDT13
0	2.20799	0.274	0.044	0	ADC	ISOC1
0	4.94564	0.24	0.01	0	ADC	LOC106990997
0	2.93463	0.263	0.035	0	ADC	SFXN5
0	3.15383	0.251	0.023	0	ADC	RIC3
0	2.0476	0.268	0.041	0	ADC	FGFRL1
0	2.63354	0.269	0.045	0	ADC	LRP1B
0	4.01721	0.235	0.011	0	ADC	LOC101121655
0	4.86501	0.23	0.009	0	ADC	FYB2
0	3.34993	0.24	0.019	0	ADC	SPATA6L
0	2.30163	0.25	0.032	0	ADC	AVPI1
0	5.41025	0.223	0.006	0	ADC	PNPLA3
0	2.83441	0.245	0.029	0	ADC	MST1
0	3.13691	0.232	0.019	0	ADC	PPP1R1B
0	3.16466	0.236	0.025	0	ADC	PTPRR
0	2.51278	0.242	0.031	0	ADC	PTGR2
0	2.06757	0.26	0.05	0	ADC	LOC105607146
0	2.21991	0.257	0.048	0	ADC	RRAGB
0	2.33289	0.251	0.043	0	ADC	DEPP1
0	2.8314	0.235	0.027	0	ADC	LOC105604916
0	3.26698	0.224	0.019	0	ADC	RAB3B
0	2.31773	0.248	0.043	0	ADC	LOC105605798
0	3.83846	0.218	0.014	0	ADC	ZMAT1
0	4.30238	0.222	0.02	0	ADC	NNAT
0	3.52327	0.217	0.015	0	ADC	LOC105603609
0	4.55035	0.21	0.008	0	ADC	PLIN4
0	2.47101	0.229	0.03	0	ADC	PHLDA1
0	2.24165	0.242	0.043	0	ADC	LOC105615393
0	2.35224	0.235	0.036	0	ADC	THEM4
0	2.85973	0.219	0.021	0	ADC	GCAT
0	3.06882	0.217	0.02	0	ADC	PLAC8L1
0	4.69271	0.223	0.027	0	ADC	DNAJC6
0	2.57716	0.226	0.031	0	ADC	MYLK3
0	2.54083	0.227	0.033	0	ADC	GADD45A
0	3.26061	0.209	0.015	0	ADC	RXRG
0	2.18265	0.297	0.105	0	ADC	AACS
0	2.04327	0.237	0.046	0	ADC	LIAS
0	3.37265	0.207	0.018	0	ADC	ACSM3
0	3.61921	0.201	0.014	0	ADC	LOC114110466
0	2.01891	0.235	0.05	0	ADC	FAM78B
0	2.68704	0.213	0.03	0	ADC	NPNT
0	2.35737	0.215	0.033	0	ADC	LOC105609898
0	3.56939	0.204	0.022	0	ADC	LOC101111669
0	2.76327	0.207	0.025	0	ADC	KCNIP2
0	3.10002	0.199	0.018	0	ADC	MAL2
0	2.68896	0.205	0.025	0	ADC	IRX3
0	3.45374	0.193	0.013	0	ADC	LOC114117814
0	2.78886	0.232	0.053	0	ADC	PRIMPOL
0	3.80972	0.235	0.057	0	ADC	KLHL11
0	2.23112	0.211	0.034	0	ADC	C17H4orf33
0	2.46894	0.21	0.034	0	ADC	HSPB8
0	2.01309	0.219	0.044	0	ADC	EFCAB5
0	3.33738	0.191	0.016	0	ADC	LOC114110672
0	2.60462	0.198	0.024	0	ADC	LOC105603374
0	3.82121	0.188	0.014	0	ADC	RORC
0	5.03988	0.179	0.005	0	ADC	LOC105609681
0	2.75616	0.193	0.021	0	ADC	LOC101121639
0	4.07746	0.18	0.008	0	ADC	LGALS12
0	2.73985	0.194	0.023	0	ADC	LOC114110055
0	4.42698	0.179	0.008	0	ADC	ADORA1
0	2.96139	0.202	0.032	0	ADC	NDUFC2
0	2.02487	0.213	0.043	0	ADC	MRAS
0	3.66988	0.181	0.011	0	ADC	TDRD9
0	4.09016	0.19	0.021	0	ADC	LOC101108212
0	2.26766	0.217	0.048	0	ADC	MSH4
0	3.30152	0.185	0.017	0	ADC	LOC105615329
0	3.92795	0.18	0.012	0	ADC	TMEM132C
0	3.67578	0.18	0.013	0	ADC	MME
0	4.24819	0.172	0.008	0	ADC	ASB2
0	4.3735	0.169	0.006	0	ADC	LOC105602261
0	2.59661	0.182	0.019	0	ADC	CFAP100
0	5.0192	0.168	0.005	0	ADC	LOC101117229
0	2.35265	0.189	0.026	0	ADC	LOC101122340
0	2.72984	0.18	0.018	0	ADC	LOC101114663
0	2.32965	0.194	0.032	0	ADC	FBXO36
0	2.39353	0.191	0.03	0	ADC	ZPBP
0	4.17209	0.168	0.007	0	ADC	LEP
0	4.73094	0.166	0.005	0	ADC	NFASC
0	2.75229	0.182	0.021	0	ADC	CIDEA
0	4.02143	0.167	0.008	0	ADC	KLHL31
0	2.13246	0.182	0.025	0	ADC	RUNDC3B
0	2.13121	0.188	0.032	0	ADC	LOC105612555
0	2.07633	0.194	0.038	0	ADC	LOC101111394
0	3.10896	0.172	0.017	0	ADC	WFS1
0	4.57674	0.161	0.007	0	ADC	FAM25A
0	2.3442	0.183	0.029	0	ADC	TENM1
0	2.89224	0.169	0.017	0	ADC	LSMEM1
0	2.17523	0.182	0.031	0	ADC	SORD
0	2.83779	0.175	0.025	0	ADC	LOC105603432
0	3.06673	0.166	0.017	0	ADC	LOC105610613
0	2.03495	0.181	0.032	0	ADC	HLF
0	2.81976	0.168	0.02	0	ADC	PSPH
0	4.59831	0.154	0.006	0	ADC	FBXO24
0	2.16543	0.171	0.024	0	ADC	S100B
0	2.26125	0.17	0.023	0	ADC	APCDD1
0	2.27418	0.175	0.028	0	ADC	RAB3IP
0	2.06186	0.179	0.032	0	ADC	LOC114108794
0	3.75939	0.16	0.014	0	ADC	PCK1
0	4.31238	0.151	0.007	0	ADC	LOC101118164
0	3.30495	0.16	0.017	0	ADC	CA12
0	4.4263	0.15	0.007	0	ADC	CIB4
0	3.74655	0.153	0.01	0	ADC	MAP3K9
0	2.55755	0.16	0.018	0	ADC	OPRL1
0	3.33364	0.152	0.011	0	ADC	CDS1
0	3.71798	0.15	0.009	0	ADC	CITED1
0	2.74506	0.159	0.019	0	ADC	LOC114114519
0	2.56536	0.16	0.021	0	ADC	LOC114117925
0	2.24521	0.164	0.026	0	ADC	BHLHE41
0	3.47293	0.147	0.01	0	ADC	EFNA2
0	4.69906	0.142	0.005	0	ADC	LOC105610151
0	2.29341	0.159	0.023	0	ADC	MEIOB
0	3.39386	0.146	0.01	0	ADC	ERICH4
0	3.65345	0.145	0.009	0	ADC	PEX11A
0	2.65154	0.153	0.018	0	ADC	LOC105610031
0	2.72686	0.156	0.021	0	ADC	LOC101107119
0	3.01518	0.148	0.013	0	ADC	SESN2
0	3.19093	0.144	0.011	0	ADC	LOC105607964
0	3.9068	0.143	0.01	0	ADC	LOC101112356
0	2.08242	0.158	0.027	0	ADC	ALAD
0	3.1242	0.142	0.011	0	ADC	TSKS
0	3.37349	0.138	0.009	0	ADC	GRHL1
0	3.04119	0.138	0.01	0	ADC	NALCN
0	2.30859	0.147	0.021	0	ADC	TOM1L1
0	4.74313	0.126	0.004	0	ADC	LOC105602963
0	3.71648	0.129	0.007	0	ADC	ACSM5
0	2.89688	0.134	0.013	0	ADC	KCNH1
0	2.39755	0.137	0.017	0	ADC	FAM217B
0	2.74466	0.136	0.016	0	ADC	LOC114109340
0	2.94013	0.139	0.02	0	ADC	GSS
0	3.64921	0.127	0.008	0	ADC	CAPN3
0	2.02776	0.144	0.026	0	ADC	LOC105610181
0	2.54067	0.131	0.014	0	ADC	LOC106991429
0	2.5201	0.132	0.016	0	ADC	L3MBTL1
0	2.41603	0.134	0.018	0	ADC	EGLN3
0	2.18799	0.135	0.02	0	ADC	LOC105616164
0	4.88244	0.125	0.011	0	ADC	KLHL10
0	2.65832	0.134	0.021	0	ADC	LOC105603181
0	3.98616	0.119	0.006	0	ADC	MYH14
0	2.01116	0.132	0.02	0	ADC	TRIM36
0	3.4834	0.12	0.008	0	ADC	LOC114117972
0	3.35664	0.12	0.008	0	ADC	SVIP
0	2.06231	0.133	0.022	0	ADC	ORC6
0	4.27131	0.117	0.006	0	ADC	TMEM182
0	2.08246	0.137	0.027	0	ADC	ADAMTS16
0	3.22762	0.118	0.008	0	ADC	ADRB2
0	2.92037	0.12	0.011	0	ADC	LOC101123368
0	2.46961	0.124	0.015	0	ADC	LDHD
0	3.75321	0.115	0.008	0	ADC	LOC105606685
0	2.81849	0.117	0.011	0	ADC	IZUMO4
0	3.28965	0.13	0.024	0	ADC	EDIL3
0	2.75355	0.119	0.013	0	ADC	SLC22A3
0	3.72046	0.111	0.006	0	ADC	WDR64
0	2.13198	0.123	0.018	0	ADC	TCAIM
0	4.36812	0.108	0.004	0	ADC	LOC105602262
0	2.88001	0.113	0.01	0	ADC	TCEA3
0	3.25398	0.12	0.017	0	ADC	LRRC7
0	2.78351	0.115	0.014	0	ADC	LOC105609897
0	2.99669	0.111	0.01	0	ADC	LOC105611154
0	2.50871	0.113	0.013	0	ADC	ADAMTS20
0	2.8024	0.112	0.012	0	ADC	BAIAP2L1
0	2.54563	0.114	0.015	0	ADC	LOC105607270
0	3.48125	0.106	0.007	0	ADC	BDH1
0	3.24384	0.11	0.012	0	ADC	ALK
0	2.53713	0.114	0.017	0	ADC	LOC101108705
0	5.19428	0.099	0.002	0	ADC	LOC114113835
0	2.08266	0.113	0.017	0	ADC	LOC105615773
0	2.86382	0.105	0.01	0	ADC	LOC106990866
0	3.5635	0.101	0.006	0	ADC	ERICH6B
0	2.17678	0.112	0.017	0	ADC	RAB20
0	2.10422	0.113	0.018	0	ADC	MST1R
0	2.76789	0.105	0.011	0	ADC	ZIC4
0	4.29171	0.098	0.005	0	ADC	HYDIN
0	3.68388	0.099	0.007	0	ADC	TMC1
0	4.17534	0.095	0.004	0	ADC	LOC114110440
0	3.09697	0.101	0.011	0	ADC	CCDC152
0	2.55107	0.104	0.014	0	ADC	SCN9A
0	2.06533	0.108	0.018	0	ADC	ENKUR
0	2.30086	0.102	0.012	0	ADC	LOC106991852
0	4.82754	0.092	0.003	0	ADC	ACMSD
0	3.14493	0.097	0.008	0	ADC	ELF5
0	3.17693	0.097	0.008	0	ADC	LOC114118743
0	3.62857	0.095	0.006	0	ADC	CDHR5
0	3.62034	0.094	0.006	0	ADC	ARHGEF19
0	2.60271	0.098	0.011	0	ADC	CCT6B
0	5.55213	0.089	0.002	0	ADC	LOC105605148
0	2.62043	0.104	0.017	0	ADC	MID1IP1
0	2.73173	0.098	0.012	0	ADC	KCTD8
0	2.95091	0.096	0.01	0	ADC	LOC114116912
0	2.70608	0.095	0.009	0	ADC	DNAH8
0	2.41581	0.098	0.013	0	ADC	LAMB3
0	2.7306	0.094	0.009	0	ADC	ADRA2A
0	4.65047	0.089	0.004	0	ADC	GDA
0	3.04974	0.093	0.008	0	ADC	EXD1
0	3.62016	0.091	0.006	0	ADC	C15H11orf65
0	4.86226	0.088	0.003	0	ADC	LHFPL4
0	2.19119	0.1	0.016	0	ADC	LOC114115269
0	2.40896	0.096	0.012	0	ADC	GPR176
0	2.96629	0.092	0.008	0	ADC	CLHC1
0	2.24602	0.097	0.014	0	ADC	CBS
0	2.14808	0.096	0.013	0	ADC	PCK2
0	4.41989	0.086	0.003	0	ADC	FFAR4
0	2.09535	0.098	0.016	0	ADC	SLC25A22
0	2.10169	0.097	0.016	0	ADC	LOC105610254
0	2.76614	0.09	0.009	0	ADC	TTC12
0	2.17884	0.096	0.015	0	ADC	CCDC85C
0	2.07155	0.126	0.045	0	ADC	IRF4
0	2.92127	0.089	0.008	0	ADC	SLC7A10
0	3.79876	0.084	0.004	0	ADC	LOC114114889
0	2.39726	0.092	0.012	0	ADC	LOC105607354
0	3.25362	0.085	0.006	0	ADC	LRRC39
0	3.10311	0.085	0.006	0	ADC	ARHGEF37
0	2.27024	0.091	0.012	0	ADC	LGALS4
0	5.53821	0.081	0.002	0	ADC	LOC114111009
0	3.212	0.087	0.008	0	ADC	NME5
0	2.29769	0.092	0.014	0	ADC	NUDT12
0	2.74259	0.099	0.022	0	ADC	LOC105602664
0	4.82633	0.08	0.003	0	ADC	PPP1R1C
0	2.10526	0.091	0.014	0	ADC	LYRM2
0	2.83864	0.086	0.009	0	ADC	CNTD2
0	4.87232	0.078	0.002	0	ADC	KCNK3
0	2.00982	0.097	0.021	0	ADC	PRTG
0	3.03422	0.083	0.007	0	ADC	LOC105606871
0	2.26634	0.088	0.013	0	ADC	MAP6D1
0	2.11145	0.09	0.015	0	ADC	PM20D1
0	2.33113	0.086	0.012	0	ADC	LOC105609758
0	2.21261	0.086	0.012	0	ADC	LETM2
0	3.35489	0.079	0.006	0	ADC	C17H22orf15
0	2.49194	0.081	0.009	0	ADC	CCDC9B
0	2.53932	0.082	0.01	0	ADC	LOC106990546
0	2.67943	0.081	0.01	0	ADC	FAM83D
0	2.28537	0.083	0.013	0	ADC	GLIS1
0	2.9018	0.077	0.007	0	ADC	TEX49
0	3.50023	0.076	0.006	0	ADC	MCMDC2
0	2.41326	0.08	0.011	0	ADC	PLAG1
0	2.20192	0.081	0.012	0	ADC	C19H3orf14
0	3.58597	0.073	0.004	0	ADC	LOC105606441
0	3.3709	0.073	0.004	0	ADC	HS3ST6
0	3.15592	0.073	0.005	0	ADC	ADAM11
0	3.21326	0.075	0.007	0	ADC	RBM38
0	2.22015	0.079	0.012	0	ADC	LOC105607956
0	2.49729	0.075	0.008	0	ADC	LOC114108711
0	4.02806	0.07	0.003	0	ADC	CCDC83
0	2.56619	0.074	0.008	0	ADC	HEXIM2
0	2.26322	0.075	0.009	0	ADC	GSTA1-1
0	2.02585	0.077	0.011	0	ADC	LOC114111187
0	2.08826	0.078	0.013	0	ADC	ARMH1
0	3.34878	0.073	0.008	0	ADC	LOC101102413
0	3.94004	0.07	0.005	0	ADC	ELMOD1
0	3.2098	0.07	0.005	0	ADC	LOC114112309
0	2.33555	0.075	0.011	0	ADC	LRRC71
0	2.34601	0.074	0.01	0	ADC	PLCD4
0	3.03648	0.07	0.006	0	ADC	LOC114116445
0	3.26936	0.068	0.005	0	ADC	HECW1
0	4.25169	0.066	0.003	0	ADC	LOC114114898
0	3.62507	0.077	0.014	0	ADC	LOC105611406
0	3.48114	0.067	0.005	0	ADC	TMBIM7P
0	2.71829	0.07	0.008	0	ADC	LOC101108868
0	2.23113	0.073	0.011	0	ADC	LOC105610572
0	2.19179	0.073	0.011	0	ADC	LOC101118511
0	2.73235	0.068	0.007	0	ADC	VSTM2B
0	3.30044	0.065	0.004	0	ADC	NRG2
0	2.03413	0.073	0.012	0	ADC	PCYT2
0	4.8828	0.063	0.002	0	ADC	LARGE2
0	2.07933	0.074	0.013	0	ADC	ZNF597
0	2.75161	0.071	0.01	0	ADC	CLDN4
0	2.47987	0.068	0.008	0	ADC	LOC101102548
0	2.18577	0.068	0.008	0	ADC	LOC114113811
0	2.52686	0.067	0.007	0	ADC	ETNPPL
0	2.80116	0.067	0.007	0	ADC	C19H3orf18
0	2.62566	0.067	0.007	0	ADC	LOC106990353
0	4.56633	0.062	0.002	0	ADC	LOC114110301
0	3.17943	0.064	0.005	0	ADC	SLC36A2
0	2.81871	0.064	0.006	0	ADC	LOC101103050
0	2.30382	0.067	0.009	0	ADC	PDP2
0	2.65955	0.064	0.006	0	ADC	SBK1
0	4.12509	0.06	0.002	0	ADC	LOC114117519
0	2.15826	0.066	0.009	0	ADC	SLC28A1
0	3.81002	0.06	0.003	0	ADC	SLC44A3
0	4.07981	0.06	0.003	0	ADC	LOC114115366
0	3.31113	0.061	0.004	0	ADC	IL17RE
0	4.20638	0.06	0.003	0	ADC	CDH20
0	3.29737	0.061	0.005	0	ADC	LOC105609234
0	3.2656	0.061	0.005	0	ADC	SPAG8
0	2.54108	0.063	0.007	0	ADC	LOC114113252
0	2.13119	0.065	0.009	0	ADC	LOC114115334
0	4.38501	0.059	0.003	0	ADC	LIX1
0	2.92352	0.061	0.006	0	ADC	FAM222A
0	3.00243	0.06	0.005	0	ADC	ASB5
0	3.50217	0.059	0.004	0	ADC	LOC105609364
0	2.39908	0.064	0.01	0	ADC	LOC114112979
0	3.87464	0.057	0.003	0	ADC	LOC101112384
0	2.39866	0.061	0.007	0	ADC	LOC105612077
0	2.93481	0.06	0.006	0	ADC	ABCC2
0	2.98497	0.058	0.005	0	ADC	GPT2
0	2.0302	0.065	0.012	0	ADC	TTC29
0	2.92808	0.058	0.005	0	ADC	SPTBN2
0	4.44526	0.055	0.002	0	ADC	LOC101103112
0	4.4876	0.055	0.002	0	ADC	KLKB1
0	3.10988	0.058	0.006	0	ADC	LOC114116596
0	4.0293	0.055	0.003	0	ADC	WDR93
0	4.6296	0.054	0.002	0	ADC	PKD2L1
0	3.19968	0.056	0.005	0	ADC	LOC101115172
0	3.87632	0.053	0.002	0	ADC	LOC101118831
0	2.11981	0.06	0.009	0	ADC	TSACC
0	2.19831	0.061	0.01	0	ADC	THNSL2
0	4.00556	0.054	0.003	0	ADC	SLC36A3
0	4.43474	0.053	0.002	0	ADC	LOC114110310
0	2.77507	0.055	0.005	0	ADC	LOC105606473
0	2.61336	0.057	0.007	0	ADC	HOOK2
0	2.55868	0.056	0.006	0	ADC	WDR97
0	4.33086	0.052	0.002	0	ADC	SALL4
0	3.01836	0.053	0.004	0	ADC	LOC114112966
0	2.81991	0.055	0.006	0	ADC	DCAKD
0	2.36487	0.057	0.008	0	ADC	LOC105608813
0	4.78098	0.05	0.001	0	ADC	ALDH1L1
0	3.92647	0.052	0.003	0	ADC	LOC106990868
0	3.46975	0.052	0.003	0	ADC	C22H10orf90
0	2.72613	0.054	0.006	0	ADC	DMTN
0	2.73447	0.053	0.005	0	ADC	LOC101111180
0	3.98658	0.05	0.002	0	ADC	LOC105611734
0	2.92983	0.052	0.004	0	ADC	AP3M2
0	4.30029	0.049	0.002	0	ADC	GALR3
0	3.61462	0.05	0.003	0	ADC	PLIN5
0	3.18857	0.051	0.004	0	ADC	OTUD7A
0	3.21447	0.051	0.004	0	ADC	LOC101110974
0	3.18849	0.051	0.004	0	ADC	LOC114112026
0	4.70836	0.047	0.001	0	ADC	LOC114112980
0	2.43506	0.053	0.007	0	ADC	LOC101116529
0	3.22178	0.049	0.003	0	ADC	XK
0	2.70188	0.05	0.005	0	ADC	MEIKIN
0	3.1472	0.048	0.003	0	ADC	ALDH8A1
0	4.84358	0.046	0.001	0	ADC	LOC114116919
0	3.05926	0.048	0.004	0	ADC	LOC105605390
0	3.61013	0.047	0.003	0	ADC	LOC106990934
0	2.70168	0.048	0.005	0	ADC	LOC114115292
0	2.99691	0.047	0.004	0	ADC	MROH2B
0	3.12585	0.045	0.003	0	ADC	KNG1
0	4.37538	0.044	0.002	0	ADC	LOC101105723
0	3.39797	0.045	0.003	0	ADC	NPHS2
0	3.06501	0.046	0.004	0	ADC	GLYCTK
0	3.36554	0.044	0.003	0	ADC	LOC101104943
0	2.94812	0.044	0.003	0	ADC	LOC114114084
0	3.32802	0.044	0.003	0	ADC	LOC106990432
0	3.32098	0.043	0.003	0	ADC	LOC101115194
0	3.48507	0.043	0.003	0	ADC	LOC114110572
0	3.79062	0.041	0.002	0	ADC	LOC101104893
0	3.52458	0.041	0.002	0	ADC	LOC114111256
0	3.94958	0.04	0.002	0	ADC	FAM57B
0	4.4279	0.039	0.002	0	ADC	LIPI
0	4.05948	0.038	0.002	0	ADC	LOC114115026
0	4.6881	0.037	0.001	0	ADC	DNAH1
3.14648e-307	2.53309	0.053	0.007	7.66735e-303	ADC	LOC101107129
1.76667e-306	2.08208	0.06	0.01	4.30502e-302	ADC	THAP6
4.5595e-306	3.21262	0.041	0.003	1.11106e-301	ADC	LOC101112584
8.66722e-305	2.87017	0.043	0.003	2.11203e-300	ADC	DEPDC7
3.18717e-304	5.13805	0.034	0.001	7.76649e-300	ADC	LOC114113038
2.71897e-303	2.34462	0.049	0.006	6.62558e-299	ADC	GRIP2
4.046e-303	3.9202	0.038	0.002	9.8593e-299	ADC	ASPG
6.35079e-301	2.0826	0.056	0.009	1.54756e-296	ADC	TCF21
2.66912e-300	5.31304	0.036	0.001	6.50411e-296	ADC	LOC114111080
1.03352e-298	4.46191	0.034	0.001	2.51847e-294	ADC	LOC114109403
1.73214e-298	2.60516	0.051	0.007	4.22087e-294	ADC	LOC114117343
1.34934e-297	2.30026	0.056	0.009	3.28807e-293	ADC	RAD9B
1.60462e-297	2.91635	0.044	0.004	3.91014e-293	ADC	LOC114116806
2.67649e-297	4.28652	0.036	0.002	6.52207e-293	ADC	LOC101110195
3.62719e-294	2.22735	0.073	0.017	8.83873e-290	ADC	LOC105610484
6.86297e-294	5.30846	0.033	0.001	1.67237e-289	ADC	LOC114111013
1.30479e-292	2.33221	0.053	0.007	3.17951e-288	ADC	ACSL6
1.50724e-292	2.05874	0.052	0.007	3.67283e-288	ADC	MROH6
6.54353e-292	2.52805	0.05	0.006	1.59453e-287	ADC	LOC101113460
2.94159e-289	2.67193	0.043	0.004	7.16806e-285	ADC	COL11A2
1.3869e-288	2.1628	0.053	0.008	3.37959e-284	ADC	LOC106991580
1.62286e-287	2.07784	0.053	0.008	3.95458e-283	ADC	LOC114113946
1.00556e-285	3.14288	0.039	0.003	2.45035e-281	ADC	CALB1
1.82543e-285	2.73638	0.047	0.006	4.44822e-281	ADC	LOC105604928
2.25416e-285	4.34494	0.034	0.001	5.49293e-281	ADC	F11
6.84359e-284	2.53082	0.047	0.006	1.66765e-279	ADC	RRH
1.15307e-281	4.46938	0.033	0.001	2.8098e-277	ADC	LOC105603234
2.11883e-281	3.49703	0.037	0.002	5.16317e-277	ADC	LOC114115291
2.16075e-280	4.0302	0.037	0.002	5.26531e-276	ADC	GRB7
2.57646e-280	4.23828	0.033	0.001	6.27832e-276	ADC	P2RX6
3.51017e-280	2.13827	0.054	0.008	8.55357e-276	ADC	GPR157
1.43409e-279	3.35923	0.038	0.003	3.49459e-275	ADC	GALNT14
2.36447e-279	2.25086	0.058	0.01	5.76173e-275	ADC	LOC114115326
3.56909e-277	2.87611	0.04	0.004	8.69716e-273	ADC	LOC106991790
1.31726e-276	2.53249	0.05	0.007	3.2099e-272	ADC	LOC114113915
2.83853e-276	2.9864	0.041	0.004	6.91693e-272	ADC	ANGPTL4
4.53741e-273	3.83593	0.034	0.002	1.10568e-268	ADC	LOC106991782
4.09e-272	3.04274	0.039	0.003	9.9665e-268	ADC	LOC101111432
4.95525e-271	2.16663	0.051	0.008	1.2075e-266	ADC	ACOT12
2.40928e-270	2.5331	0.12	0.045	5.87092e-266	ADC	NT5C3B
4.56355e-270	4.1292	0.033	0.001	1.11205e-265	ADC	TRIM63
9.31882e-270	3.68967	0.035	0.002	2.27081e-265	ADC	LOC105610279
3.25349e-269	2.79397	0.04	0.004	7.92811e-265	ADC	ERAS
2.69387e-268	3.54775	0.035	0.002	6.56443e-264	ADC	MYO18B
9.98572e-268	4.449	0.032	0.001	2.43332e-263	ADC	LOC101104748
1.77182e-267	2.23715	0.061	0.012	4.31758e-263	ADC	DNA2
1.98902e-267	3.62589	0.034	0.002	4.84684e-263	ADC	MAP3K15
9.7315e-267	2.63593	0.044	0.005	2.37137e-262	ADC	ITPKA
1.90784e-265	2.5846	0.044	0.005	4.64903e-261	ADC	TMEM236
3.85957e-259	3.01468	0.04	0.004	9.40499e-255	ADC	STK31
5.13503e-259	4.61867	0.031	0.001	1.25131e-254	ADC	LOC101121753
3.01237e-255	2.26976	0.043	0.005	7.34055e-251	ADC	LOC114115323
1.19859e-254	3.72904	0.031	0.001	2.92072e-250	ADC	MPV17L
1.55452e-254	3.29834	0.036	0.003	3.78805e-250	ADC	LOC105611547
2.57378e-252	2.74784	0.037	0.003	6.27178e-248	ADC	LOC105603536
3.8355e-252	4.09651	0.029	0.001	9.34635e-248	ADC	NUDT11
1.02554e-249	2.85958	0.034	0.002	2.49903e-245	ADC	LRRN1
1.65111e-249	2.36362	0.045	0.007	4.02343e-245	ADC	SYCP3
7.04609e-249	2.30584	0.043	0.006	1.71699e-244	ADC	APOM
1.43591e-248	3.30735	0.035	0.003	3.49902e-244	ADC	LOC105608026
2.73087e-248	2.02123	0.052	0.009	6.65459e-244	ADC	LYSMD4
1.00353e-247	3.31266	0.033	0.002	2.4454e-243	ADC	YBX2
7.51889e-247	4.37669	0.029	0.001	1.8322e-242	ADC	LOC101108949
4.08073e-246	3.66934	0.034	0.002	9.94391e-242	ADC	LOC114114513
2.07505e-245	2.76946	0.036	0.003	5.05647e-241	ADC	LOC105605777
1.59862e-244	3.17626	0.033	0.002	3.89552e-240	ADC	NR2E1
3.17265e-243	3.26927	0.035	0.003	7.73112e-239	ADC	LOC106990570
1.14491e-241	2.40143	0.042	0.006	2.78991e-237	ADC	CLCN4
4.33648e-240	3.33429	0.032	0.002	1.05671e-235	ADC	LOC114116123
1.84953e-239	4.41428	0.029	0.001	4.50694e-235	ADC	LOC101116756
6.04807e-239	2.90337	0.035	0.003	1.47379e-234	ADC	SIX1
8.96301e-239	2.58127	0.038	0.004	2.18411e-234	ADC	LOC114114917
4.01069e-238	2.42459	0.044	0.007	9.77326e-234	ADC	LOC105611989
9.1219e-238	2.51741	0.041	0.005	2.22282e-233	ADC	PPFIA2
2.18304e-237	2.62554	0.038	0.004	5.31963e-233	ADC	LOC105605360
1.23188e-236	2.05326	0.047	0.008	3.00185e-232	ADC	LOC105605152
3.72849e-236	2.51182	0.039	0.005	9.08558e-232	ADC	LOC114118450
1.10719e-234	4.72483	0.027	0.001	2.698e-230	ADC	LOC101122633
1.63644e-234	2.15524	0.041	0.006	3.98767e-230	ADC	DQX1
1.98911e-234	2.6711	0.033	0.003	4.84705e-230	ADC	RIMS3
6.08395e-231	3.46893	0.032	0.002	1.48254e-226	ADC	LOC101119459
1.59358e-228	2.51917	0.039	0.005	3.88323e-224	ADC	C2H9orf131
3.00328e-226	3.01491	0.034	0.003	7.31839e-222	ADC	LOC101111664
6.90916e-225	4.04494	0.029	0.002	1.68362e-220	ADC	LOC114110456
2.64506e-222	3.32969	0.03	0.002	6.44549e-218	ADC	CASKIN1
2.66811e-222	3.33748	0.03	0.002	6.50166e-218	ADC	MTTP
3.5491e-222	2.91949	0.033	0.003	8.64846e-218	ADC	LOC114112968
6.67421e-222	2.56197	0.037	0.005	1.62637e-217	ADC	LOC105602763
1.20812e-221	3.08756	0.028	0.002	2.94395e-217	ADC	CLEC17A
4.3995e-221	2.67621	0.034	0.004	1.07207e-216	ADC	LOC106990930
1.61103e-218	2.97867	0.033	0.003	3.92576e-214	ADC	LOC114113942
3.69032e-218	2.55941	0.034	0.004	8.99257e-214	ADC	CPT1B
7.82928e-216	3.75944	0.028	0.002	1.90784e-211	ADC	LOC105610396
1.64038e-215	2.57086	0.036	0.004	3.99729e-211	ADC	EFR3B
1.5371e-213	2.04408	0.04	0.006	3.74562e-209	ADC	METTL27
3.74248e-213	4.40367	0.025	0.001	9.11968e-209	ADC	LOC114110143
1.00743e-212	2.07965	0.037	0.005	2.4549e-208	ADC	SYCP2
4.05064e-211	3.19039	0.031	0.003	9.8706e-207	ADC	SLC45A2
6.13857e-211	2.64611	0.033	0.004	1.49585e-206	ADC	PLA2G2C
9.58484e-210	2.18429	0.039	0.006	2.33563e-205	ADC	LOC105607070
3.05225e-209	2.2308	0.039	0.006	7.43771e-205	ADC	DCHS2
3.58741e-209	4.03172	0.025	0.001	8.74179e-205	ADC	LOC105602307
7.51081e-209	2.00674	0.041	0.007	1.83023e-204	ADC	HMGCLL1
1.00338e-207	2.70796	0.042	0.007	2.44504e-203	ADC	TFCP2L1
1.94312e-207	3.3495	0.03	0.003	4.735e-203	ADC	FAM169A
6.52442e-207	3.0397	0.03	0.003	1.58987e-202	ADC	LOC114113187
2.51453e-206	3.38287	0.029	0.002	6.1274e-202	ADC	LOC101115853
9.55525e-206	2.99015	0.031	0.003	2.32842e-201	ADC	LOC114113894
2.40386e-201	2.59278	0.032	0.003	5.85772e-197	ADC	LOC101117622
4.23246e-201	3.38571	0.025	0.001	1.03137e-196	ADC	TTC9B
4.62658e-201	2.55136	0.032	0.004	1.12741e-196	ADC	LOC105606575
7.41364e-197	3.265	0.027	0.002	1.80655e-192	ADC	LOC114112269
1.13571e-195	4.09058	0.024	0.001	2.7675e-191	ADC	C7H14orf39
7.06562e-195	2.80811	0.028	0.002	1.72175e-190	ADC	CILP2
8.49179e-195	2.35025	0.035	0.005	2.06928e-190	ADC	LOC101120455
1.72136e-193	2.66019	0.031	0.003	4.1946e-189	ADC	LOC114116727
9.84576e-193	3.03666	0.028	0.002	2.39921e-188	ADC	LOC114111010
6.61053e-192	2.40474	0.033	0.004	1.61085e-187	ADC	FAM161B
1.61924e-190	2.24519	0.035	0.005	3.94576e-186	ADC	LOC105613798
1.81548e-190	3.16578	0.028	0.002	4.42396e-186	ADC	MDFIC2
9.19678e-190	3.86113	0.024	0.001	2.24107e-185	ADC	LOC114112989
1.72194e-189	2.47958	0.031	0.004	4.19603e-185	ADC	LOC105612743
1.81892e-189	2.31668	0.034	0.005	4.43234e-185	ADC	LOC114114749
4.68293e-189	2.53824	0.033	0.004	1.14114e-184	ADC	SPTB
1.44988e-188	2.12559	0.036	0.006	3.53306e-184	ADC	LOC105613550
1.39256e-187	2.0748	0.039	0.007	3.39338e-183	ADC	LOC114110119
2.59522e-187	2.18106	0.033	0.005	6.32404e-183	ADC	TMEM82
3.29689e-186	4.19476	0.023	0.001	8.03387e-182	ADC	LRIT3
6.52846e-186	3.02287	0.026	0.002	1.59085e-181	ADC	LOC105616576
2.59436e-185	2.62764	0.029	0.003	6.32194e-181	ADC	LOC101104797
1.29873e-184	2.16449	0.033	0.005	3.16474e-180	ADC	CXHXorf58
1.0579e-183	2.16976	0.031	0.004	2.57788e-179	ADC	LOC114114015
2.32295e-182	4.75342	0.021	0.001	5.66058e-178	ADC	CRP
3.16357e-182	2.54413	0.029	0.003	7.709e-178	ADC	HAPLN2
8.79806e-182	3.61491	0.025	0.002	2.14391e-177	ADC	CSRP3
2.91431e-180	2.38967	0.031	0.004	7.10158e-176	ADC	LOC106991200
1.89614e-179	3.83757	0.021	0.001	4.62051e-175	ADC	LOC101120890
1.06513e-177	4.55413	0.02	0.001	2.5955e-173	ADC	TGM5
1.73353e-177	3.40264	0.029	0.003	4.22428e-173	ADC	MUC4
1.03442e-176	2.99768	0.025	0.002	2.52067e-172	ADC	SCN11A
2.89137e-176	3.29956	0.023	0.002	7.04568e-172	ADC	PIWIL2
6.04445e-176	3.06699	0.027	0.003	1.47291e-171	ADC	LOC105615501
1.66755e-175	5.33123	0.02	0	4.06349e-171	ADC	LOC114118297
4.18428e-175	5.15494	0.019	0	1.01963e-170	ADC	LOC101122246
4.68444e-175	2.69546	0.026	0.003	1.1415e-170	ADC	AIFM3
5.20202e-175	4.00974	0.023	0.001	1.26763e-170	ADC	LOC105603814
7.74818e-175	2.82954	0.027	0.003	1.88808e-170	ADC	LOC114114828
2.41514e-174	2.30526	0.034	0.006	5.8852e-170	ADC	LOC114113050
1.09271e-173	2.10126	0.035	0.006	2.66272e-169	ADC	NPY1R
1.21989e-173	2.93533	0.024	0.002	2.97263e-169	ADC	LOC105605165
1.27047e-173	3.4531	0.022	0.001	3.09588e-169	ADC	NRL
4.80524e-173	2.72599	0.027	0.003	1.17094e-168	ADC	SMCO2
5.12369e-173	2.29349	0.032	0.005	1.24854e-168	ADC	LOC114114540
1.08492e-172	2.40784	0.03	0.004	2.64373e-168	ADC	STAG3
8.86204e-172	2.04641	0.036	0.007	2.1595e-167	ADC	HSF2BP
1.15754e-171	2.36267	0.028	0.003	2.82068e-167	ADC	JAKMIP3
1.40616e-171	2.96625	0.023	0.002	3.42653e-167	ADC	PLA1A
7.90031e-171	2.45678	0.025	0.002	1.92515e-166	ADC	C6
3.65257e-170	5.15616	0.019	0	8.90057e-166	ADC	RDH8
3.98125e-170	2.00621	0.036	0.007	9.70152e-166	ADC	CCDC163
1.29861e-169	3.21631	0.025	0.002	3.16446e-165	ADC	LOC105607500
1.59856e-168	2.31314	0.031	0.004	3.89537e-164	ADC	SPRY3
2.62459e-168	2.60102	0.026	0.003	6.39561e-164	ADC	TOMM20L
3.19847e-168	3.48038	0.023	0.002	7.79404e-164	ADC	GPLD1
8.16413e-168	2.02514	0.033	0.005	1.98944e-163	ADC	PPP1R3E
2.67591e-167	4.07943	0.021	0.001	6.52065e-163	ADC	GLRA1
4.10942e-166	2.07361	0.032	0.005	1.00138e-161	ADC	SLC26A8
5.62868e-166	2.56118	0.029	0.004	1.3716e-161	ADC	SDR42E1
1.18348e-165	4.35628	0.021	0.001	2.88391e-161	ADC	LOC114114433
4.04842e-165	5.70558	0.018	0	9.86519e-161	ADC	LOC101123473
1.7055e-164	2.18134	0.031	0.005	4.15596e-160	ADC	CDNF
2.83773e-164	2.80527	0.027	0.003	6.91499e-160	ADC	MYOZ2
1.43877e-163	5.23552	0.018	0	3.506e-159	ADC	LOC114116222
2.14384e-162	2.56103	0.028	0.004	5.2241e-158	ADC	LOC114114903
4.82948e-162	4.62045	0.019	0.001	1.17685e-157	ADC	LOC114116439
5.50004e-162	3.63178	0.021	0.001	1.34025e-157	ADC	LOC101115386
5.92184e-162	3.08146	0.023	0.002	1.44303e-157	ADC	LOC101106395
1.07948e-160	2.16764	0.028	0.004	2.63048e-156	ADC	LOC114117581
8.16593e-159	2.35937	0.026	0.003	1.98987e-154	ADC	ATP13A4
3.68497e-158	2.13368	0.031	0.005	8.97953e-154	ADC	LOC105612323
4.49256e-158	4.23127	0.02	0.001	1.09475e-153	ADC	HYAL4
1.99854e-157	4.25015	0.019	0.001	4.87004e-153	ADC	UTS2
2.7605e-157	2.0436	0.031	0.005	6.72679e-153	ADC	LOC105602729
3.95551e-157	4.15034	0.018	0.001	9.63879e-153	ADC	LOC114111287
3.69504e-156	2.84908	0.024	0.002	9.00407e-152	ADC	GRB14
8.27557e-156	2.25467	0.026	0.003	2.01659e-151	ADC	NPR3
3.07304e-155	3.58549	0.02	0.001	7.48839e-151	ADC	LOC105606668
3.51301e-155	3.48735	0.02	0.001	8.5605e-151	ADC	LOC114113134
6.39103e-155	2.07361	0.03	0.005	1.55737e-150	ADC	PHF7
1.46942e-154	4.33696	0.018	0.001	3.58067e-150	ADC	LOC114113900
4.09416e-154	2.40054	0.027	0.004	9.97665e-150	ADC	FAM221A
1.77417e-153	2.28771	0.027	0.004	4.32329e-149	ADC	LOC105607786
1.98853e-153	2.15694	0.029	0.004	4.84565e-149	ADC	LOC114112438
4.19785e-153	2.61443	0.024	0.002	1.02293e-148	ADC	LOC101107948
3.56774e-152	2.0865	0.029	0.004	8.69387e-148	ADC	BBOF1
5.74878e-152	2.46174	0.023	0.002	1.40086e-147	ADC	KLHL38
2.54763e-151	2.51509	0.026	0.003	6.20805e-147	ADC	LOC105610214
3.21575e-151	2.20275	0.029	0.004	7.83614e-147	ADC	LOC105615388
3.96534e-151	2.4101	0.025	0.003	9.66274e-147	ADC	LOC114110806
4.6441e-151	4.13241	0.019	0.001	1.13167e-146	ADC	LOC114112654
6.92078e-151	2.55188	0.025	0.003	1.68646e-146	ADC	LOC106990158
4.48548e-149	2.43544	0.025	0.003	1.09302e-144	ADC	LOC114114529
7.59947e-148	4.7948	0.017	0	1.85184e-143	ADC	LOC106990788
1.32368e-147	3.14781	0.021	0.002	3.22554e-143	ADC	MYRFL
1.61014e-147	2.51285	0.025	0.003	3.92358e-143	ADC	LOC105605002
3.59437e-147	2.89818	0.023	0.002	8.75875e-143	ADC	LOC114109699
4.12857e-147	3.50487	0.02	0.001	1.00605e-142	ADC	LOC105603538
7.34819e-147	2.33247	0.026	0.003	1.79061e-142	ADC	LOC105614840
1.58085e-146	2.51841	0.023	0.002	3.85221e-142	ADC	LOC114115030
9.8205e-146	2.35289	0.024	0.003	2.39306e-141	ADC	LOC105603392
1.17667e-145	2.48387	0.025	0.003	2.8673e-141	ADC	LOC101109961
3.8592e-145	3.65811	0.018	0.001	9.40409e-141	ADC	LOC114110450
7.19729e-145	2.62242	0.022	0.002	1.75384e-140	ADC	PCSK4
1.215e-144	2.80313	0.023	0.003	2.9607e-140	ADC	NAP1L5
2.04687e-144	3.54297	0.019	0.001	4.98781e-140	ADC	LOC114111004
5.07529e-144	2.19265	0.026	0.004	1.23675e-139	ADC	LOC114111323
2.36829e-143	3.32092	0.02	0.001	5.77104e-139	ADC	SLC38A3
3.78677e-143	2.94886	0.021	0.002	9.2276e-139	ADC	LOC101104222
3.98142e-143	2.47059	0.025	0.003	9.70192e-139	ADC	LOC101109733
5.03195e-143	3.81631	0.018	0.001	1.22619e-138	ADC	LOC101112776
7.15379e-142	3.02206	0.019	0.001	1.74323e-137	ADC	LOC105610032
3.81034e-140	2.83659	0.02	0.002	9.28503e-136	ADC	LOC114108859
3.86844e-140	2.63016	0.022	0.003	9.42661e-136	ADC	LOC105610456
1.43025e-139	2.39704	0.024	0.003	3.48522e-135	ADC	LOC114110615
1.49656e-139	2.45002	0.023	0.003	3.64681e-135	ADC	PDZD9
2.20193e-139	3.46838	0.018	0.001	5.36567e-135	ADC	RHBG
3.84622e-139	2.96021	0.024	0.003	9.37248e-135	ADC	FSTL5
2.60219e-138	4.93274	0.016	0	6.34101e-134	ADC	LOC114116447
6.56592e-138	2.86885	0.02	0.002	1.59998e-133	ADC	HEATR4
8.68473e-138	4.31575	0.016	0	2.11629e-133	ADC	LRTM1
8.95115e-138	2.28839	0.025	0.004	2.18122e-133	ADC	LOC114117631
1.89195e-137	3.89882	0.017	0.001	4.6103e-133	ADC	LOC114118605
5.54237e-136	2.4794	0.023	0.003	1.35056e-131	ADC	LOC101115381
7.59004e-135	4.84365	0.016	0	1.84954e-130	ADC	LOC114112916
1.98099e-134	3.01651	0.021	0.002	4.82728e-130	ADC	LOC114112807
1.47162e-133	2.39812	0.031	0.006	3.58605e-129	ADC	SLC7A8
5.10181e-133	3.44604	0.022	0.003	1.24321e-128	ADC	LOC114108802
1.16294e-132	2.27353	0.025	0.004	2.83386e-128	ADC	LOC114115595
2.16073e-132	2.56139	0.021	0.002	5.26526e-128	ADC	LOC105608412
2.16836e-131	4.06647	0.015	0	5.28385e-127	ADC	LOC114113779
3.63876e-131	2.3532	0.023	0.003	8.86694e-127	ADC	LOC114116180
9.79666e-131	2.11596	0.024	0.003	2.38725e-126	ADC	FRMD5
9.83867e-131	2.53798	0.021	0.002	2.39749e-126	ADC	LOC114110162
2.75784e-130	3.37743	0.018	0.001	6.72031e-126	ADC	LOC114114008
7.94197e-130	3.05415	0.019	0.002	1.9353e-125	ADC	LOC114114530
9.43616e-130	2.49168	0.022	0.003	2.2994e-125	ADC	LOC105612984
2.70762e-129	2.56123	0.021	0.003	6.59794e-125	ADC	DGAT2L6
4.30367e-129	2.14921	0.025	0.004	1.04872e-124	ADC	LOC114117562
1.79978e-128	2.60998	0.022	0.003	4.38571e-124	ADC	CDKL3
1.86782e-128	3.19331	0.017	0.001	4.5515e-124	ADC	MIP
5.68683e-127	2.01113	0.024	0.004	1.38577e-122	ADC	C14H19orf18
1.37372e-126	3.35395	0.018	0.001	3.34748e-122	ADC	LOC106991494
1.49465e-126	3.13352	0.018	0.001	3.64217e-122	ADC	LOC101107809
1.97881e-126	2.39189	0.022	0.003	4.82196e-122	ADC	STYXL1
2.6395e-126	2.6649	0.022	0.003	6.43194e-122	ADC	LOC101116267
4.36214e-126	3.25771	0.018	0.002	1.06297e-121	ADC	CAPS2
6.52239e-126	2.33184	0.021	0.003	1.58938e-121	ADC	TMEM196
7.3013e-125	4.27906	0.015	0.001	1.77918e-120	ADC	LOC105604151
2.71468e-124	2.44568	0.019	0.002	6.61513e-120	ADC	ADRB3
4.93219e-124	2.29783	0.021	0.003	1.20188e-119	ADC	LOC114113052
5.00077e-124	3.44158	0.017	0.001	1.21859e-119	ADC	LOC114116864
7.92394e-123	4.46559	0.014	0	1.93091e-118	ADC	FRMD1
1.44803e-122	2.74892	0.02	0.002	3.52856e-118	ADC	LOC105610782
1.66538e-122	2.79148	0.018	0.002	4.0582e-118	ADC	LOC101110340
8.16061e-121	5.41006	0.013	0	1.98858e-116	ADC	LOC101108567
3.0656e-120	4.39834	0.014	0.001	7.47025e-116	ADC	BEST3
3.30154e-120	2.13463	0.021	0.003	8.0452e-116	ADC	DEPDC4
1.14993e-119	4.32207	0.015	0.001	2.80216e-115	ADC	LOC114111655
2.73875e-119	2.88541	0.018	0.002	6.6738e-115	ADC	LOC105601991
4.22063e-119	2.39546	0.021	0.003	1.02848e-114	ADC	LOC105610932
2.15329e-118	4.18695	0.014	0.001	5.24714e-114	ADC	LOC114116986
6.79667e-118	3.2163	0.016	0.001	1.65621e-113	ADC	LOC114117599
1.389e-117	2.94438	0.017	0.001	3.3847e-113	ADC	TMPRSS11D
2.4445e-117	2.62177	0.017	0.002	5.95676e-113	ADC	LOC114110985
3.88885e-117	3.15413	0.016	0.001	9.47636e-113	ADC	LOC101110127
5.37149e-117	2.05373	0.022	0.003	1.30892e-112	ADC	C9H8orf88
2.12307e-116	2.22985	0.021	0.003	5.1735e-112	ADC	LOC101105353
1.21578e-115	2.04705	0.025	0.005	2.96262e-111	ADC	AK7
5.28936e-115	2.1367	0.023	0.004	1.28891e-110	ADC	LOC114118104
9.50608e-115	2.32958	0.017	0.002	2.31644e-110	ADC	HNF4A
6.60319e-114	2.0217	0.022	0.004	1.60906e-109	ADC	LOC101122400
2.01668e-113	2.2702	0.02	0.003	4.91424e-109	ADC	LOC105616363
2.5246e-113	4.2441	0.014	0.001	6.15195e-109	ADC	LOC114114879
8.39155e-113	2.70857	0.016	0.001	2.04485e-108	ADC	LOC114110786
1.18563e-112	2.32761	0.018	0.002	2.88914e-108	ADC	LOC114110028
7.6019e-112	2.57301	0.021	0.003	1.85243e-107	ADC	LOC105610651
1.27396e-111	2.3651	0.019	0.002	3.10439e-107	ADC	LOC114117609
2.04089e-111	4.06216	0.015	0.001	4.97324e-107	ADC	LOC105604804
2.62489e-111	3.31748	0.017	0.002	6.39634e-107	ADC	SDR16C5
1.013e-110	3.90554	0.014	0.001	2.46849e-106	ADC	IL17B
1.21174e-110	2.28567	0.02	0.003	2.95277e-106	ADC	LOC105609715
1.6303e-110	2.55342	0.017	0.002	3.97271e-106	ADC	LOC101108834
3.50024e-110	2.96504	0.017	0.002	8.52938e-106	ADC	AZIN2
4.23568e-110	2.61291	0.017	0.002	1.03215e-105	ADC	TTLL6
5.6202e-110	2.89472	0.016	0.001	1.36953e-105	ADC	PADI1
6.02849e-110	3.84528	0.014	0.001	1.46902e-105	ADC	LOC114110299
8.04745e-110	2.23123	0.025	0.005	1.961e-105	ADC	LOC114115358
9.94569e-110	4.62455	0.013	0	2.42356e-105	ADC	LOC105608545
1.6797e-109	2.10569	0.02	0.003	4.09308e-105	ADC	LOC105613828
2.1403e-109	2.85357	0.016	0.001	5.21548e-105	ADC	ENPP6
5.03588e-109	3.29213	0.014	0.001	1.22714e-104	ADC	CAMK2B
6.0836e-109	3.56144	0.015	0.001	1.48245e-104	ADC	LOC101102236
7.9604e-109	2.68364	0.017	0.002	1.93979e-104	ADC	MKRN2OS
8.00036e-109	3.35004	0.014	0.001	1.94953e-104	ADC	LOC101120131
9.04696e-109	2.95735	0.018	0.002	2.20456e-104	ADC	MYH7B
1.03971e-108	2.9085	0.015	0.001	2.53356e-104	ADC	LOC105603045
8.23336e-108	2.20659	0.021	0.003	2.00631e-103	ADC	LOC114109018
8.45266e-107	3.78757	0.014	0.001	2.05974e-102	ADC	MYBPC1
8.67441e-107	2.60502	0.015	0.001	2.11378e-102	ADC	PRSS42P
1.84634e-106	2.11873	0.018	0.002	4.49916e-102	ADC	TTC21A
2.32367e-106	2.57357	0.016	0.002	5.66233e-102	ADC	NME9
1.87132e-105	2.39377	0.017	0.002	4.56002e-101	ADC	LOC105613829
2.01657e-105	3.47813	0.014	0.001	4.91399e-101	ADC	LOC114114894
3.44269e-105	2.16708	0.019	0.003	8.38914e-101	ADC	VWC2L
5.00334e-105	2.43107	0.016	0.002	1.21921e-100	ADC	LOC114110986
1.12732e-103	5.25511	0.011	0	2.74705e-99	ADC	LOC105602694
3.26446e-103	2.05446	0.019	0.003	7.95482e-99	ADC	LOC105605098
3.84347e-103	3.66282	0.014	0.001	9.36577e-99	ADC	LOC114116990
5.09302e-103	2.20596	0.019	0.003	1.24107e-98	ADC	SDCBP2
6.38552e-103	2.41858	0.017	0.002	1.55602e-98	ADC	LRRD1
3.62778e-100	4.55195	0.012	0.001	8.84018e-96	ADC	LOC114115612
3.81566e-99	4.34302	0.012	0	9.29799e-95	ADC	SLC26A9
4.83216e-99	5.07309	0.012	0	1.1775e-94	ADC	LOC114109368
1.8596e-98	2.91178	0.014	0.001	4.53147e-94	ADC	LOC106990423
1.05709e-97	3.92661	0.011	0	2.57591e-93	ADC	LOC114110556
1.18668e-97	3.28509	0.014	0.001	2.89171e-93	ADC	LOC114113074
2.06637e-97	2.42164	0.014	0.001	5.03534e-93	ADC	CEBPA
1.61654e-96	2.30546	0.015	0.002	3.93919e-92	ADC	LOC101115646
2.6253e-96	2.63157	0.019	0.003	6.39733e-92	ADC	LOC114118849
8.9951e-96	2.98458	0.013	0.001	2.19193e-91	ADC	LOC105606212
1.69081e-95	3.02919	0.013	0.001	4.12017e-91	ADC	LOC114112791
2.79534e-95	3.39565	0.012	0.001	6.81169e-91	ADC	NIM1K
3.26312e-95	5.57133	0.01	0	7.95158e-91	ADC	TRO
8.60502e-95	2.47791	0.017	0.003	2.09687e-90	ADC	SMIM1
1.43172e-94	4.32156	0.011	0	3.48881e-90	ADC	LOC105612250
4.94819e-94	2.39925	0.015	0.002	1.20577e-89	ADC	LOC114114897
2.73959e-93	2.19579	0.016	0.002	6.67584e-89	ADC	LOC114116907
3.21482e-93	2.01353	0.019	0.003	7.83387e-89	ADC	LOC101116620
3.26836e-93	2.82548	0.014	0.001	7.96434e-89	ADC	LOC106991766
3.39322e-93	5.15464	0.011	0	8.26859e-89	ADC	SLC9A3
3.68603e-93	2.25125	0.015	0.002	8.98211e-89	ADC	TDRKH
3.90109e-93	2.10195	0.019	0.003	9.50617e-89	ADC	LOC105612480
1.5465e-92	3.14264	0.013	0.001	3.76851e-88	ADC	LOC101122148
2.16815e-92	2.19942	0.018	0.003	5.28335e-88	ADC	LOC105610077
5.64035e-92	2.26506	0.015	0.002	1.37444e-87	ADC	LOC114116819
8.17116e-92	2.02749	0.016	0.002	1.99115e-87	ADC	TGFBR3L
8.39485e-92	2.97921	0.013	0.001	2.04566e-87	ADC	SPATC1L
1.05993e-91	5.89956	0.01	0	2.58285e-87	ADC	LOC114110444
1.12083e-91	3.47894	0.012	0.001	2.73123e-87	ADC	UCP1
3.5146e-91	4.59634	0.011	0	8.56437e-87	ADC	LMNTD2
4.78192e-91	2.13539	0.015	0.002	1.16526e-86	ADC	GSTA1
8.21511e-91	3.65532	0.011	0.001	2.00186e-86	ADC	LOC105608879
1.10855e-90	2.03511	0.018	0.003	2.70132e-86	ADC	LOC105615160
5.81156e-90	2.59145	0.016	0.002	1.41616e-85	ADC	DYDC1
8.47489e-90	3.15349	0.012	0.001	2.06516e-85	ADC	TUBA8
9.31962e-90	4.32911	0.011	0	2.271e-85	ADC	LOC114117897
7.30587e-89	2.23573	0.015	0.002	1.78029e-84	ADC	PIGZ
7.52183e-89	2.34677	0.014	0.002	1.83292e-84	ADC	EXOC1L
9.87244e-89	4.7391	0.01	0	2.40572e-84	ADC	LOC114113682
2.28012e-88	2.61137	0.015	0.002	5.55619e-84	ADC	ONECUT2
5.98637e-88	2.46728	0.014	0.002	1.45876e-83	ADC	LOC114110038
6.43731e-88	2.44798	0.014	0.002	1.56864e-83	ADC	LOC114111689
1.14054e-87	2.72413	0.015	0.002	2.77927e-83	ADC	LOC105605471
1.20168e-87	2.39344	0.016	0.002	2.92825e-83	ADC	RNF128
1.47573e-87	2.77954	0.013	0.001	3.59606e-83	ADC	LOC101106855
2.00762e-87	3.80726	0.011	0	4.89216e-83	ADC	LOC105610560
2.0685e-87	2.53203	0.015	0.002	5.04052e-83	ADC	SPATA48
2.37781e-87	3.63346	0.011	0.001	5.79424e-83	ADC	LOC114114088
2.55606e-87	3.13149	0.012	0.001	6.2286e-83	ADC	LOC114111075
2.77439e-87	4.83112	0.01	0	6.76063e-83	ADC	LOC101106977
7.42155e-87	2.79051	0.012	0.001	1.80848e-82	ADC	LOC105602104
8.62403e-87	3.14733	0.012	0.001	2.1015e-82	ADC	LOC101108315
1.06269e-86	2.75656	0.013	0.001	2.58955e-82	ADC	LOC114117300
3.29307e-86	2.76812	0.014	0.002	8.02455e-82	ADC	LOC101105221
1.27708e-85	3.1113	0.012	0.001	3.11198e-81	ADC	LOC114116834
1.47325e-85	4.68827	0.01	0	3.59001e-81	ADC	UNC5A
3.39071e-85	2.09467	0.015	0.002	8.26248e-81	ADC	C14H16orf95
1.74258e-84	2.48137	0.014	0.002	4.24633e-80	ADC	LOC101107188
2.37464e-84	3.45559	0.011	0.001	5.78652e-80	ADC	TTC25
7.31496e-84	2.36744	0.013	0.001	1.78251e-79	ADC	LOC101105036
1.23515e-83	2.20106	0.017	0.003	3.00981e-79	ADC	LOC106991287
3.54928e-83	2.58609	0.013	0.001	8.64889e-79	ADC	SLC12A3
2.56919e-82	2.0354	0.017	0.003	6.2606e-78	ADC	ADCY10
5.81493e-82	2.38574	0.014	0.002	1.41698e-77	ADC	LOC114110804
5.86093e-82	2.68388	0.012	0.001	1.42819e-77	ADC	ACAN
7.70166e-82	3.72083	0.01	0	1.87674e-77	ADC	SNCB
1.4097e-81	4.37675	0.01	0	3.43516e-77	ADC	LOC114109069
2.45978e-81	3.01469	0.011	0.001	5.99398e-77	ADC	LHCGR
5.66382e-81	2.40886	0.016	0.003	1.38016e-76	ADC	LOC105613573
1.14551e-80	3.2685	0.011	0.001	2.79137e-76	ADC	LOC105608340
2.44049e-80	2.34202	0.014	0.002	5.94699e-76	ADC	LOC114117863
4.81297e-80	2.25665	0.013	0.002	1.17283e-75	ADC	LOC105616705
5.93859e-80	2.37459	0.018	0.003	1.44712e-75	ADC	TAFA1
7.28069e-80	2.16013	0.015	0.002	1.77416e-75	ADC	GDF9
1.06372e-79	3.15665	0.01	0.001	2.59207e-75	ADC	LOC114111487
3.952e-79	2.5838	0.012	0.001	9.63024e-75	ADC	LOC114114442
1.72388e-78	2.249	0.014	0.002	4.20076e-74	ADC	LOC105607860
3.82863e-78	2.75615	0.012	0.001	9.32961e-74	ADC	LOC105603244
4.05997e-78	3.12572	0.01	0.001	9.89334e-74	ADC	AZGP1
1.46201e-77	3.41082	0.011	0.001	3.56263e-73	ADC	LOC101120535
1.75354e-77	2.39249	0.013	0.002	4.27302e-73	ADC	LOC114109097
4.47487e-77	2.03785	0.015	0.002	1.09044e-72	ADC	LOC114110679
1.50307e-76	3.08275	0.011	0.001	3.66269e-72	ADC	COMP
2.68785e-76	2.2825	0.013	0.002	6.54975e-72	ADC	LOC105612394
3.92683e-76	2.03273	0.013	0.002	9.5689e-72	ADC	LOC114117497
7.20284e-76	3.56777	0.01	0.001	1.75519e-71	ADC	LOC114110318
1.08677e-75	2.16654	0.015	0.002	2.64824e-71	ADC	KBTBD12
1.37262e-75	3.75355	0.01	0.001	3.3448e-71	ADC	ITIH3
1.80171e-75	3.20584	0.011	0.001	4.39041e-71	ADC	LOC114110829
3.65797e-75	2.04519	0.014	0.002	8.91375e-71	ADC	LOC101109422
3.99996e-75	2.16073	0.013	0.002	9.7471e-71	ADC	LOC101110150
6.66142e-75	3.21575	0.01	0.001	1.62325e-70	ADC	ATF7IP2
2.59996e-74	3.08811	0.01	0.001	6.33558e-70	ADC	SLC22A14
3.99407e-74	3.08339	0.01	0.001	9.73275e-70	ADC	C5H19orf57
4.83031e-74	3.49269	0.01	0.001	1.17705e-69	ADC	B3GNT6
9.54123e-72	3.02483	0.012	0.001	2.32501e-67	ADC	LOC114111228
1.21848e-71	2.35611	0.014	0.002	2.9692e-67	ADC	LOC105607887
1.28358e-71	3.42458	0.01	0.001	3.12783e-67	ADC	LOC105604976
1.7586e-71	2.53596	0.012	0.002	4.28536e-67	ADC	TMEM155
9.98016e-71	2.30938	0.012	0.002	2.43197e-66	ADC	HRK
4.31033e-70	2.56574	0.011	0.001	1.05034e-65	ADC	LOC114113106
9.89654e-70	2.40396	0.01	0.001	2.41159e-65	ADC	ALAS2
2.39645e-69	2.33787	0.011	0.001	5.83968e-65	ADC	LOC114113589
3.07427e-69	2.66908	0.01	0.001	7.49139e-65	ADC	LOC114115018
1.48467e-68	2.64486	0.01	0.001	3.61783e-64	ADC	LOC101102994
1.70428e-68	2.05885	0.014	0.003	4.15299e-64	ADC	LOC114114507
1.94984e-68	2.29659	0.014	0.002	4.75138e-64	ADC	NPTX1
2.85349e-68	2.19302	0.012	0.002	6.95338e-64	ADC	NOXO1
3.88988e-68	2.4662	0.011	0.001	9.47886e-64	ADC	LOC105608080
4.10311e-68	2.85122	0.01	0.001	9.99845e-64	ADC	LOC114113749
2.82744e-67	2.62514	0.01	0.001	6.88992e-63	ADC	LOC105604069
4.09098e-67	2.79929	0.01	0.001	9.96889e-63	ADC	LOC105602476
4.11492e-67	2.55209	0.01	0.001	1.00272e-62	ADC	SPINK9
1.16747e-66	2.06602	0.011	0.001	2.84488e-62	ADC	AREG
4.3936e-66	2.85156	0.01	0.001	1.07063e-61	ADC	LOC114110835
4.80056e-66	2.04289	0.014	0.002	1.1698e-61	ADC	ASAH2
1.4127e-65	2.59661	0.011	0.001	3.44248e-61	ADC	LOC114117855
3.75857e-65	2.26133	0.011	0.001	9.15887e-61	ADC	LOC114115006
1.0708e-64	2.04278	0.011	0.001	2.60934e-60	ADC	LOC105610547
2.86886e-64	2.19694	0.012	0.002	6.99084e-60	ADC	FNDC5
3.51751e-64	2.47574	0.01	0.001	8.57147e-60	ADC	LOC105609859
4.24326e-64	2.19117	0.011	0.001	1.034e-59	ADC	RSPH14
6.26715e-64	2.21928	0.011	0.001	1.52718e-59	ADC	LOC114110617
5.71193e-62	2.30279	0.01	0.001	1.39188e-57	ADC	CALR3
6.66473e-62	2.29472	0.011	0.001	1.62406e-57	ADC	LOC114115590
1.81048e-61	2.02471	0.014	0.003	4.41178e-57	ADC	LOC105608837
3.84946e-61	2.2313	0.011	0.001	9.38036e-57	ADC	GSTO2
5.7053e-61	2.2037	0.012	0.002	1.39027e-56	ADC	LOC105611988
6.23334e-60	2.26136	0.01	0.001	1.51894e-55	ADC	PLEKHG7
6.87308e-60	2.30181	0.01	0.001	1.67483e-55	ADC	LOC105606955
1.96216e-59	2.18816	0.011	0.002	4.78139e-55	ADC	LOC101122667
4.53222e-59	2.29198	0.011	0.002	1.10441e-54	ADC	CTXND1
5.75186e-59	2.12782	0.011	0.002	1.40161e-54	ADC	ZMYND12
9.3572e-59	2.03615	0.011	0.002	2.28016e-54	ADC	DNAI1
2.92458e-58	2.0446	0.011	0.002	7.12661e-54	ADC	LOC105611930
1.14954e-57	2.57474	0.011	0.002	2.80119e-53	ADC	KIAA0319
2.23199e-57	2.42658	0.01	0.001	5.4389e-53	ADC	ARR3
1.88393e-55	2.31646	0.01	0.001	4.59076e-51	ADC	LOC105606388
2.91794e-54	2.34688	0.01	0.001	7.11043e-50	ADC	IL23A
3.90788e-54	2.04305	0.011	0.002	9.52271e-50	ADC	LOC114111549
4.05406e-54	2.30211	0.01	0.001	9.87893e-50	ADC	LOC101103761
5.70394e-54	2.52183	0.01	0.002	1.38994e-49	ADC	LOC105614699
1.31981e-53	2.17364	0.01	0.002	3.21611e-49	ADC	MORC1
8.44562e-53	2.09353	0.011	0.002	2.05803e-48	ADC	LOC114115351
1.83388e-50	2.30133	0.011	0.002	4.46879e-46	ADC	LOC105606808
8.17909e-50	2.06165	0.01	0.002	1.99308e-45	ADC	LOC106991728
3.59397e-46	2.12325	0.011	0.002	8.7578e-42	ADC	LOC106991350
5.28363e-41	2.8434	0.01	0.002	1.28752e-36	ADC	NRCAM
5.72817e-22	2.41723	0.012	0.005	1.39584e-17	ADC	GLDN
0	5.79167	0.92	0.064	0	EC	PECAM1
0	6.87256	0.857	0.055	0	EC	MECOM
0	4.1593	0.845	0.104	0	EC	LOC101120630
0	6.78119	0.717	0.017	0	EC	VWF
0	6.16509	0.718	0.034	0	EC	PTPRB
0	6.21438	0.714	0.036	0	EC	ABLIM3
0	6.64555	0.681	0.019	0	EC	CYYR1
0	4.06724	0.814	0.164	0	EC	LOC101103244
0	3.34307	0.783	0.146	0	EC	ITGA1
0	5.23776	0.668	0.034	0	EC	ST6GALNAC3
0	6.07069	0.643	0.018	0	EC	ERG
0	5.55184	0.629	0.02	0	EC	EGFL7
0	6.70378	0.625	0.017	0	EC	FLT1
0	5.99678	0.619	0.023	0	EC	ADGRL4
0	3.05683	0.74	0.158	0	EC	MEF2C
0	3.67435	0.712	0.141	0	EC	EPAS1
0	3.94632	0.754	0.196	0	EC	TIMP3
0	4.93361	0.595	0.046	0	EC	BMP6
0	2.89979	0.668	0.121	0	EC	FLI1
0	3.98225	0.665	0.123	0	EC	TMTC1
0	5.72663	0.56	0.023	0	EC	ADGRF5
0	3.10911	0.708	0.182	0	EC	ARHGAP31
0	3.54054	0.64	0.115	0	EC	LOC114116372
0	3.36001	0.893	0.372	0	EC	ABLIM1
0	3.36712	0.698	0.185	0	EC	EPB41L4A
0	3.37611	0.797	0.292	0	EC	PLCB4
0	3.91009	0.575	0.071	0	EC	PLXNA2
0	2.69204	0.741	0.24	0	EC	DUSP1
0	4.69593	0.533	0.034	0	EC	GALNT18
0	4.83848	0.58	0.083	0	EC	ARHGEF9
0	3.30907	0.727	0.235	0	EC	SNRK
0	5.41728	0.522	0.042	0	EC	DACH1
0	5.85536	0.498	0.021	0	EC	RASGRF2
0	5.38735	0.492	0.022	0	EC	PALMD
0	3.6986	0.563	0.093	0	EC	JAM2
0	3.77917	0.58	0.111	0	EC	DYSF
0	3.35992	0.553	0.085	0	EC	PRKCH
0	2.47242	0.746	0.278	0	EC	LOC114108604
0	4.02539	0.522	0.056	0	EC	SHROOM4
0	5.28934	0.491	0.025	0	EC	EVA1C
0	5.6375	0.48	0.014	0	EC	RASIP1
0	5.45816	0.483	0.019	0	EC	ESAM
0	6.02278	0.495	0.033	0	EC	LNX1
0	3.3266	0.652	0.191	0	EC	LOC101122306
0	2.71801	0.686	0.229	0	EC	ETS1
0	4.23299	0.51	0.062	0	EC	FILIP1
0	2.77467	0.673	0.233	0	EC	MYH9
0	4.5506	0.486	0.047	0	EC	TEK
0	5.295	0.468	0.033	0	EC	TCIM
0	2.59706	0.866	0.432	0	EC	AKAP2
0	5.1214	0.456	0.025	0	EC	KDR
0	5.17297	0.447	0.017	0	EC	S1PR1
0	2.32236	0.777	0.348	0	EC	ARHGAP26
0	4.18304	0.48	0.052	0	EC	EFNB2
0	6.61592	0.436	0.01	0	EC	BTNL9
0	4.90848	0.442	0.022	0	EC	EMCN
0	2.93361	0.606	0.19	0	EC	FNBP1L
0	2.56037	0.695	0.28	0	EC	SYNE2
0	2.71981	0.496	0.083	0	EC	LOC101113217
0	4.86186	0.431	0.021	0	EC	APOLD1
0	3.06296	0.5	0.091	0	EC	SIK1
0	2.85366	0.661	0.254	0	EC	ADAMTS9
0	2.83661	0.49	0.084	0	EC	MYO1D
0	2.45814	0.552	0.154	0	EC	B2M
0	3.12366	0.483	0.088	0	EC	PLEKHG1
0	3.31509	0.476	0.082	0	EC	NEDD9
0	3.88435	0.425	0.032	0	EC	PPP1R16B
0	3.0638	0.493	0.108	0	EC	KITLG
0	3.12836	0.449	0.068	0	EC	LOC114109579
0	2.773	0.465	0.085	0	EC	TMCC3
0	2.7766	0.796	0.418	0	EC	FABP5
0	2.22039	0.665	0.288	0	EC	DOCK4
0	2.35779	0.706	0.329	0	EC	PKP4
0	2.5883	0.707	0.331	0	EC	LDB2
0	3.2067	0.946	0.573	0	EC	PTPRM
0	3.37555	0.562	0.192	0	EC	CCDC85A
0	2.3099	0.852	0.482	0	EC	APBB2
0	2.18875	0.627	0.259	0	EC	ITGA6
0	2.6129	0.876	0.508	0	EC	MAGI1
0	3.41679	0.417	0.05	0	EC	CHN2
0	3.70727	0.423	0.056	0	EC	LMCD1
0	3.37166	0.458	0.092	0	EC	GFOD1
0	6.2747	0.366	0.007	0	EC	ROBO4
0	5.25659	0.376	0.02	0	EC	CCL14
0	2.15108	0.503	0.149	0	EC	PTPRK
0	4.21696	0.391	0.038	0	EC	PLK2
0	3.00429	0.559	0.209	0	EC	NPAS3
0	5.56515	0.356	0.01	0	EC	CDH5
0	3.24277	0.399	0.054	0	EC	LOC101108171
0	2.62581	0.503	0.159	0	EC	SEC14L1
0	2.13355	0.5	0.156	0	EC	GRK5
0	4.06636	0.384	0.043	0	EC	F8
0	5.77257	0.349	0.01	0	EC	CLDN5
0	2.43475	0.517	0.179	0	EC	MEOX2
0	2.37853	0.912	0.575	0	EC	TCF4
0	3.48189	0.433	0.098	0	EC	LOC101108006
0	2.15394	0.62	0.286	0	EC	CALM1
0	2.12155	0.53	0.196	0	EC	LOC114116376
0	4.60198	0.363	0.031	0	EC	ARHGEF28
0	2.48233	0.494	0.163	0	EC	LITAF
0	2.53377	0.737	0.407	0	EC	RASAL2
0	2.13086	0.605	0.275	0	EC	ARHGAP29
0	4.87455	0.341	0.013	0	EC	SHANK3
0	3.28378	0.4	0.073	0	EC	TM4SF1
0	5.7166	0.336	0.01	0	EC	MYZAP
0	2.5097	0.485	0.16	0	EC	DNM3
0	2.48261	0.517	0.193	0	EC	CALCRL
0	2.8162	0.423	0.099	0	EC	LOC101107061
0	3.33182	0.407	0.083	0	EC	ITPKB
0	3.88472	0.389	0.066	0	EC	ID1
0	3.01972	0.376	0.057	0	EC	CSGALNACT1
0	2.1999	0.585	0.267	0	EC	AFDN
0	2.52026	0.424	0.11	0	EC	ELK3
0	2.05071	0.653	0.34	0	EC	CDK17
0	5.60985	0.32	0.007	0	EC	ADGRG1
0	3.70322	0.361	0.048	0	EC	KIAA1671
0	2.46893	0.659	0.348	0	EC	RGCC
0	2.99526	0.719	0.409	0	EC	LOC101115115
0	3.51147	0.349	0.04	0	EC	SLC39A8
0	2.84091	0.433	0.125	0	EC	ADAMTS1
0	6.35235	0.312	0.006	0	EC	CD300LG
0	2.51715	0.435	0.132	0	EC	MSN
0	4.37779	0.319	0.018	0	EC	ARAP3
0	3.6396	0.355	0.056	0	EC	TSPAN13
0	2.32886	0.457	0.159	0	EC	RALB
0	2.77075	0.403	0.106	0	EC	TJP2
0	2.37401	0.497	0.204	0	EC	RAPGEF1
0	2.54707	0.376	0.089	0	EC	LOC101104231
0	2.44328	0.474	0.187	0	EC	SWAP70
0	4.67476	0.31	0.023	0	EC	TSPAN7
0	4.69752	0.308	0.025	0	EC	WIPF3
0	3.62773	0.309	0.032	0	EC	PLEKHO1
0	2.03047	0.572	0.295	0	EC	TJP1
0	3.57141	0.316	0.04	0	EC	LOC114108820
0	3.94682	0.304	0.028	0	EC	COLGALT2
0	5.18945	0.285	0.01	0	EC	PDE2A
0	2.99386	0.331	0.058	0	EC	PDE10A
0	2.11648	0.628	0.358	0	EC	TMSB10
0	2.01137	0.433	0.163	0	EC	RASSF3
0	2.01245	0.891	0.622	0	EC	APP
0	2.1349	0.399	0.13	0	EC	TPM4
0	2.28356	0.369	0.102	0	EC	PHACTR1
0	6.35204	0.273	0.007	0	EC	LOC114110306
0	3.75144	0.307	0.042	0	EC	NOSTRIN
0	2.43334	0.363	0.103	0	EC	SIPA1L1
0	2.36972	0.865	0.605	0	EC	EXT1
0	5.06574	0.269	0.01	0	EC	KANK3
0	2.6108	0.322	0.066	0	EC	NOTCH1
0	3.73616	0.302	0.046	0	EC	SORBS2
0	3.37112	0.282	0.028	0	EC	TMEM163
0	6.27361	0.261	0.008	0	EC	LOC101102047
0	3.39488	0.317	0.064	0	EC	ABCG2
0	6.00847	0.266	0.013	0	EC	MYRIP
0	2.77177	0.446	0.194	0	EC	RABGEF1
0	3.65647	0.284	0.033	0	EC	FAM107A
0	3.9832	0.268	0.017	0	EC	LOC101107641
0	2.52365	0.922	0.672	0	EC	CLIC4
0	2.8113	0.345	0.095	0	EC	NXN
0	3.26282	0.286	0.037	0	EC	PDLIM1
0	3.6137	0.293	0.047	0	EC	TINAGL1
0	4.91954	0.256	0.013	0	EC	CLEC14A
0	5.09683	0.255	0.013	0	EC	RAPGEF5
0	2.10809	0.417	0.176	0	EC	MRCL3
0	4.98727	0.25	0.01	0	EC	ADCY4
0	2.04338	0.35	0.11	0	EC	FGD5
0	2.15803	0.363	0.126	0	EC	EHD4
0	2.22343	0.452	0.216	0	EC	PIK3C2A
0	3.14287	0.292	0.056	0	EC	DAB2IP
0	6.73301	0.238	0.003	0	EC	MMRN2
0	4.89487	0.249	0.016	0	EC	THSD7A
0	5.91455	0.239	0.006	0	EC	RBP7
0	2.22347	0.364	0.131	0	EC	BCL2L1
0	2.03607	0.393	0.162	0	EC	CAV2
0	2.92652	0.287	0.056	0	EC	CNKSR3
0	2.39516	0.368	0.138	0	EC	HSPB1
0	3.1968	0.32	0.092	0	EC	RNF220
0	5.05399	0.237	0.009	0	EC	SHE
0	5.61594	0.234	0.007	0	EC	LRRC3B
0	2.188	0.518	0.293	0	EC	STK38L
0	2.58157	0.288	0.063	0	EC	LRRN2
0	6.04454	0.228	0.004	0	EC	DIPK2B
0	3.49166	0.24	0.017	0	EC	ECSCR
0	2.07437	0.42	0.198	0	EC	SMOC1
0	2.24164	0.329	0.108	0	EC	TSPAN9
0	2.98716	0.277	0.061	0	EC	IL33
0	2.05211	0.364	0.15	0	EC	CMTM8
0	4.93937	0.227	0.015	0	EC	PIK3R3
0	3.03933	0.266	0.054	0	EC	F11R
0	5.80426	0.217	0.008	0	EC	PLVAP
0	5.64902	0.214	0.006	0	EC	TMEM44
0	2.2538	0.305	0.098	0	EC	INPP1
0	5.74354	0.213	0.006	0	EC	ZNF366
0	2.66888	0.265	0.06	0	EC	TCN2
0	2.59726	0.317	0.113	0	EC	LOC114108605
0	4.23796	0.224	0.021	0	EC	KCNMB4
0	2.60872	0.521	0.319	0	EC	AKAP12
0	3.54353	0.251	0.05	0	EC	SLC2A3
0	6.27521	0.201	0.004	0	EC	CA4
0	3.19877	0.239	0.042	0	EC	SYNPO
0	4.58483	0.208	0.011	0	EC	ELOVL7
0	2.85427	0.232	0.038	0	EC	DOCK6
0	2.23514	0.283	0.089	0	EC	DENND5B
0	2.27631	0.281	0.088	0	EC	UNC13B
0	4.06872	0.226	0.033	0	EC	RAPGEF4
0	3.17953	0.225	0.032	0	EC	ID3
0	2.00506	0.316	0.125	0	EC	CAVIN1
0	4.73129	0.201	0.01	0	EC	SOX18
0	2.54974	0.229	0.039	0	EC	LOC105605770
0	3.99608	0.208	0.018	0	EC	PODXL
0	2.26421	0.32	0.131	0	EC	LOC114116423
0	4.90461	0.2	0.012	0	EC	SLCO2A1
0	3.73656	0.208	0.02	0	EC	RAPGEF3
0	3.41281	0.205	0.017	0	EC	TLL1
0	3.99075	0.209	0.022	0	EC	DOK6
0	3.68507	0.206	0.02	0	EC	ENG
0	2.01146	0.247	0.061	0	EC	SPARCL1
0	3.46623	0.214	0.028	0	EC	SLC9A3R2
0	2.02359	0.384	0.201	0	EC	TBC1D8
0	6.15446	0.186	0.004	0	EC	CLEC1A
0	4.60603	0.2	0.019	0	EC	NEBL
0	2.15772	0.257	0.076	0	EC	FMNL3
0	2.40828	0.272	0.093	0	EC	LOC114117983
0	4.74301	0.193	0.014	0	EC	ARFGEF3
0	3.41046	0.213	0.034	0	EC	ZBTB46
0	4.06503	0.196	0.02	0	EC	CD82
0	3.88011	0.199	0.024	0	EC	CXCL16
0	2.52568	0.248	0.073	0	EC	GJA1
0	5.55173	0.179	0.007	0	EC	PRAG1
0	4.02167	0.196	0.025	0	EC	CDC42EP3
0	2.26206	0.264	0.093	0	EC	GASK1B.1
0	3.20471	0.183	0.012	0	EC	KLHL4
0	2.33729	0.296	0.126	0	EC	ATP1B3
0	2.94482	0.221	0.052	0	EC	ABHD17C
0	4.97196	0.18	0.011	0	EC	PACRG
0	2.48487	0.225	0.058	0	EC	LOC101104661
0	3.86839	0.181	0.014	0	EC	NES
0	3.30831	0.197	0.031	0	EC	CHN1
0	2.30949	0.223	0.057	0	EC	NFKBIA
0	2.30788	0.24	0.074	0	EC	HMCN1
0	5.35017	0.171	0.006	0	EC	AQP3
0	2.64139	0.219	0.054	0	EC	SCARF1
0	3.8285	0.183	0.018	0	EC	HSPA12B
0	4.45629	0.184	0.019	0	EC	CX3CL1
0	2.51584	0.229	0.065	0	EC	RGS3
0	2.15448	0.258	0.094	0	EC	SLC12A7
0	3.42033	0.185	0.021	0	EC	LOC101117112
0	2.94206	0.208	0.044	0	EC	LOC114117826
0	2.83098	0.234	0.071	0	EC	MMP28
0	5.76263	0.166	0.004	0	EC	ARHGEF15
0	2.10368	0.223	0.061	0	EC	ATP8B1
0	2.38359	0.227	0.066	0	EC	SNCAIP
0	5.09022	0.169	0.008	0	EC	ITGA2
0	3.39075	0.184	0.024	0	EC	ITPRIP
0	2.78148	0.188	0.031	0	EC	SGK1
0	5.09215	0.162	0.005	0	EC	MYCT1
0	2.44387	0.242	0.086	0	EC	SMAD6
0	6.11357	0.161	0.006	0	EC	STC1
0	2.10035	0.248	0.093	0	EC	TUBB4B
0	2.52749	0.177	0.022	0	EC	ALDH1A2
0	3.57065	0.192	0.037	0	EC	RNF125
0	5.72335	0.156	0.004	0	EC	GPIHBP1
0	2.1139	0.232	0.081	0	EC	GNG11
0	3.6031	0.176	0.025	0	EC	SOX13
0	2.93433	0.173	0.022	0	EC	OVAR
0	2.42113	0.197	0.047	0	EC	NEK6
0	2.26884	0.195	0.046	0	EC	RASGRP3
0	6.56693	0.151	0.002	0	EC	LOC114109599
0	6.11953	0.152	0.003	0	EC	LOC105604057
0	3.18226	0.188	0.039	0	EC	FADS3
0	3.86215	0.164	0.018	0	EC	KCNN3
0	3.96717	0.161	0.016	0	EC	TGM2
0	2.20215	0.226	0.083	0	EC	ABCG1
0	2.31228	0.191	0.05	0	EC	ACVRL1
0	3.58643	0.158	0.017	0	EC	LOC114108618
0	5.63702	0.144	0.004	0	EC	DLL4
0	2.92037	0.166	0.027	0	EC	TBC1D30
0	3.86565	0.157	0.018	0	EC	RIMS2
0	2.56063	0.166	0.027	0	EC	LOC101104866
0	3.53866	0.158	0.02	0	EC	JCAD
0	2.62751	0.166	0.029	0	EC	WFDC1
0	7.29472	0.138	0.001	0	EC	JHY
0	2.44774	0.185	0.049	0	EC	PGM2
0	2.69898	0.17	0.035	0	EC	ANXA3
0	5.13925	0.143	0.008	0	EC	SEMA7A
0	3.57635	0.154	0.02	0	EC	FZD6
0	2.15501	0.178	0.044	0	EC	THBD
0	3.56847	0.147	0.015	0	EC	PDGFB
0	2.48083	0.168	0.037	0	EC	LOC105603828
0	3.81853	0.148	0.018	0	EC	TIMP4
0	3.29351	0.146	0.016	0	EC	SPOCK2
0	2.27123	0.179	0.049	0	EC	LOC101105554
0	2.65471	0.158	0.029	0	EC	RGS5
0	4.04609	0.148	0.019	0	EC	BCR
0	4.49036	0.134	0.006	0	EC	TIE1
0	2.51772	0.167	0.039	0	EC	FAM43A
0	2.68801	0.166	0.038	0	EC	GFOD2
0	6.0817	0.128	0.003	0	EC	LOC101117653
0	2.79353	0.164	0.04	0	EC	SHB
0	5.58243	0.127	0.004	0	EC	CCM2L
0	2.96612	0.145	0.022	0	EC	LOC101106374
0	2.84453	0.155	0.032	0	EC	TMEM47
0	3.35653	0.154	0.032	0	EC	GYG1
0	2.53455	0.159	0.037	0	EC	PELO
0	3.77196	0.136	0.015	0	EC	PLEKHA7
0	5.38597	0.125	0.004	0	EC	BCL6B
0	5.50109	0.126	0.005	0	EC	NOTCH4
0	2.83092	0.138	0.02	0	EC	PSMB9
0	2.36523	0.141	0.023	0	EC	EDNRB
0	4.11939	0.127	0.01	0	EC	TSPAN12
0	2.77772	0.163	0.047	0	EC	DCBLD1
0	2.17637	0.162	0.046	0	EC	VASP
0	5.63928	0.119	0.003	0	EC	NOS3
0	3.8941	0.122	0.009	0	EC	SNN
0	4.10974	0.12	0.007	0	EC	ITGB4
0	4.77335	0.12	0.008	0	EC	JAG2
0	4.05395	0.123	0.012	0	EC	DDAH1
0	3.67491	0.121	0.01	0	EC	LOC114116836
0	3.56412	0.15	0.04	0	EC	ADGRG6
0	4.25533	0.118	0.008	0	EC	RFLNB
0	5.96355	0.113	0.004	0	EC	BMX
0	2.98006	0.131	0.026	0	EC	DLL1
0	3.13871	0.12	0.015	0	EC	GRASP
0	5.83353	0.108	0.003	0	EC	PGR
0	2.59995	0.14	0.036	0	EC	DNAJC12
0	2.40466	0.131	0.029	0	EC	LOC114113083
0	2.87079	0.127	0.025	0	EC	LOC114108675
0	3.14193	0.123	0.021	0	EC	PDE9A
0	4.30486	0.107	0.007	0	EC	LPAR6
0	2.95469	0.117	0.018	0	EC	LOC101120999
0	4.77002	0.103	0.005	0	EC	MCF2L
0	3.59961	0.111	0.014	0	EC	MTMR11
0	2.6359	0.121	0.024	0	EC	OCIAD2
0	3.2813	0.111	0.014	0	EC	DTL
0	4.4799	0.098	0.003	0	EC	GATA2
0	4.28569	0.103	0.009	0	EC	LOC101117785
0	2.91234	0.113	0.019	0	EC	LANCL3
0	2.81217	0.118	0.025	0	EC	EML5
0	4.81099	0.096	0.003	0	EC	HID1
0	2.62298	0.113	0.021	0	EC	TRIB2
0	3.11623	0.103	0.012	0	EC	SH2D3C
0	4.3885	0.096	0.005	0	EC	DOC2B
0	3.10238	0.108	0.018	0	EC	EGR3
0	5.31897	0.096	0.006	0	EC	EDN1
0	3.28961	0.101	0.012	0	EC	HYAL2
0	2.93452	0.107	0.02	0	EC	PPP1R13L
0	5.53378	0.091	0.004	0	EC	SEMA3G
0	2.11327	0.107	0.02	0	EC	PDLIM3
0	3.885	0.095	0.009	0	EC	LOC101109335
0	3.42782	0.098	0.012	0	EC	LAMA5
0	6.69235	0.088	0.002	0	EC	GJA5
0	2.52331	0.098	0.014	0	EC	LOC105614852
0	7.34819	0.085	0.001	0	EC	SERTM1
0	5.76704	0.086	0.002	0	EC	TM4SF18
0	5.54502	0.086	0.002	0	EC	APLNR
0	5.4237	0.085	0.003	0	EC	NR5A2
0	2.94102	0.096	0.014	0	EC	EPHB4
0	4.3645	0.086	0.004	0	EC	SPNS2
0	2.9676	0.091	0.01	0	EC	GJA4
0	2.92634	0.098	0.017	0	EC	HIP1R
0	7.09344	0.085	0.004	0	EC	CHRM3
0	3.47896	0.093	0.014	0	EC	EFNA4
0	3.49928	0.088	0.01	0	EC	C12H1orf115
0	3.21276	0.083	0.008	0	EC	LOC101102001
0	6.01504	0.075	0.001	0	EC	LOC105605201
0	4.2486	0.078	0.005	0	EC	LOC105602274
0	3.2025	0.085	0.013	0	EC	CASKIN2
0	3.18066	0.083	0.012	0	EC	TMEM88
0	3.51553	0.08	0.009	0	EC	MGST2
0	4.05809	0.075	0.004	0	EC	LOC114112871
0	2.70021	0.08	0.012	0	EC	LOC101114579
0	5.1721	0.07	0.002	0	EC	HEY1
0	3.24764	0.079	0.011	0	EC	RBFOX3
0	5.29046	0.07	0.002	0	EC	NOVA2
0	4.06872	0.074	0.006	0	EC	LOC101110225
0	6.12708	0.068	0.001	0	EC	VSIG2
0	4.41426	0.071	0.004	0	EC	KLHL14
0	4.5256	0.069	0.003	0	EC	ASS1
0	5.07932	0.068	0.002	0	EC	TCF15
0	3.42455	0.072	0.007	0	EC	PTPRU
0	5.11388	0.066	0.002	0	EC	FAM110D
0	4.82379	0.066	0.004	0	EC	MAPK10
0	4.36227	0.067	0.006	0	EC	TRHDE
0	3.31749	0.069	0.009	0	EC	COL28A1
0	4.25373	0.062	0.002	0	EC	ABCB1
0	3.42475	0.065	0.006	0	EC	ANK1
0	4.41399	0.061	0.004	0	EC	CD320
0	3.65236	0.062	0.006	0	EC	USHBP1
0	3.99049	0.059	0.003	0	EC	PROM1
0	6.72777	0.056	0.001	0	EC	ACKR1
0	3.05849	0.058	0.005	0	EC	CELSR1
0	5.53223	0.054	0.001	0	EC	ALPL
0	5.66024	0.054	0.001	0	EC	MALL
0	4.00251	0.056	0.004	0	EC	TFPI
0	4.54733	0.055	0.003	0	EC	MFSD4A
0	4.21221	0.056	0.005	0	EC	LOC106991659
0	3.78383	0.057	0.006	0	EC	LOC101106985
0	5.35558	0.052	0.001	0	EC	CRTAM
0	4.24356	0.054	0.003	0	EC	ABCB9
0	4.39944	0.054	0.003	0	EC	FOXC1
0	4.70107	0.052	0.002	0	EC	IL3RA
0	4.40891	0.051	0.002	0	EC	ART4
0	4.82692	0.051	0.002	0	EC	UPP1
0	4.19814	0.052	0.003	0	EC	LOC101115905
0	4.97613	0.049	0.002	0	EC	LHX6
0	6.62921	0.048	0.001	0	EC	TNFRSF11B
0	5.42493	0.049	0.002	0	EC	SELP
0	3.57877	0.05	0.003	0	EC	EXOC3L2
0	4.49578	0.047	0.002	0	EC	HES2
0	6.23833	0.045	0.001	0	EC	AQP1
0	4.83986	0.046	0.002	0	EC	KIF26A
0	5.04101	0.044	0.001	0	EC	LOC101102254
[truncated: 4,782 more rows]

## Sheet: D3
Supplementary Data 3. The proportion of different cell types in different groups.
Cell	Group	Proportion
ASPC	M0TA	0.439876
ADC	M0TA	0.356706
EC	M0TA	0.0398757
MC	M0TA	0.0909373
TC	M0TA	0.00062144
SMC	M0TA	0.0134645
FC	M0TA	0.00227861
LEC	M0TA	0.0130502
PC	M0TA	0.0431901
ASPC	M2TA	0.574799
ADC	M2TA	0.281779
EC	M2TA	0.0487956
MC	M2TA	0.0659666
TC	M2TA	0.00457072
SMC	M2TA	0.0138357
FC	M2TA	0.00135886
LEC	M2TA	0.00852378
PC	M2TA	0.000370599
ASPC	M4TA	0.579739
ADC	M4TA	0.179682
EC	M4TA	0.068921
MC	M4TA	0.108038
TC	M4TA	0.0127525
SMC	M4TA	0.0232125
FC	M4TA	0.00472847
LEC	M4TA	0.0224961
PC	M4TA	0.000429861
ASPC	M6TA	0.586706
ADC	M6TA	0.202698
EC	M6TA	0.0531594
MC	M6TA	0.116258
TC	M6TA	0.0071885
SMC	M6TA	0.0157082
FC	M6TA	0.00221867
LEC	M6TA	0.0138445
PC	M6TA	0.00221867
ASPC	M6SU	0.272516
ADC	M6SU	0.524809
EC	M6SU	0.105205
MC	M6SU	0.0428777
TC	M6SU	0.00331528
SMC	M6SU	0.0367996
FC	M6SU	0.00243121
LEC	M6SU	0.00607802
PC	M6SU	0.00596751
ASPC	M6PE	0.24418
ADC	M6PE	0.318231
EC	M6PE	0.196723
MC	M6PE	0.104226
TC	M6PE	0.0571275
SMC	M6PE	0.0545308
FC	M6PE	0.0154907
LEC	M6PE	0.0079692
PC	M6PE	0.00152221
ASPC	M6ME	0.0996961
ADC	M6ME	0.348177
EC	M6ME	0.136279
MC	M6ME	0.119448
TC	M6ME	0.10928
SMC	M6ME	0.0306218
FC	M6ME	0.129734
LEC	M6ME	0.0259467
PC	M6ME	0.000818139

## Sheet: D4
Supplementary Data 4. All differentially expressed genes in identified ASPC types.
p_val	avg_log2FC	pct.1	pct.2	p_val_adj	cluster	gene
0	1.83413	0.641	0.302	0	ASPC1	LOC105603471
0	2.0729	0.529	0.269	0	ASPC1	SCUBE2
0	2.22964	0.427	0.207	0	ASPC1	FABP5
0	3.509	0.248	0.053	0	ASPC1	LOC114116376
0	1.49312	0.631	0.44	0	ASPC1	TXNIP
0	1.48684	0.527	0.34	0	ASPC1	STX12
0	2.9209	0.24	0.057	0	ASPC1	LOC105605730
0	2.94206	0.275	0.099	0	ASPC1	NRXN1
0	1.09388	0.651	0.493	0	ASPC1	AOX1
0	1.13919	0.674	0.566	0	ASPC1	RBPMS
0	1.06498	0.85	0.811	0	ASPC1	ARHGAP10
1.43209e-291	1.30042	0.517	0.362	3.48971e-287	ASPC1	GRB10
2.7786e-276	1.4501	0.444	0.272	6.7709e-272	ASPC1	TAC1
5.23423e-265	1.25028	0.568	0.453	1.27548e-260	ASPC1	DENND2A
1.60796e-246	2.12547	0.264	0.117	3.91828e-242	ASPC1	LOC101115115
4.78681e-203	1.40266	0.449	0.324	1.16645e-198	ASPC1	FABP4
7.11313e-198	1.19298	0.38	0.223	1.73333e-193	ASPC1	FOS
3.13453e-191	1.49476	0.161	0.05	7.63822e-187	ASPC1	PLCXD3
7.62253e-174	1.12442	0.437	0.311	1.85746e-169	ASPC1	MOB3B
1.03645e-169	1.79563	0.218	0.101	2.52562e-165	ASPC1	LRRC8B
1.20628e-163	1.52574	0.379	0.257	2.93947e-159	ASPC1	PDK4
5.13296e-143	2.40337	0.105	0.029	1.2508e-138	ASPC1	SLC6A6
4.60854e-138	1.22915	0.323	0.207	1.12301e-133	ASPC1	RASGEF1B
9.58555e-137	1.54595	0.201	0.099	2.33581e-132	ASPC1	C7
6.38481e-128	1.11674	0.401	0.308	1.55585e-123	ASPC1	FZD4
3.23732e-118	2.13881	0.129	0.051	7.8887e-114	ASPC1	CFD
6.73484e-118	1.14773	0.341	0.242	1.64115e-113	ASPC1	N4BP2L1
3.31146e-107	2.38554	0.094	0.031	8.06936e-103	ASPC1	LOC114114431
4.70965e-107	1.87763	0.122	0.049	1.14765e-102	ASPC1	SLC27A6
1.96317e-106	1.45945	0.164	0.079	4.78386e-102	ASPC1	LOC101119706
3.92224e-104	1.83266	0.12	0.048	9.55772e-100	ASPC1	SPARCL1
6.55688e-101	1.80526	0.169	0.088	1.59778e-96	ASPC1	FGL1
3.83728e-100	1.08453	0.387	0.305	9.35069e-96	ASPC1	PEG3
1.77336e-95	1.46548	0.216	0.131	4.32132e-91	ASPC1	LOC106991342
5.2951e-94	1.0331	0.375	0.29	1.29031e-89	ASPC1	SIPA1L2
1.22983e-93	1.63931	0.193	0.111	2.99685e-89	ASPC1	CACNB2
4.26838e-93	2.05065	0.082	0.026	1.04012e-88	ASPC1	WT1
1.22042e-92	1.17412	0.381	0.31	2.97392e-88	ASPC1	FGF2
2.07996e-91	1.40926	0.312	0.233	5.06845e-87	ASPC1	LOC101115551
3.27429e-90	1.18065	0.297	0.209	7.9788e-86	ASPC1	TNIK
3.81188e-90	1.16686	0.331	0.253	9.28879e-86	ASPC1	XPO1
6.61842e-88	1.62361	0.177	0.098	1.61278e-83	ASPC1	ROBO1
1.59827e-87	1.34628	0.235	0.154	3.89467e-83	ASPC1	GJC1
4.2054e-73	1.33987	0.205	0.132	1.02477e-68	ASPC1	BNIP3
3.8294e-72	1.28135	0.237	0.164	9.33149e-68	ASPC1	NUDT6
3.22943e-69	1.70763	0.127	0.066	7.86947e-65	ASPC1	LOC101121539
8.72452e-69	1.4496	0.154	0.089	2.12599e-64	ASPC1	SHCBP1L
1.16989e-66	1.43419	0.137	0.074	2.8508e-62	ASPC1	DCC
1.13565e-65	2.51126	0.057	0.018	2.76735e-61	ASPC1	LOC114114503
2.16954e-63	1.44494	0.175	0.11	5.28673e-59	ASPC1	LOC105607734
8.20427e-63	2.35786	0.059	0.02	1.99922e-58	ASPC1	TTPA
8.28991e-63	1.1994	0.203	0.135	2.02008e-58	ASPC1	WDR17
2.45383e-60	1.4112	0.13	0.073	5.97949e-56	ASPC1	MYO10
2.63975e-60	1.11426	0.206	0.138	6.43255e-56	ASPC1	LOC101104165
2.62824e-57	1.25404	0.189	0.126	6.40449e-53	ASPC1	DLK1
2.41608e-56	1.01859	0.321	0.266	5.88751e-52	ASPC1	CTDSPL
1.35913e-54	1.51279	0.106	0.056	3.31193e-50	ASPC1	KLF11
1.00381e-52	1.01648	0.218	0.156	2.44609e-48	ASPC1	LOC105603269
5.15088e-50	1.57153	0.104	0.057	1.25517e-45	ASPC1	COQ8A
1.67529e-49	1.78843	0.074	0.034	4.08236e-45	ASPC1	SELENBP1
2.50664e-49	1.81807	0.052	0.019	6.10819e-45	ASPC1	APOD
1.5061e-48	1.2173	0.14	0.087	3.67007e-44	ASPC1	GPM6A
1.21641e-46	1.21472	0.163	0.109	2.96414e-42	ASPC1	SKAP2
2.01948e-46	1.55396	0.072	0.034	4.92108e-42	ASPC1	FAM169B
9.1389e-42	1.1952	0.151	0.101	2.22697e-37	ASPC1	SGSM1
9.20795e-42	1.36131	0.083	0.043	2.24379e-37	ASPC1	ADAM18
6.31534e-41	2.56502	0.028	0.007	1.53892e-36	ASPC1	MGAT4C
1.26493e-39	1.04182	0.263	0.218	3.08238e-35	ASPC1	NAMPT
5.95447e-39	1.12181	0.221	0.174	1.45099e-34	ASPC1	ADIPOR2
8.80543e-38	1.88247	0.058	0.027	2.14571e-33	ASPC1	LOC105604541
2.21873e-36	1.35591	0.198	0.153	5.4066e-32	ASPC1	FST
3.95279e-36	1.13369	0.18	0.132	9.63216e-32	ASPC1	LPIN1
3.18692e-35	1.19118	0.185	0.14	7.7659e-31	ASPC1	TP53INP1
1.82073e-34	1.01382	0.238	0.195	4.43675e-30	ASPC1	ETS1
1.20264e-33	1.02926	0.15	0.105	2.9306e-29	ASPC1	ACP5
3.82473e-33	1.05168	0.161	0.117	9.32011e-29	ASPC1	LOC101102683
5.34011e-33	1.60722	0.096	0.059	1.30128e-28	ASPC1	LOC105602432
7.20248e-33	1.87391	0.041	0.017	1.7551e-28	ASPC1	AK5
1.00542e-32	1.05055	0.192	0.148	2.45e-28	ASPC1	RIPOR3
5.05307e-32	1.17841	0.087	0.051	1.23133e-27	ASPC1	NR4A3
1.46879e-31	1.02961	0.199	0.157	3.57914e-27	ASPC1	C1H21orf91
4.41245e-31	1.97405	0.034	0.013	1.07523e-26	ASPC1	LOC114118448
2.27211e-29	1.55817	0.066	0.036	5.53668e-25	ASPC1	CHST9
3.70137e-29	1.01192	0.173	0.131	9.0195e-25	ASPC1	SYN2
5.21768e-29	1.52928	0.064	0.035	1.27144e-24	ASPC1	LOC114117258
1.18331e-28	1.1069	0.216	0.179	2.8835e-24	ASPC1	HPRT1
2.30773e-28	2.04291	0.031	0.012	5.62348e-24	ASPC1	LOC101103780
4.2041e-27	1.17004	0.109	0.073	1.02446e-22	ASPC1	TCP11L2
1.58397e-26	1.01011	0.206	0.165	3.85983e-22	ASPC1	PTPRK
6.88751e-26	1.3939	0.075	0.045	1.67835e-21	ASPC1	KLHL32
2.70928e-25	1.12114	0.143	0.106	6.60197e-21	ASPC1	VAV3
1.05821e-24	2.20325	0.026	0.009	2.57865e-20	ASPC1	RASGRP3
1.36037e-23	1.45936	0.054	0.03	3.31494e-19	ASPC1	LOC114109613
2.08081e-23	1.56892	0.06	0.035	5.07052e-19	ASPC1	CAPN6
4.32502e-22	1.32075	0.058	0.034	1.05392e-17	ASPC1	PRIMA1
1.44222e-21	1.78031	0.029	0.013	3.5144e-17	ASPC1	BMP6
3.2126e-21	1.32989	0.049	0.027	7.82847e-17	ASPC1	TC2N
1.22554e-20	1.17243	0.077	0.05	2.98639e-16	ASPC1	PRKAA2
1.87053e-20	1.04594	0.111	0.08	4.55812e-16	ASPC1	ABCA5
3.8199e-20	1.59177	0.038	0.02	9.30833e-16	ASPC1	ATOH8
4.06103e-20	1.32624	0.114	0.085	9.89592e-16	ASPC1	SMTN
4.88321e-20	2.3908	0.018	0.006	1.18994e-15	ASPC1	LOC101101857
6.828e-20	1.69237	0.037	0.019	1.66385e-15	ASPC1	LOC105606460
5.65478e-19	1.45846	0.062	0.039	1.37796e-14	ASPC1	LOC101111394
7.14546e-19	1.6159	0.041	0.022	1.7412e-14	ASPC1	SPATA13
7.28911e-19	1.46576	0.045	0.025	1.77621e-14	ASPC1	ADAM22
1.20499e-18	1.29512	0.064	0.041	2.93632e-14	ASPC1	OTULINL
1.32975e-18	1.19727	0.091	0.064	3.24034e-14	ASPC1	LOC114108790
2.61774e-18	2.068	0.023	0.009	6.3789e-14	ASPC1	NXPH1
3.38313e-18	1.58312	0.029	0.013	8.24401e-14	ASPC1	LOC105605871
4.35807e-18	1.27379	0.072	0.048	1.06197e-13	ASPC1	SOGA3
1.08429e-17	1.57462	0.032	0.016	2.64221e-13	ASPC1	TMEM140
1.7854e-17	1.33303	0.047	0.027	4.35066e-13	ASPC1	KLF15
2.57597e-17	1.95745	0.023	0.01	6.27713e-13	ASPC1	NRIP3
2.97945e-17	1.15255	0.086	0.061	7.26031e-13	ASPC1	DHRS12
4.76941e-17	1.05873	0.08	0.055	1.16221e-12	ASPC1	LOC101104661
6.26391e-16	2.17486	0.013	0.004	1.52639e-11	ASPC1	EDNRB
2.09111e-15	2.15155	0.017	0.006	5.09563e-11	ASPC1	LOC114117257
2.25211e-15	1.78387	0.015	0.005	5.48795e-11	ASPC1	FAM162B
2.5215e-15	1.02729	0.067	0.045	6.14438e-11	ASPC1	LOC114114490
1.04516e-14	1.90988	0.026	0.013	2.54684e-10	ASPC1	LOC114116615
1.12431e-14	1.46499	0.032	0.017	2.73972e-10	ASPC1	LOC101122983
1.8e-14	1.66373	0.031	0.017	4.38623e-10	ASPC1	LOC105616901
3.15639e-14	1.19003	0.077	0.055	7.69148e-10	ASPC1	MPP1
7.18419e-14	1.6544	0.015	0.006	1.75064e-09	ASPC1	INHBB
1.09029e-13	1.47778	0.034	0.02	2.65681e-09	ASPC1	LOC105605761
1.25429e-13	1.89304	0.012	0.004	3.05645e-09	ASPC1	FMO2
1.77246e-13	1.65534	0.033	0.019	4.31914e-09	ASPC1	LOC114114896
4.35959e-13	1.00812	0.071	0.051	1.06234e-08	ASPC1	ADA
6.2118e-13	2.65963	0.011	0.004	1.51369e-08	ASPC1	LOC105606875
1.49998e-12	1.24669	0.055	0.038	3.65516e-08	ASPC1	FAIM
5.53425e-12	1.07543	0.086	0.066	1.34859e-07	ASPC1	RASSF4
1.28675e-11	1.20773	0.033	0.02	3.13554e-07	ASPC1	TMEM86A
2.17217e-11	1.24371	0.037	0.023	5.29314e-07	ASPC1	KCNS3
6.60919e-11	1.1955	0.075	0.057	1.61053e-06	ASPC1	HIF3A
3.45534e-10	1.45543	0.043	0.029	8.41998e-06	ASPC1	DOCK10
0	1.58952	0.679	0.311	0	ASPC2	EMP1
0	1.48611	0.614	0.276	0	ASPC2	PPTC7
0	1.78084	0.489	0.167	0	ASPC2	LOC105605445
0	1.04088	0.683	0.363	0	ASPC2	PPL
0	1.4248	0.52	0.205	0	ASPC2	SLC7A1
0	1.33768	0.544	0.233	0	ASPC2	ITGA5
0	1.33423	0.62	0.317	0	ASPC2	S100A4
0	1.43932	0.589	0.291	0	ASPC2	IGFBP6
0	1.56019	0.477	0.185	0	ASPC2	SDC4
0	1.52721	0.471	0.182	0	ASPC2	LGALS3
0	1.01467	0.628	0.339	0	ASPC2	CCBE1
0	1.01947	0.852	0.567	0	ASPC2	ANXA2
0	2.106	0.394	0.119	0	ASPC2	LOC101117955
0	1.51971	0.49	0.219	0	ASPC2	MYADM
0	1.3383	0.547	0.283	0	ASPC2	CAV1
0	1.17332	0.796	0.537	0	ASPC2	ATP13A3
0	1.60859	0.399	0.142	0	ASPC2	CD9
0	1.14033	0.655	0.406	0	ASPC2	ANKRD28
0	1.88913	0.378	0.129	0	ASPC2	METRNL
0	1.70089	0.298	0.097	0	ASPC2	F13A1
0	2.17715	0.247	0.073	0	ASPC2	LOC101121216
0	2.20765	0.196	0.042	0	ASPC2	PTGFR
0	1.10057	0.956	0.865	0	ASPC2	COL1A2
0	1.24083	0.975	0.906	0	ASPC2	GSN
5.34466e-307	1.49261	0.364	0.149	1.30239e-302	ASPC2	EMP3
1.52323e-304	1.73196	0.276	0.09	3.71182e-300	ASPC2	SOD2
3.14663e-304	1.0778	0.571	0.312	7.66771e-300	ASPC2	TFPI2
4.61632e-283	1.03282	0.982	0.935	1.12491e-278	ASPC2	COL3A1
3.26768e-280	1.26054	0.445	0.217	7.96268e-276	ASPC2	CSF1
8.66675e-279	1.03603	0.721	0.497	2.11191e-274	ASPC2	DAB2
2.8289e-278	1.06615	0.484	0.246	6.89347e-274	ASPC2	CD248
1.27938e-277	1.41378	0.485	0.257	3.11758e-273	ASPC2	2025-03-03
1.34575e-273	3.97348	0.129	0.021	3.27932e-269	ASPC2	PTX3
3.26947e-271	1.02478	0.45	0.216	7.96706e-267	ASPC2	LOC114112646
2.23912e-268	2.15783	0.179	0.043	5.45629e-264	ASPC2	MLIP
3.39616e-260	1.18269	0.492	0.27	8.27576e-256	ASPC2	SERPINF1
9.40922e-255	1.27902	0.475	0.252	2.29284e-250	ASPC2	LOC114112251
1.93371e-253	1.16784	0.535	0.316	4.71207e-249	ASPC2	SNED1
3.70904e-249	1.04827	0.432	0.211	9.03819e-245	ASPC2	MCUB
1.02792e-247	1.01538	0.379	0.167	2.50483e-243	ASPC2	LOC114110341
2.3546e-238	1.11577	0.504	0.284	5.73768e-234	ASPC2	AKAP2
2.07034e-227	1.17134	0.472	0.264	5.045e-223	ASPC2	DDX10
3.81179e-227	1.50378	0.434	0.237	9.28858e-223	ASPC2	SOCS5
1.60582e-224	1.103	0.37	0.175	3.91306e-220	ASPC2	LMNA
8.81226e-222	1.09254	0.346	0.158	2.14737e-217	ASPC2	CD109
2.33318e-216	1.51678	0.244	0.091	5.6855e-212	ASPC2	CLIC1
4.08943e-209	1.69934	0.215	0.075	9.96513e-205	ASPC2	CXCL14
1.8457e-205	1.65534	0.223	0.081	4.49761e-201	ASPC2	LOC101102124
2.23122e-197	1.20577	0.3	0.133	5.43704e-193	ASPC2	ST3GAL1
1.09203e-193	1.88013	0.213	0.079	2.66105e-189	ASPC2	LOC114115629
7.21048e-193	1.06247	0.363	0.181	1.75705e-188	ASPC2	BACH1
2.91868e-191	1.10034	0.372	0.191	7.11225e-187	ASPC2	MPP6
3.40824e-187	1.37692	0.235	0.093	8.3052e-183	ASPC2	ATP1A1
5.29687e-178	1.93579	0.137	0.037	1.29074e-173	ASPC2	CSPG4
1.44985e-177	1.3332	0.405	0.234	3.533e-173	ASPC2	HIF1A
5.54218e-174	1.1118	0.294	0.136	1.35052e-169	ASPC2	DDX21
2.59818e-170	1.08448	0.326	0.163	6.33125e-166	ASPC2	PRSS23
6.83789e-164	1.2298	0.249	0.108	1.66626e-159	ASPC2	TAF4B
6.55002e-163	1.87799	0.144	0.044	1.59611e-158	ASPC2	DGKG
8.34271e-163	1.4527	0.173	0.06	2.03295e-158	ASPC2	KCNK5
2.96667e-160	1.26596	0.201	0.08	7.22918e-156	ASPC2	PRG4
5.38939e-159	2.62376	0.086	0.016	1.31329e-154	ASPC2	LOC101117184
3.01917e-149	1.37226	0.203	0.083	7.3571e-145	ASPC2	VASN
2.33195e-137	1.21155	0.41	0.257	5.68248e-133	ASPC2	UGCG
1.05747e-135	1.3082	0.179	0.071	2.57684e-131	ASPC2	TNFRSF1B
1.06925e-134	1.02073	0.257	0.124	2.60555e-130	ASPC2	SYBU
2.09647e-127	1.01112	0.281	0.146	5.10868e-123	ASPC2	GLUD1
3.29867e-122	1.23164	0.187	0.081	8.03821e-118	ASPC2	SMIM3
5.08837e-117	1.23796	0.146	0.055	1.23993e-112	ASPC2	LOC114115236
1.2279e-113	1.19795	0.184	0.082	2.99214e-109	ASPC2	UCK2
4.28684e-112	1.39773	0.128	0.046	1.04462e-107	ASPC2	CGREF1
4.7578e-111	2.34193	0.07	0.016	1.15938e-106	ASPC2	LOC105604171
1.14791e-109	1.06451	0.187	0.085	2.79723e-105	ASPC2	CAV2
1.40094e-106	1.06856	0.186	0.085	3.4138e-102	ASPC2	CRIP1
1.08244e-104	1.32677	0.157	0.067	2.63769e-100	ASPC2	LOC114118742
3.48401e-99	1.11319	0.13	0.05	8.48984e-95	ASPC2	NDNF
5.58345e-96	1.15179	0.128	0.05	1.36057e-91	ASPC2	FJX1
2.16011e-95	1.19512	0.127	0.05	5.26375e-91	ASPC2	IL27RA
2.53217e-95	1.12032	0.167	0.077	6.17039e-91	ASPC2	BZW2
3.16871e-93	1.04374	0.185	0.091	7.72151e-89	ASPC2	LOC114113908
5.93908e-89	2.25518	0.06	0.014	1.44724e-84	ASPC2	PDPN
2.52666e-82	1.54925	0.102	0.038	6.15697e-78	ASPC2	PAPPA
6.27804e-81	1.18922	0.12	0.05	1.52983e-76	ASPC2	TRIM47
5.77695e-80	1.4436	0.145	0.068	1.40773e-75	ASPC2	EFCAB13
1.62141e-77	1.939	0.049	0.011	3.95105e-73	ASPC2	LOC101110922
3.38402e-73	1.18428	0.113	0.048	8.24617e-69	ASPC2	KLF5
1.18866e-71	1.02672	0.12	0.053	2.89652e-67	ASPC2	DBF4
1.49623e-69	1.54629	0.06	0.018	3.64601e-65	ASPC2	LOC101119989
6.07846e-67	1.31027	0.076	0.027	1.4812e-62	ASPC2	PLK2
7.3584e-66	1.24797	0.088	0.035	1.79309e-61	ASPC2	BMP2
1.41938e-63	1.3438	0.071	0.025	3.45874e-59	ASPC2	SLC43A2
5.54845e-62	1.11143	0.146	0.076	1.35205e-57	ASPC2	TM4SF1
1.45171e-59	1.17244	0.089	0.037	3.53753e-55	ASPC2	TRIB1
9.72421e-58	1.32119	0.079	0.032	2.3696e-53	ASPC2	TMEM132E
5.8077e-57	1.13284	0.145	0.078	1.41522e-52	ASPC2	LOC101103044
6.18742e-56	1.63897	0.061	0.021	1.50775e-51	ASPC2	HMGA2
3.71834e-55	1.00813	0.103	0.048	9.06086e-51	ASPC2	WDR12
1.60372e-52	1.36728	0.064	0.024	3.90795e-48	ASPC2	CHODL
5.01623e-52	1.20487	0.052	0.017	1.22236e-47	ASPC2	LOC101105400
2.04404e-51	1.01655	0.098	0.046	4.98091e-47	ASPC2	RSL24D1
8.12605e-51	1.12417	0.083	0.036	1.98016e-46	ASPC2	LOC114114881
2.47966e-50	1.71601	0.082	0.036	6.04244e-46	ASPC2	ADAMTS4
3.66716e-50	1.63303	0.044	0.013	8.93615e-46	ASPC2	LOC114110196
3.5581e-49	1.80296	0.036	0.009	8.67038e-45	ASPC2	AMIGO2
3.11464e-48	1.05822	0.07	0.029	7.58975e-44	ASPC2	HIVEP3
3.33687e-48	1.26344	0.062	0.024	8.1313e-44	ASPC2	POU2F3
7.78142e-47	1.04349	0.07	0.029	1.89618e-42	ASPC2	RSL1D1
5.39996e-45	1.3193	0.061	0.024	1.31586e-40	ASPC2	SOCS1
2.25576e-44	1.40608	0.041	0.013	5.49684e-40	ASPC2	LOC114113902
4.16588e-42	1.34484	0.066	0.028	1.01514e-37	ASPC2	ARL4D
6.1572e-42	1.27662	0.051	0.019	1.50039e-37	ASPC2	RRP9
4.90672e-41	1.04613	0.071	0.032	1.19567e-36	ASPC2	ZNF385A
3.79425e-40	1.09526	0.072	0.033	9.24584e-36	ASPC2	LOC101106534
1.47718e-39	1.04818	0.056	0.022	3.59959e-35	ASPC2	C14H19orf48
1.59679e-39	1.08047	0.061	0.026	3.89107e-35	ASPC2	LRRC36
2.09553e-39	1.18742	0.064	0.028	5.10638e-35	ASPC2	MAP3K8
4.06297e-39	1.30745	0.049	0.018	9.90064e-35	ASPC2	CX3CL1
8.7508e-39	1.31725	0.044	0.016	2.1324e-34	ASPC2	BHLHE40
1.09562e-37	1.45263	0.045	0.017	2.66981e-33	ASPC2	SLC7A6
1.11842e-37	1.08034	0.069	0.032	2.72536e-33	ASPC2	LOC101121718
3.21262e-36	1.07346	0.06	0.026	7.8285e-32	ASPC2	S1PR2
4.35998e-36	1.48066	0.044	0.017	1.06244e-31	ASPC2	SLC7A5
5.0366e-36	1.22929	0.058	0.025	1.22732e-31	ASPC2	SOX9
1.68951e-34	1.17053	0.051	0.021	4.117e-30	ASPC2	SERPINF2
5.6342e-34	1.84746	0.022	0.005	1.37294e-29	ASPC2	LOC101117691
1.18173e-31	1.01719	0.046	0.019	2.87963e-27	ASPC2	NCS1
7.88404e-31	1.64609	0.026	0.007	1.92118e-26	ASPC2	FOSL1
3.76544e-29	2.61622	0.02	0.005	9.17561e-25	ASPC2	SERPINE1
1.33262e-28	1.18378	0.036	0.014	3.24732e-24	ASPC2	IRX1
2.4073e-28	1.62142	0.027	0.009	5.8661e-24	ASPC2	LOC114109530
3.95582e-27	1.56981	0.027	0.009	9.63954e-23	ASPC2	SIX2
2.00158e-26	1.09554	0.041	0.017	4.87746e-22	ASPC2	CCNJ
3.92639e-26	1.24184	0.03	0.011	9.56783e-22	ASPC2	EXOSC6
1.32013e-25	1.57946	0.031	0.011	3.2169e-21	ASPC2	LOC114116963
2.01165e-25	1.2027	0.032	0.012	4.902e-21	ASPC2	LOC114109570
2.23007e-24	1.48677	0.025	0.009	5.43422e-20	ASPC2	LOC101116001
1.09161e-23	1.03032	0.038	0.017	2.66004e-19	ASPC2	EEF1E1
1.16664e-23	1.03756	0.048	0.023	2.84288e-19	ASPC2	C2
1.40579e-23	1.05202	0.051	0.026	3.42563e-19	ASPC2	PDE4B
9.16326e-22	1.73389	0.016	0.004	2.2329e-17	ASPC2	LOC114118743
1.97564e-21	1.18426	0.031	0.013	4.81424e-17	ASPC2	RRS1
3.9915e-21	1.41695	0.025	0.009	9.72648e-17	ASPC2	LOC114116383
4.40864e-21	1.31818	0.025	0.01	1.0743e-16	ASPC2	LOC101109981
4.77735e-21	1.10093	0.025	0.009	1.16415e-16	ASPC2	NPL
2.45861e-20	2.28416	0.013	0.003	5.99114e-16	ASPC2	LOC114117119
5.791e-20	1.15768	0.029	0.012	1.41115e-15	ASPC2	TMEM35B
7.27582e-20	1.08959	0.032	0.014	1.77297e-15	ASPC2	LOC114113739
1.21338e-19	1.47895	0.02	0.007	2.95675e-15	ASPC2	HMGA1
1.31496e-19	1.14978	0.026	0.011	3.20428e-15	ASPC2	LOC101105064
6.65749e-19	2.40258	0.01	0.002	1.6223e-14	ASPC2	TRNAR-UCG.1
9.06539e-19	1.54789	0.019	0.006	2.20906e-14	ASPC2	OLFM1
2.55963e-18	1.23399	0.025	0.01	6.23731e-14	ASPC2	CD3EAP
5.35795e-18	1.18086	0.031	0.014	1.30563e-13	ASPC2	HRH1
1.80285e-17	1.03517	0.033	0.015	4.39319e-13	ASPC2	LOC114110782
3.70948e-17	1.08567	0.023	0.009	9.03926e-13	ASPC2	EVI2A
1.03267e-16	1.27745	0.017	0.006	2.5164e-12	ASPC2	LOC101118937
1.56349e-16	1.04711	0.023	0.01	3.80991e-12	ASPC2	ATP6V1F
1.78425e-16	1.7913	0.01	0.002	4.34786e-12	ASPC2	TEAD4
4.71e-16	1.15202	0.013	0.004	1.14773e-11	ASPC2	LOC101120613
8.21852e-16	1.38917	0.02	0.008	2.00269e-11	ASPC2	LOC114113075
1.13165e-15	1.04676	0.024	0.01	2.7576e-11	ASPC2	B3GALT6
1.52999e-15	1.90179	0.012	0.003	3.72828e-11	ASPC2	HIC1
7.9777e-15	1.02851	0.03	0.015	1.94401e-10	ASPC2	IDO1
2.44071e-14	1.03715	0.028	0.014	5.94753e-10	ASPC2	STYK1
4.76339e-14	1.57443	0.012	0.004	1.16074e-09	ASPC2	ADAMDEC1
6.83835e-14	1.35122	0.02	0.008	1.66637e-09	ASPC2	SLC28A1
1.23709e-13	1.58087	0.016	0.006	3.01453e-09	ASPC2	LOC114110657
1.53866e-13	1.05428	0.022	0.01	3.7494e-09	ASPC2	EEF1AKNMT
1.54067e-13	1.04001	0.021	0.009	3.7543e-09	ASPC2	LOC114112505
4.75993e-13	1.28636	0.022	0.01	1.1599e-08	ASPC2	LOC105606907
5.22133e-13	1.17926	0.016	0.006	1.27233e-08	ASPC2	LOC114112490
5.33658e-13	1.03529	0.016	0.006	1.30042e-08	ASPC2	LRRC3
1.68384e-12	1.02267	0.017	0.007	4.10317e-08	ASPC2	RTN4R
5.27764e-12	1.31834	0.012	0.004	1.28606e-07	ASPC2	LOC101117431
8.62447e-12	1.50496	0.017	0.007	2.10161e-07	ASPC2	LOC105613866
1.43236e-11	1.38722	0.014	0.006	3.49038e-07	ASPC2	SHOC1
1.68344e-11	1.44089	0.012	0.004	4.10221e-07	ASPC2	IRX2
4.70069e-11	1.07651	0.015	0.006	1.14546e-06	ASPC2	LOC105606534
1.02312e-10	1.03452	0.014	0.006	2.49315e-06	ASPC2	LOC114111294
0	2.57202	0.887	0.396	0	ASPC3	SEMA3C
0	2.40198	0.701	0.224	0	ASPC3	STXBP6
0	2.16262	0.768	0.292	0	ASPC3	CAMK1D
0	1.54652	0.791	0.405	0	ASPC3	RGS6
0	4.6004	0.399	0.025	0	ASPC3	DACT2
0	1.67094	0.881	0.511	0	ASPC3	DST
0	4.9325	0.374	0.017	0	ASPC3	FHOD3
0	1.65968	0.763	0.41	0	ASPC3	PCOLCE2
0	1.98112	0.546	0.194	0	ASPC3	PTGIS
0	4.01654	0.383	0.032	0	ASPC3	RGS7
0	2.05276	0.488	0.144	0	ASPC3	FNDC1
0	1.94975	0.588	0.246	0	ASPC3	FN1
0	1.69523	0.716	0.379	0	ASPC3	LIMCH1
0	5.49039	0.356	0.025	0	ASPC3	KCNB2
0	2.38157	0.446	0.12	0	ASPC3	TSPAN5
0	2.8247	0.412	0.086	0	ASPC3	GPRC5A
0	1.13713	0.794	0.469	0	ASPC3	ARHGEF3
0	1.26271	0.581	0.257	0	ASPC3	MMP16
0	2.35617	0.44	0.117	0	ASPC3	PDE7B
0	2.21114	0.483	0.161	0	ASPC3	LOC114114429
0	3.10659	0.391	0.071	0	ASPC3	KANK1
0	1.31434	0.787	0.472	0	ASPC3	LOC114115898
0	2.02154	0.499	0.185	0	ASPC3	NHSL1
0	1.89068	0.545	0.234	0	ASPC3	ARHGAP28
0	1.59033	0.555	0.254	0	ASPC3	HTRA3
0	3.80848	0.34	0.043	0	ASPC3	ADAMTS6
0	1.05125	0.832	0.536	0	ASPC3	PLCE1
0	3.02521	0.346	0.051	0	ASPC3	ELL2
0	1.41948	0.502	0.209	0	ASPC3	ZNF385D
0	1.95092	0.855	0.562	0	ASPC3	GFPT2
0	1.06943	0.787	0.495	0	ASPC3	MEDAG
0	3.74551	0.318	0.034	0	ASPC3	LTBP2
0	1.69403	0.435	0.152	0	ASPC3	STON2
0	1.47149	0.528	0.249	0	ASPC3	CD248
0	1.50031	0.543	0.264	0	ASPC3	ZMIZ1
0	1.21446	0.787	0.509	0	ASPC3	COL14A1
0	1.23286	0.57	0.298	0	ASPC3	LRRFIP1
0	1.32529	0.554	0.285	0	ASPC3	MAN1A1
0	1.99976	0.409	0.143	0	ASPC3	TRERF1
0	1.42982	0.777	0.512	0	ASPC3	XYLT1
0	1.57588	0.445	0.181	0	ASPC3	LTBP1
0	3.92173	0.301	0.037	0	ASPC3	PPP2R2B
0	1.94131	0.424	0.16	0	ASPC3	IL18
0	1.9066	0.399	0.142	0	ASPC3	AFAP1
0	1.21472	0.897	0.642	0	ASPC3	TNXB
0	3.70767	0.286	0.032	0	ASPC3	SFRP4
0	4.09665	0.278	0.027	0	ASPC3	ECM1
0	2.0659	0.362	0.114	0	ASPC3	ST6GAL1
0	2.2703	0.347	0.099	0	ASPC3	NTN4
0	1.60458	0.408	0.162	0	ASPC3	ASPN
0	1.50857	0.757	0.516	0	ASPC3	SMURF2
0	1.42727	0.855	0.616	0	ASPC3	PLXDC2
0	2.23635	0.311	0.073	0	ASPC3	ATP8B1
0	2.52396	0.279	0.054	0	ASPC3	LOC101107061
0	2.81018	0.278	0.055	0	ASPC3	RUNX1
0	3.38831	0.25	0.028	0	ASPC3	ELMO1
0	4.59328	0.231	0.016	0	ASPC3	THBD
0	1.56714	0.837	0.623	0	ASPC3	VCAN
0	2.06012	0.298	0.089	0	ASPC3	TANC2
0	1.77197	0.301	0.096	0	ASPC3	ARL14EPL
0	4.49895	0.216	0.011	0	ASPC3	BMP7
0	4.2555	0.223	0.02	0	ASPC3	PPARGC1A
0	2.66138	0.266	0.067	0	ASPC3	PI16
0	2.28444	0.239	0.052	0	ASPC3	PDE10A
0	4.59316	0.193	0.011	0	ASPC3	SPOCK1
0	4.64759	0.19	0.011	0	ASPC3	ZNF385B
0	3.06425	0.192	0.027	0	ASPC3	AIF1L
0	3.22695	0.185	0.027	0	ASPC3	ST3GAL5
0	3.0314	0.169	0.024	0	ASPC3	IL33
0	3.20315	0.168	0.023	0	ASPC3	GPR1
0	4.89676	0.141	0.005	0	ASPC3	OLFML2A
0	5.1977	0.14	0.007	0	ASPC3	CNIH3
0	3.87503	0.138	0.012	0	ASPC3	KCND3
0	4.4697	0.11	0.006	0	ASPC3	LOC114110673
0	1.33923	0.986	0.905	0	ASPC3	FBN1
0	6.91261	0.075	0.001	0	ASPC3	HS3ST2
3.09085e-305	3.55719	0.116	0.012	7.53178e-301	ASPC3	GRIP1
3.71651e-304	1.46011	0.387	0.151	9.05638e-300	ASPC3	ITGA11
3.59734e-297	2.08843	0.215	0.053	8.76599e-293	ASPC3	STK17A
3.2582e-293	2.21124	0.239	0.067	7.93957e-289	ASPC3	LURAP1L
2.12828e-291	1.69915	0.416	0.185	5.1862e-287	ASPC3	LOC114109028
1.01696e-288	1.6183	0.366	0.145	2.47813e-284	ASPC3	ACLY
2.86679e-287	1.04137	0.688	0.426	6.9858e-283	ASPC3	GAS7
1.00435e-286	1.14115	0.621	0.361	2.4474e-282	ASPC3	ZNF423
1.16595e-278	1.53802	0.437	0.203	2.84118e-274	ASPC3	UGDH
1.5856e-276	1.32454	0.464	0.224	3.86379e-272	ASPC3	LOC101120574
7.89341e-273	1.64797	0.291	0.098	1.92347e-268	ASPC3	SEMA3B
5.92821e-271	2.11796	0.179	0.039	1.44459e-266	ASPC3	SYT9
1.41796e-270	4.30963	0.087	0.006	3.45529e-266	ASPC3	GUCY1A2
1.63507e-269	1.35471	0.394	0.166	3.98434e-265	ASPC3	ROR1
5.31679e-266	1.35461	0.402	0.175	1.2956e-261	ASPC3	OSBPL10
1.2601e-263	1.88788	0.318	0.123	3.0706e-259	ASPC3	HAS2
4.0061e-263	3.2118	0.119	0.016	9.76206e-259	ASPC3	GNA14
3.0628e-261	1.49437	0.324	0.123	7.46342e-257	ASPC3	FOXP2
1.15873e-258	2.56509	0.14	0.025	2.82358e-254	ASPC3	HS3ST1
2.99145e-258	1.55029	0.327	0.126	7.28957e-254	ASPC3	BIN1
8.49946e-258	1.08362	0.573	0.326	2.07115e-253	ASPC3	ADGRD1
7.05725e-254	1.983	0.323	0.131	1.71971e-249	ASPC3	UAP1
8.50043e-251	2.2944	0.145	0.027	2.07138e-246	ASPC3	DKK3
1.22e-249	1.11674	0.465	0.224	2.9729e-245	ASPC3	LVRN
2.28838e-249	1.13126	0.609	0.363	5.57631e-245	ASPC3	MYOF
1.76776e-248	3.25557	0.097	0.01	4.30769e-244	ASPC3	C25H10orf71
6.9803e-248	1.38455	0.416	0.195	1.70096e-243	ASPC3	RAI14
4.84642e-247	2.43212	0.157	0.034	1.18097e-242	ASPC3	PLAUR
3.79499e-246	2.32717	0.136	0.024	9.24764e-242	ASPC3	CD55
3.38752e-244	2.32886	0.183	0.046	8.25472e-240	ASPC3	VGLL3
1.64685e-243	1.63094	0.261	0.087	4.01305e-239	ASPC3	LOC114117603
7.2994e-242	3.61731	0.098	0.011	1.77872e-237	ASPC3	SMPD3
8.63558e-238	1.47486	0.376	0.169	2.10432e-233	ASPC3	ATP10A
1.78948e-236	2.41803	0.12	0.019	4.3606e-232	ASPC3	TMEM255A
3.36113e-236	2.08782	0.335	0.142	8.19041e-232	ASPC3	TNFSF15
2.77274e-234	2.39785	0.12	0.02	6.75661e-230	ASPC3	CLDN11
4.31818e-234	2.22828	0.148	0.031	1.05225e-229	ASPC3	CARD10
1.0132e-229	1.49701	0.318	0.128	2.46896e-225	ASPC3	DBN1
6.1954e-228	2.60617	0.111	0.017	1.50969e-223	ASPC3	ADAMTS16
2.8577e-226	1.16425	0.386	0.172	6.96364e-222	ASPC3	FLRT2
4.07149e-226	2.80637	0.098	0.012	9.92141e-222	ASPC3	PREX1
2.19868e-225	1.08217	0.604	0.374	5.35774e-221	ASPC3	ELN
1.12452e-224	2.57876	0.119	0.02	2.74023e-220	ASPC3	LOC101114082
8.29361e-222	3.91556	0.067	0.004	2.02099e-217	ASPC3	WNT2
4.51117e-221	1.06172	0.668	0.446	1.09928e-216	ASPC3	SAMD4A
2.17849e-218	1.76554	0.173	0.045	5.30855e-214	ASPC3	TPD52
4.5867e-216	1.54566	0.233	0.077	1.11769e-211	ASPC3	IQSEC1
6.77059e-215	2.27446	0.136	0.029	1.64986e-210	ASPC3	TJP2
1.37864e-212	1.5404	0.289	0.115	3.35948e-208	ASPC3	LOC114114763
1.15757e-211	1.83639	0.281	0.11	2.82077e-207	ASPC3	COL8A1
2.70148e-208	2.47211	0.103	0.016	6.58296e-204	ASPC3	HSPB8
3.95825e-208	2.48102	0.104	0.016	9.64546e-204	ASPC3	RPRM
1.88895e-206	2.36529	0.154	0.038	4.60299e-202	ASPC3	PLAT
1.81665e-204	1.48373	0.242	0.085	4.42681e-200	ASPC3	GJA1
4.00421e-204	1.7084	0.198	0.061	9.75746e-200	ASPC3	KCNK5
4.41264e-202	2.52816	0.099	0.015	1.07527e-197	ASPC3	IL15RA
1.11898e-200	1.55473	0.248	0.091	2.72674e-196	ASPC3	NAV2
5.10339e-200	3.32805	0.073	0.007	1.24359e-195	ASPC3	PERP
6.09539e-200	1.75116	0.186	0.055	1.48532e-195	ASPC3	CCND1
1.05134e-199	1.46183	0.36	0.17	2.5619e-195	ASPC3	WLS
4.05133e-199	1.46131	0.31	0.133	9.87229e-195	ASPC3	PHLPP1
4.36007e-199	1.77443	0.188	0.057	1.06246e-194	ASPC3	LOXL1
1.05641e-198	1.15216	0.471	0.266	2.57425e-194	ASPC3	AXL
2.67791e-198	1.68408	0.198	0.062	6.52553e-194	ASPC3	PMEPA1
1.97513e-197	3.05398	0.099	0.016	4.81299e-193	ASPC3	GRIN2B
3.8532e-196	2.00166	0.181	0.054	9.38947e-192	ASPC3	FAM180A
1.7907e-195	1.207	0.356	0.166	4.36359e-191	ASPC3	TNS3
3.43232e-195	1.18807	0.534	0.324	8.36387e-191	ASPC3	CCDC80
7.99257e-193	3.81199	0.064	0.005	1.94763e-188	ASPC3	BARX2
4.50788e-191	3.0316	0.152	0.041	1.09848e-186	ASPC3	KCNMA1
5.46674e-191	2.95354	0.085	0.011	1.33214e-186	ASPC3	STAMBPL1
6.55873e-191	1.05204	0.452	0.246	1.59823e-186	ASPC3	THY1
1.08272e-189	2.1815	0.132	0.03	2.63838e-185	ASPC3	EHD4
1.29114e-189	1.0723	0.47	0.261	3.14625e-185	ASPC3	GALNT16
1.14001e-187	3.2299	0.075	0.008	2.77798e-183	ASPC3	HAS1
1.49758e-185	1.77842	0.192	0.062	3.6493e-181	ASPC3	KLHL29
7.64901e-185	1.31578	0.24	0.089	1.86391e-180	ASPC3	NPAS3
1.31086e-184	1.88371	0.153	0.041	3.1943e-180	ASPC3	ADAMTS17
1.42563e-182	1.34838	0.232	0.085	3.47397e-178	ASPC3	CD151
1.67021e-180	1.44215	0.229	0.084	4.06996e-176	ASPC3	PCSK6
2.03046e-180	5.91135	0.044	0.001	4.94781e-176	ASPC3	DSG2
2.25363e-178	1.32953	0.252	0.099	5.49165e-174	ASPC3	SLC22A15
6.94798e-177	1.15989	0.362	0.178	1.69308e-172	ASPC3	HPCAL1
3.78395e-176	1.33567	0.422	0.229	9.22074e-172	ASPC3	NCKAP5
4.18233e-176	1.93415	0.134	0.033	1.01915e-171	ASPC3	PTGS1
5.18754e-175	3.02349	0.072	0.008	1.2641e-170	ASPC3	OSR2
4.8333e-174	1.37665	0.311	0.144	1.17778e-169	ASPC3	LOC114114762
4.94844e-174	1.4461	0.255	0.104	1.20584e-169	ASPC3	PKM
7.65119e-173	1.45236	0.206	0.072	1.86444e-168	ASPC3	C2CD2
2.13079e-171	1.46692	0.45	0.266	5.1923e-167	ASPC3	ADAMTS5
5.92735e-169	1.38683	0.237	0.093	1.44438e-164	ASPC3	LOC114116676
7.56859e-169	2.43542	0.1	0.019	1.84431e-164	ASPC3	TNFAIP8L3
1.34907e-168	2.72608	0.089	0.015	3.28741e-164	ASPC3	KCNA6
2.05176e-168	4.03191	0.051	0.003	4.99974e-164	ASPC3	DSC2
1.93231e-162	1.01495	0.487	0.289	4.70866e-158	ASPC3	KLF4
1.31316e-161	2.79816	0.079	0.012	3.19991e-157	ASPC3	NGEF
4.88678e-161	1.29854	0.249	0.103	1.19081e-156	ASPC3	LOC114114806
6.09613e-160	1.01045	0.444	0.256	1.4855e-155	ASPC3	MFHAS1
1.98818e-159	4.7672	0.04	0.001	4.84481e-155	ASPC3	LOC101108797
6.50471e-159	1.33806	0.221	0.086	1.58507e-154	ASPC3	VASN
1.80963e-157	1.28626	0.433	0.25	4.40971e-153	ASPC3	ABL2
1.84012e-156	4.47517	0.043	0.002	4.48401e-152	ASPC3	LOC105602454
4.18264e-156	1.0943	0.33	0.16	1.01923e-151	ASPC3	LOC101112990
1.24524e-155	3.1505	0.072	0.01	3.0344e-151	ASPC3	PDGFC
3.34852e-155	1.26672	0.292	0.135	8.15968e-151	ASPC3	IL17RC
6.46644e-155	1.91367	0.11	0.025	1.57574e-150	ASPC3	TES
2.79116e-153	1.0929	0.297	0.138	6.8015e-149	ASPC3	CERCAM
2.9895e-153	1.05099	0.344	0.173	7.28481e-149	ASPC3	DIAPH1
1.16887e-152	1.26483	0.23	0.094	2.8483e-148	ASPC3	PXN
2.30517e-152	1.17258	0.321	0.159	5.61724e-148	ASPC3	APBA1
6.09027e-152	2.74463	0.07	0.01	1.48408e-147	ASPC3	FHDC1
3.1175e-151	1.00085	0.515	0.333	7.59672e-147	ASPC3	CST3
5.78642e-151	2.65938	0.073	0.011	1.41003e-146	ASPC3	ACKR4
1.38538e-150	1.31822	0.245	0.105	3.37589e-146	ASPC3	ESR1
1.47339e-150	2.95239	0.059	0.006	3.59035e-146	ASPC3	CTHRC1
5.08042e-149	3.80134	0.046	0.003	1.238e-144	ASPC3	ANOS1
2.414e-148	2.14356	0.128	0.035	5.88243e-144	ASPC3	KIAA1671
2.66221e-148	1.03746	0.291	0.136	6.48726e-144	ASPC3	COBLL1
4.06525e-148	1.05224	0.683	0.517	9.9062e-144	ASPC3	LOC101121570
9.4487e-147	1.34526	0.26	0.118	2.30246e-142	ASPC3	RALGPS2
1.22667e-146	1.30706	0.235	0.098	2.98915e-142	ASPC3	SEMA3D
9.26087e-146	3.67824	0.052	0.005	2.25669e-141	ASPC3	TOX
5.24427e-145	1.87404	0.12	0.032	1.27792e-140	ASPC3	ABTB2
1.71919e-144	1.19493	0.256	0.114	4.18932e-140	ASPC3	PTPN3
2.9503e-143	2.36072	0.094	0.021	7.1893e-139	ASPC3	ERC2
4.05169e-142	1.16852	0.273	0.127	9.87316e-138	ASPC3	BMP1
9.4713e-142	1.46329	0.166	0.057	2.30797e-137	ASPC3	BEND7
9.58496e-141	1.23122	0.254	0.113	2.33566e-136	ASPC3	LOC105603639
1.11938e-140	1.14056	0.416	0.245	2.72771e-136	ASPC3	KLF3
2.19333e-140	1.07674	0.339	0.176	5.34472e-136	ASPC3	RRAS2
1.84162e-139	1.44282	0.384	0.219	4.48767e-135	ASPC3	ADAMTS19
2.00844e-138	1.35346	0.347	0.193	4.89418e-134	ASPC3	TIAM2
8.96214e-138	1.05904	0.283	0.134	2.18389e-133	ASPC3	MSI2
1.87959e-137	3.12493	0.061	0.008	4.5802e-133	ASPC3	LOC114108643
1.82503e-134	4.52663	0.043	0.003	4.44723e-130	ASPC3	ANO4
4.26801e-134	1.02678	0.36	0.197	1.04003e-129	ASPC3	MAF
9.93166e-134	1.11849	0.298	0.148	2.42015e-129	ASPC3	BACH2
3.21863e-130	2.54861	0.07	0.012	7.84315e-126	ASPC3	CDCP1
5.72176e-129	1.9531	0.093	0.022	1.39428e-124	ASPC3	BMP4
1.41142e-128	4.08997	0.04	0.002	3.43936e-124	ASPC3	ANO5
3.79534e-125	1.24751	0.219	0.097	9.24849e-121	ASPC3	ZBED2
6.36406e-125	1.0624	0.281	0.14	1.5508e-120	ASPC3	LMX1A
2.70935e-124	1.16043	0.231	0.104	6.60214e-120	ASPC3	LOC101104231
9.43698e-124	1.26503	0.172	0.065	2.2996e-119	ASPC3	PSTPIP2
3.25395e-123	1.27246	0.248	0.118	7.92923e-119	ASPC3	GRK5
5.50023e-123	2.10152	0.09	0.022	1.3403e-118	ASPC3	RASSF5
1.07811e-122	1.09203	0.503	0.349	2.62714e-118	ASPC3	FLNB
1.227e-122	1.2668	0.15	0.052	2.98996e-118	ASPC3	SIRPA
6.26855e-121	1.72963	0.102	0.028	1.52752e-116	ASPC3	VSIR
6.84342e-121	5.41485	0.03	0.001	1.6676e-116	ASPC3	KANK4
2.25653e-120	2.05316	0.085	0.019	5.49872e-116	ASPC3	TSPAN2
6.81315e-119	2.37386	0.068	0.013	1.66023e-114	ASPC3	LOC114113083
4.55931e-118	1.16263	0.191	0.079	1.11101e-113	ASPC3	GPSM2
7.54426e-118	2.7356	0.053	0.007	1.83838e-113	ASPC3	CLIP4
3.05502e-117	1.14608	0.231	0.106	7.44448e-113	ASPC3	GALNT10
5.1204e-117	1.11152	0.248	0.12	1.24774e-112	ASPC3	F13A1
8.81747e-117	1.22251	0.19	0.079	2.14864e-112	ASPC3	PTPRJ
1.3642e-110	1.01107	0.236	0.113	3.32428e-106	ASPC3	GLIPR2
2.1513e-110	1.03583	0.261	0.13	5.24229e-106	ASPC3	SYBU
5.56774e-108	1.168	0.238	0.117	1.35675e-103	ASPC3	KIAA1211
3.26279e-107	1.51946	0.118	0.039	7.95076e-103	ASPC3	EFHD2
4.24466e-107	1.15919	0.194	0.085	1.03434e-102	ASPC3	RPIA
4.30687e-107	2.58042	0.083	0.021	1.0495e-102	ASPC3	FBN2
1.67878e-105	2.43841	0.093	0.026	4.09086e-101	ASPC3	DGKI
4.03295e-105	1.81751	0.108	0.034	9.8275e-101	ASPC3	MET
4.42903e-103	1.05649	0.193	0.086	1.07927e-98	ASPC3	TEX2
1.12167e-102	4.79484	0.027	0.001	2.73328e-98	ASPC3	SCML4
3.10799e-102	1.36329	0.164	0.068	7.57355e-98	ASPC3	SLC39A14
3.26894e-102	2.29038	0.052	0.008	7.96577e-98	ASPC3	ENPP5
3.08465e-100	1.18586	0.167	0.07	7.51669e-96	ASPC3	SH3BP4
5.77708e-100	1.95195	0.091	0.026	1.40776e-95	ASPC3	CFB
8.27103e-100	2.04625	0.079	0.02	2.01548e-95	ASPC3	DOK6
1.04108e-98	2.17623	0.072	0.017	2.53689e-94	ASPC3	CHN2
6.49743e-98	3.21363	0.034	0.003	1.58329e-93	ASPC3	LOC114113974
1.4492e-97	3.37362	0.034	0.003	3.53142e-93	ASPC3	FZD6
2.27522e-97	2.62284	0.049	0.008	5.54425e-93	ASPC3	CHST1
2.57517e-97	1.10967	0.202	0.095	6.27516e-93	ASPC3	RPS6KA2
4.72498e-97	3.83397	0.033	0.003	1.15138e-92	ASPC3	CNTN2
8.47229e-97	1.17535	0.182	0.081	2.06453e-92	ASPC3	ABR
1.10398e-96	1.69775	0.08	0.021	2.69018e-92	ASPC3	PDLIM1
1.07366e-95	4.05917	0.028	0.001	2.61628e-91	ASPC3	LOC105606493
1.56506e-95	1.06085	0.185	0.084	3.81373e-91	ASPC3	OCA2
4.22949e-95	2.60349	0.046	0.007	1.03064e-90	ASPC3	LY6E
9.71891e-95	1.10565	0.216	0.106	2.3683e-90	ASPC3	ARNTL
2.92334e-94	2.52313	0.053	0.01	7.1236e-90	ASPC3	ENGASE
7.69131e-94	2.29209	0.062	0.013	1.87422e-89	ASPC3	PRR5
8.61751e-93	1.36453	0.119	0.043	2.09991e-88	ASPC3	IL34
1.14732e-92	3.79163	0.036	0.004	2.79579e-88	ASPC3	KCNH1
1.22508e-92	1.95202	0.075	0.02	2.98529e-88	ASPC3	MMP27
1.23586e-92	2.06327	0.058	0.012	3.01156e-88	ASPC3	SHB
1.45072e-92	1.01368	0.179	0.08	3.53511e-88	ASPC3	MXRA7
1.89601e-92	2.83538	0.045	0.007	4.62019e-88	ASPC3	JPH1
7.3725e-92	1.38173	0.143	0.058	1.79653e-87	ASPC3	EPB41L4A
7.53326e-92	3.57089	0.035	0.003	1.83571e-87	ASPC3	KCNK12
3.50909e-91	1.13141	0.289	0.167	8.55094e-87	ASPC3	NTN1
8.51723e-91	2.68835	0.039	0.005	2.07548e-86	ASPC3	TBXA2R
1.17616e-90	3.25899	0.031	0.002	2.86606e-86	ASPC3	GRHL1
1.71884e-89	1.9093	0.077	0.021	4.18848e-85	ASPC3	MTCL1
5.47867e-89	1.6315	0.083	0.024	1.33504e-84	ASPC3	LOXL4
3.17922e-88	4.21026	0.024	0.001	7.74712e-84	ASPC3	LOC101113168
2.4138e-87	1.33286	0.157	0.069	5.88194e-83	ASPC3	PHACTR1
7.02478e-86	1.19997	0.151	0.065	1.7118e-81	ASPC3	LIMD1
2.92944e-85	2.7645	0.034	0.004	7.13846e-81	ASPC3	C2H2orf88
5.14438e-84	1.20144	0.183	0.088	1.25358e-79	ASPC3	AFAP1L2
1.75255e-82	2.26554	0.062	0.015	4.2706e-78	ASPC3	SDK2
3.31389e-82	2.16691	0.054	0.012	8.0753e-78	ASPC3	NPTXR
4.86812e-82	1.22519	0.116	0.044	1.18626e-77	ASPC3	LOC114115675
5.70676e-82	1.96284	0.057	0.013	1.39062e-77	ASPC3	ORAI1
2.5953e-81	4.23802	0.031	0.003	6.32422e-77	ASPC3	HS6ST3
5.80586e-81	1.51658	0.079	0.023	1.41477e-76	ASPC3	CERS4
1.36967e-79	1.29969	0.183	0.09	3.33761e-75	ASPC3	LOC114112704
3.09958e-79	2.87671	0.032	0.004	7.55305e-75	ASPC3	SH3RF2
3.61103e-79	1.05248	0.129	0.053	8.79937e-75	ASPC3	DGKG
1.32344e-78	1.7173	0.06	0.015	3.22495e-74	ASPC3	FZD1
2.38356e-78	1.51701	0.101	0.036	5.80826e-74	ASPC3	HUNK
4.53128e-78	1.68961	0.069	0.019	1.10418e-73	ASPC3	PRR5L
9.28224e-78	2.39704	0.04	0.006	2.2619e-73	ASPC3	CIT
1.60311e-77	2.93654	0.036	0.005	3.90646e-73	ASPC3	C11H17orf58
2.1671e-76	1.27678	0.101	0.037	5.28079e-72	ASPC3	IGFALS
2.91098e-76	2.63231	0.037	0.006	7.09348e-72	ASPC3	ERBB3
7.83261e-76	1.32592	0.142	0.064	1.90865e-71	ASPC3	MINAR2
1.13214e-74	2.06542	0.053	0.012	2.7588e-70	ASPC3	LOC114117808
1.23868e-74	4.12957	0.023	0.001	3.01843e-70	ASPC3	WNT10B
3.22161e-74	1.22382	0.119	0.049	7.85043e-70	ASPC3	LOC114113896
4.45788e-74	1.29512	0.118	0.048	1.0863e-69	ASPC3	DCLK2
7.11923e-74	2.21695	0.052	0.012	1.73481e-69	ASPC3	ABCA4
9.4427e-74	1.36946	0.098	0.036	2.301e-69	ASPC3	MRGPRF
1.24827e-73	3.07796	0.027	0.003	3.0418e-69	ASPC3	FGF9
8.69411e-73	2.87531	0.037	0.006	2.11858e-68	ASPC3	FMN1
1.03517e-72	2.52299	0.03	0.003	2.52251e-68	ASPC3	NOX5
2.22195e-72	1.25231	0.119	0.049	5.41445e-68	ASPC3	TTC39C
4.83764e-72	3.50075	0.025	0.002	1.17884e-67	ASPC3	LOC114110311
5.55251e-71	1.69656	0.083	0.028	1.35304e-66	ASPC3	PRUNE2
1.17294e-70	1.35801	0.077	0.025	2.85822e-66	ASPC3	TUBB2A
1.45021e-70	1.97805	0.053	0.013	3.53386e-66	ASPC3	PTHLH
9.10422e-70	1.74986	0.053	0.013	2.21852e-65	ASPC3	SLC35E4
1.14306e-69	1.87121	0.065	0.019	2.7854e-65	ASPC3	VSIG10
5.78694e-69	2.58311	0.032	0.005	1.41016e-64	ASPC3	LRRC7
7.3584e-69	1.1899	0.118	0.05	1.79309e-64	ASPC3	LOC114117826
1.2652e-68	1.34368	0.133	0.06	3.08303e-64	ASPC3	PTN
1.75591e-68	1.326	0.087	0.031	4.2788e-64	ASPC3	LOC105610993
2.79996e-68	1.63527	0.06	0.017	6.82295e-64	ASPC3	LOC114116917
5.52466e-68	4.1446	0.018	0.001	1.34625e-63	ASPC3	LOC114117268
5.65152e-68	1.17044	0.119	0.05	1.37716e-63	ASPC3	MFSD12
1.74617e-67	1.07692	0.182	0.095	4.25508e-63	ASPC3	PROCR
3.56768e-67	1.19138	0.128	0.057	8.69372e-63	ASPC3	MAP1A
3.79116e-67	1.1694	0.138	0.064	9.23831e-63	ASPC3	C20H6orf132
3.95714e-67	1.33408	0.091	0.034	9.64277e-63	ASPC3	CASP8
5.13428e-67	1.14673	0.08	0.027	1.25112e-62	ASPC3	ARL4D
1.80729e-66	1.32771	0.094	0.036	4.40401e-62	ASPC3	LIPC
2.25013e-66	2.34842	0.037	0.007	5.48311e-62	ASPC3	EPDR1
2.00642e-65	1.04949	0.124	0.055	4.88925e-61	ASPC3	TTC13
4.71399e-65	2.84906	0.027	0.003	1.1487e-60	ASPC3	DUSP5
7.84941e-64	1.18235	0.15	0.074	1.91274e-59	ASPC3	LGR4
9.26795e-64	1.09439	0.121	0.054	2.25841e-59	ASPC3	ADSS
3.18728e-63	2.22048	0.042	0.009	7.76675e-59	ASPC3	PPEF1
3.39833e-63	2.73627	0.027	0.003	8.28105e-59	ASPC3	LOC105609912
3.97668e-63	1.28674	0.093	0.036	9.69038e-59	ASPC3	VWCE
1.18905e-62	1.28802	0.093	0.037	2.89749e-58	ASPC3	CGNL1
3.50722e-62	1.77461	0.053	0.014	8.54639e-58	ASPC3	FLNC
7.45676e-62	2.68874	0.023	0.002	1.81706e-57	ASPC3	CITED4
9.08774e-62	3.09544	0.024	0.002	2.2145e-57	ASPC3	BMPR1B
9.55473e-62	3.14053	0.024	0.002	2.3283e-57	ASPC3	SH2D4A
2.74287e-61	2.11293	0.044	0.01	6.68383e-57	ASPC3	KHDRBS3
8.95737e-61	4.47614	0.016	0.001	2.18273e-56	ASPC3	TMEM244
2.40188e-60	1.57776	0.069	0.023	5.8529e-56	ASPC3	DMRT2
1.15414e-59	2.18664	0.037	0.008	2.81241e-55	ASPC3	KIAA0040
4.25218e-59	2.26627	0.035	0.007	1.03617e-54	ASPC3	FAM107B
7.92953e-59	1.03598	0.115	0.051	1.93227e-54	ASPC3	MAP7D1
9.57478e-59	2.94347	0.028	0.004	2.33318e-54	ASPC3	KCNB1
1.20272e-58	2.60672	0.031	0.005	2.93079e-54	ASPC3	NETO1
2.34426e-57	1.22273	0.061	0.019	5.71249e-53	ASPC3	CDK15
5.79819e-57	4.24464	0.017	0.001	1.4129e-52	ASPC3	LOC106991596
2.47098e-56	2.49838	0.032	0.006	6.02128e-52	ASPC3	C9H8orf34
6.80554e-56	2.26341	0.028	0.004	1.65837e-51	ASPC3	SAMD12
8.52593e-56	1.30854	0.088	0.036	2.0776e-51	ASPC3	C1QTNF6
1.06825e-55	2.49475	0.027	0.004	2.60312e-51	ASPC3	PLXNC1
3.97001e-55	1.36356	0.074	0.028	9.67413e-51	ASPC3	IL15
7.07548e-55	1.09904	0.087	0.035	1.72415e-50	ASPC3	GNPNAT1
8.06712e-55	3.2152	0.018	0.001	1.9658e-50	ASPC3	WNT4
2.47456e-54	2.05232	0.049	0.014	6.03e-50	ASPC3	TMEFF2
2.55611e-54	1.33187	0.063	0.021	6.22872e-50	ASPC3	C2
1.01446e-53	1.14143	0.087	0.036	2.47204e-49	ASPC3	CDH4
1.79434e-52	1.61464	0.058	0.019	4.37245e-48	ASPC3	CSGALNACT1
5.51088e-51	1.17694	0.094	0.041	1.34289e-46	ASPC3	LOC105604676
6.74211e-51	1.41956	0.067	0.025	1.64292e-46	ASPC3	NSD2
7.50864e-51	1.62342	0.072	0.028	1.82971e-46	ASPC3	LOC105608691
7.72232e-51	1.28678	0.043	0.012	1.88177e-46	ASPC3	RET
4.21315e-50	2.81934	0.02	0.002	1.02666e-45	ASPC3	TACSTD2
4.98809e-50	2.33071	0.029	0.006	1.2155e-45	ASPC3	CPXM2
5.83592e-50	4.17053	0.015	0.001	1.4221e-45	ASPC3	LOC105611978
1.71235e-49	1.21126	0.074	0.029	4.17266e-45	ASPC3	ZNF469
3.22465e-49	3.09163	0.02	0.002	7.85783e-45	ASPC3	ILDR2
7.4529e-49	5.4572	0.012	0	1.81612e-44	ASPC3	ALOX15
7.67138e-49	2.14793	0.033	0.007	1.86936e-44	ASPC3	ADCY7
8.13245e-49	2.48505	0.021	0.003	1.98172e-44	ASPC3	FOXF1
1.10522e-47	1.74061	0.047	0.014	2.6932e-43	ASPC3	EPB41L4B
9.13332e-47	1.11207	0.081	0.034	2.22561e-42	ASPC3	LOC101110432
1.95153e-46	2.84527	0.022	0.003	4.75548e-42	ASPC3	SEL1L3
1.97583e-46	3.45754	0.013	0.001	4.8147e-42	ASPC3	DUSP27
2.74729e-46	1.32818	0.077	0.032	6.6946e-42	ASPC3	HAPLN3
4.42825e-46	1.3405	0.069	0.027	1.07908e-41	ASPC3	FAM129B
6.47588e-46	2.28607	0.035	0.008	1.57804e-41	ASPC3	DPF3
7.06262e-46	1.0745	0.082	0.035	1.72102e-41	ASPC3	MICALL1
1.57005e-45	1.00693	0.098	0.046	3.8259e-41	ASPC3	EHBP1L1
1.57858e-45	2.86334	0.021	0.003	3.84668e-41	ASPC3	LOC114113664
1.71942e-45	1.5318	0.047	0.015	4.18989e-41	ASPC3	CLIP2
2.86466e-45	1.02926	0.082	0.035	6.98061e-41	ASPC3	EOGT
4.44095e-45	1.34473	0.054	0.019	1.08217e-40	ASPC3	LOC114108827
6.33787e-45	2.86365	0.018	0.002	1.54441e-40	ASPC3	NGF
1.1535e-44	2.64144	0.029	0.006	2.81084e-40	ASPC3	RBFOX1
1.20074e-44	3.82775	0.013	0.001	2.92596e-40	ASPC3	CALHM3
2.86774e-44	1.10634	0.079	0.034	6.98811e-40	ASPC3	SLC25A13
5.09437e-44	2.05346	0.028	0.006	1.2414e-39	ASPC3	LOC101121659
6.94569e-44	4.55664	0.012	0.001	1.69252e-39	ASPC3	SUSD4
1.28317e-43	1.09252	0.078	0.033	3.12684e-39	ASPC3	TP53I11
2.90248e-43	1.37046	0.056	0.02	7.07277e-39	ASPC3	COTL1
3.88976e-43	3.1691	0.022	0.004	9.47856e-39	ASPC3	LOC114115326
6.73434e-43	1.89696	0.023	0.004	1.64102e-38	ASPC3	LOC114116379
8.52277e-43	1.26738	0.052	0.018	2.07683e-38	ASPC3	EBF4
1.18389e-42	3.28059	0.016	0.001	2.88491e-38	ASPC3	LOC105610869
3.40926e-42	1.25603	0.067	0.027	8.30769e-38	ASPC3	LDLRAP1
3.83781e-42	1.26009	0.055	0.02	9.35197e-38	ASPC3	LYN
5.12111e-42	1.04785	0.1	0.049	1.24791e-37	ASPC3	CHST11
9.85281e-42	1.22545	0.116	0.06	2.40093e-37	ASPC3	LOC114112677
1.2421e-41	1.26474	0.052	0.018	3.02675e-37	ASPC3	ZFAND2A
1.67654e-41	1.53652	0.047	0.016	4.0854e-37	ASPC3	EPHA2
1.71913e-41	1.74531	0.034	0.009	4.18917e-37	ASPC3	LOC114109032
2.45244e-41	2.69365	0.022	0.004	5.9761e-37	ASPC3	DCHS2
3.57523e-41	1.29426	0.042	0.013	8.71211e-37	ASPC3	ANXA3
3.99019e-41	1.97685	0.028	0.006	9.72328e-37	ASPC3	TRIB3
4.17615e-41	1.33474	0.061	0.024	1.01765e-36	ASPC3	CNKSR3
5.56419e-41	5.32548	0.01	0	1.35588e-36	ASPC3	PROKR2
2.89525e-40	1.3762	0.047	0.016	7.05515e-36	ASPC3	PTPRF
6.95047e-40	1.36796	0.06	0.024	1.69369e-35	ASPC3	EMX2
2.28725e-39	2.90628	0.014	0.001	5.57358e-35	ASPC3	INHBA
6.08602e-39	1.85117	0.028	0.007	1.48304e-34	ASPC3	DOCK8
1.08807e-38	1.13283	0.057	0.022	2.6514e-34	ASPC3	EHD1
1.58116e-38	4.05529	0.011	0.001	3.85297e-34	ASPC3	LOC105611203
1.74985e-38	1.39873	0.042	0.014	4.26405e-34	ASPC3	HK2
1.85537e-38	1.00378	0.086	0.041	4.52117e-34	ASPC3	NEDD4L
2.05365e-38	1.07943	0.082	0.038	5.00434e-34	ASPC3	LOC114117231
1.97933e-37	1.3546	0.062	0.026	4.82322e-33	ASPC3	POU2F3
2.11232e-37	1.13333	0.065	0.027	5.14731e-33	ASPC3	CLBA1
3.53114e-37	1.49354	0.045	0.015	8.60469e-33	ASPC3	ADGRG6
4.0813e-37	2.18455	0.027	0.007	9.94531e-33	ASPC3	RIMS2
4.08305e-37	1.71671	0.025	0.005	9.94959e-33	ASPC3	PRDM16
2.37254e-36	1.33297	0.039	0.013	5.7814e-32	ASPC3	HRH1
3.07624e-36	2.84041	0.014	0.001	7.49619e-32	ASPC3	SGCA
5.9432e-36	3.16206	0.013	0.001	1.44824e-31	ASPC3	FZD5
7.87041e-36	1.04335	0.102	0.053	1.91786e-31	ASPC3	MYO1D
9.32678e-35	1.14225	0.071	0.032	2.27275e-30	ASPC3	GRID1
5.71036e-34	1.35938	0.038	0.012	1.3915e-29	ASPC3	LOC114117978
7.21437e-34	2.10456	0.017	0.003	1.758e-29	ASPC3	PLPPR5
1.92674e-33	1.09891	0.065	0.029	4.69507e-29	ASPC3	SLC43A2
2.42852e-33	1.92455	0.023	0.005	5.91782e-29	ASPC3	CRACR2B
2.85749e-33	2.55126	0.021	0.005	6.96312e-29	ASPC3	RALYL
3.20834e-33	1.89468	0.03	0.009	7.81807e-29	ASPC3	FAM160A1
3.85145e-33	1.94688	0.02	0.004	9.3852e-29	ASPC3	THEMIS2
8.0387e-33	1.7953	0.036	0.012	1.95887e-28	ASPC3	RAP1GAP2
8.10456e-33	2.37565	0.015	0.002	1.97492e-28	ASPC3	MYZAP
9.67333e-33	3.02358	0.013	0.002	2.3572e-28	ASPC3	TICRR
1.27682e-32	1.0768	0.08	0.04	3.11135e-28	ASPC3	LOC101109993
2.86131e-32	2.86111	0.011	0.001	6.97245e-28	ASPC3	SHISA3
4.46006e-32	1.90482	0.022	0.005	1.08683e-27	ASPC3	LOC106990281
4.87606e-32	1.36891	0.039	0.014	1.1882e-27	ASPC3	UBASH3B
1.15262e-31	3.51923	0.01	0.001	2.80871e-27	ASPC3	SV2C
3.90475e-31	1.84803	0.018	0.004	9.51509e-27	ASPC3	GBP6
3.92047e-31	1.22515	0.038	0.013	9.5534e-27	ASPC3	HSD17B3
8.87017e-31	1.53537	0.035	0.012	2.16148e-26	ASPC3	LOC105605978
9.85342e-31	2.25465	0.017	0.003	2.40108e-26	ASPC3	GDF6
2.05281e-30	1.18462	0.033	0.01	5.00228e-26	ASPC3	PLEKHF1
2.53595e-30	2.79877	0.013	0.002	6.17959e-26	ASPC3	PKHD1
3.83538e-30	1.02712	0.065	0.03	9.34605e-26	ASPC3	LOC114116075
6.14811e-30	1.51836	0.031	0.01	1.49817e-25	ASPC3	LOC114109326
1.54261e-29	1.35944	0.03	0.01	3.75902e-25	ASPC3	SDC3
3.66194e-29	3.09754	0.011	0.001	8.92341e-25	ASPC3	LOC114113817
4.46041e-29	1.6969	0.032	0.011	1.08691e-24	ASPC3	DOCK3
5.93098e-29	1.3596	0.032	0.01	1.44526e-24	ASPC3	MREG
7.00605e-29	2.97879	0.011	0.001	1.70723e-24	ASPC3	SIM1
8.57428e-29	1.40417	0.03	0.01	2.08938e-24	ASPC3	LOC114113941
9.14137e-29	1.29341	0.028	0.008	2.22757e-24	ASPC3	CA12
9.19198e-29	1.08125	0.051	0.022	2.2399e-24	ASPC3	CACNB3
1.01753e-28	1.17427	0.066	0.032	2.47953e-24	ASPC3	LOC105603282
1.51162e-28	1.28938	0.035	0.012	3.68353e-24	ASPC3	IDS
3.77625e-28	1.27556	0.056	0.026	9.20197e-24	ASPC3	NR4A2
6.07734e-28	1.92651	0.015	0.003	1.48093e-23	ASPC3	PCSK1N
1.02957e-27	1.87797	0.018	0.004	2.50885e-23	ASPC3	RIMKLA
2.48924e-27	2.67519	0.013	0.002	6.06577e-23	ASPC3	LOC101106985
2.65269e-27	1.51145	0.032	0.011	6.46407e-23	ASPC3	CAMTA1
3.08598e-27	1.3049	0.036	0.013	7.51991e-23	ASPC3	SLC2A1
3.22641e-27	2.45381	0.018	0.004	7.8621e-23	ASPC3	WSCD2
4.95251e-27	1.57917	0.024	0.007	1.20683e-22	ASPC3	WDFY4
5.80282e-27	2.27105	0.036	0.013	1.41403e-22	ASPC3	CCDC3
9.85051e-27	3.20778	0.011	0.001	2.40037e-22	ASPC3	BCL11B
1.26187e-26	2.26532	0.013	0.002	3.07492e-22	ASPC3	TEX15
1.83142e-26	2.54235	0.015	0.003	4.46281e-22	ASPC3	LGR5
1.91557e-26	1.55311	0.023	0.006	4.66786e-22	ASPC3	ZBTB7C
3.55261e-26	1.42109	0.027	0.009	8.657e-22	ASPC3	AFAP1L1
5.03007e-26	1.12089	0.038	0.015	1.22573e-21	ASPC3	KPNA2
5.09292e-26	2.31934	0.024	0.007	1.24104e-21	ASPC3	PDLIM3
1.00013e-25	1.65741	0.023	0.006	2.43712e-21	ASPC3	NALCN
7.53033e-25	1.05308	0.038	0.015	1.83499e-20	ASPC3	NT5E
1.20823e-24	1.92906	0.022	0.006	2.94422e-20	ASPC3	SLC10A6
2.7224e-24	1.21649	0.037	0.015	6.63394e-20	ASPC3	LOC114108723
4.9254e-24	1.66637	0.026	0.009	1.20022e-19	ASPC3	CCDC141
1.06377e-23	1.91211	0.016	0.004	2.59219e-19	ASPC3	SEMA4D
1.39336e-23	1.28721	0.033	0.013	3.39534e-19	ASPC3	PRR7
1.5915e-23	2.24818	0.011	0.002	3.87816e-19	ASPC3	LOC105608946
2.93868e-23	2.59416	0.013	0.002	7.16098e-19	ASPC3	LOC114108651
3.01732e-23	2.33609	0.013	0.002	7.3526e-19	ASPC3	LOC105612466
4.86926e-23	2.64486	0.011	0.002	1.18654e-18	ASPC3	FAM155B
1.06223e-22	1.0755	0.038	0.016	2.58845e-18	ASPC3	ADAMTS3
1.59595e-22	1.9687	0.018	0.005	3.88901e-18	ASPC3	FAR2
1.7422e-22	1.91346	0.018	0.005	4.24538e-18	ASPC3	GPT
2.52101e-22	2.39874	0.01	0.001	6.14318e-18	ASPC3	C14H16orf74
2.96919e-22	1.18738	0.041	0.018	7.23532e-18	ASPC3	WNT9A
4.20271e-22	2.70704	0.01	0.001	1.02412e-17	ASPC3	CRLF1
4.22575e-22	1.26383	0.039	0.017	1.02973e-17	ASPC3	SLC14A2
5.36986e-22	1.17651	0.046	0.021	1.30853e-17	ASPC3	KHDRBS2
5.89298e-22	2.26368	0.011	0.002	1.436e-17	ASPC3	TMEM63C
5.89412e-22	1.65496	0.021	0.007	1.43628e-17	ASPC3	MAB21L3
6.17396e-22	1.18542	0.033	0.013	1.50447e-17	ASPC3	TIGAR
1.10626e-21	1.66206	0.023	0.008	2.69573e-17	ASPC3	CAPN8
2.94915e-21	1.98933	0.012	0.002	7.1865e-17	ASPC3	LOC114112975
3.90208e-21	2.04281	0.017	0.004	9.50859e-17	ASPC3	LOC106990331
5.33788e-21	2.13247	0.011	0.002	1.30073e-16	ASPC3	LOC101116529
5.62696e-21	1.29256	0.037	0.016	1.37118e-16	ASPC3	LOC105610529
1.3813e-20	1.8274	0.017	0.004	3.36595e-16	ASPC3	CFTR
2.08377e-20	1.0746	0.039	0.018	5.07772e-16	ASPC3	GPAT3
2.57485e-20	1.90494	0.015	0.004	6.27439e-16	ASPC3	LOC105610274
3.27977e-20	1.14454	0.02	0.006	7.99215e-16	ASPC3	ASPHD2
5.8563e-20	1.41596	0.024	0.009	1.42706e-15	ASPC3	FOSL1
6.06464e-20	1.16567	0.036	0.016	1.47783e-15	ASPC3	LOC101112122
6.54826e-20	1.05114	0.035	0.015	1.59568e-15	ASPC3	MAFB
8.44272e-20	1.23861	0.03	0.012	2.05732e-15	ASPC3	LOC105604496
8.62932e-20	1.13198	0.042	0.02	2.10279e-15	ASPC3	EDIL3
1.26797e-19	3.13542	0.011	0.002	3.08978e-15	ASPC3	MAP2
1.60647e-19	1.25557	0.045	0.022	3.91464e-15	ASPC3	SNAP25
1.87407e-19	2.39108	0.013	0.003	4.56674e-15	ASPC3	LOC101106517
3.20019e-19	1.17904	0.049	0.025	7.79821e-15	ASPC3	LOC114110832
1.13914e-18	1.97253	0.014	0.004	2.77585e-14	ASPC3	SCG5
1.54955e-18	1.11618	0.035	0.016	3.77594e-14	ASPC3	CLCN3
8.06223e-18	1.90822	0.011	0.002	1.9646e-13	ASPC3	LINGO1
1.5293e-17	1.2519	0.031	0.013	3.72659e-13	ASPC3	PPP1R16A
1.74439e-17	1.6677	0.01	0.002	4.25072e-13	ASPC3	LMX1B
2.04997e-17	1.13578	0.041	0.02	4.99537e-13	ASPC3	CEP295NL
2.25682e-17	1.16178	0.024	0.009	5.49942e-13	ASPC3	TLL1
2.36075e-17	2.36715	0.01	0.002	5.75267e-13	ASPC3	KL
2.37869e-17	1.99118	0.014	0.004	5.7964e-13	ASPC3	LOC101110257
2.44627e-17	1.7102	0.011	0.002	5.96107e-13	ASPC3	HTR2A
2.87646e-17	1.82613	0.015	0.004	7.00936e-13	ASPC3	RBM46
3.54207e-17	1.37223	0.015	0.004	8.63131e-13	ASPC3	SERINC2
4.27478e-17	1.03824	0.027	0.011	1.04168e-12	ASPC3	CDH23
6.70172e-17	1.09365	0.029	0.013	1.63308e-12	ASPC3	RHBDL1
8.29301e-17	1.97741	0.01	0.002	2.02084e-12	ASPC3	SYT15
1.36867e-16	1.39273	0.018	0.006	3.33517e-12	ASPC3	HSD3B7
1.77452e-16	1.51215	0.015	0.004	4.32415e-12	ASPC3	RAB6B
1.81108e-16	1.49772	0.016	0.005	4.41325e-12	ASPC3	LOC105612785
2.42356e-16	1.45459	0.017	0.006	5.90573e-12	ASPC3	PRRG3
2.56665e-16	1.08482	0.025	0.01	6.25442e-12	ASPC3	ZNF219
3.31343e-16	1.39769	0.022	0.008	8.07417e-12	ASPC3	LOC101118120
2.43115e-15	1.46326	0.015	0.005	5.92423e-11	ASPC3	ACOT7
3.00314e-15	1.05756	0.025	0.01	7.31804e-11	ASPC3	VASH1
3.44444e-15	1.73075	0.013	0.004	8.3934e-11	ASPC3	CCIN
3.66607e-15	1.73198	0.014	0.004	8.93348e-11	ASPC3	LOC101117431
4.44894e-15	1.34369	0.024	0.01	1.08412e-10	ASPC3	CCDC136
6.2802e-15	1.18084	0.016	0.006	1.53036e-10	ASPC3	CH25H
1.19873e-14	1.13118	0.019	0.007	2.92106e-10	ASPC3	HMGA1
3.09501e-14	1.3925	0.02	0.008	7.54191e-10	ASPC3	LOC105607911
4.19137e-14	1.50594	0.013	0.004	1.02135e-09	ASPC3	RCAN2
5.63955e-14	1.25712	0.022	0.009	1.37425e-09	ASPC3	DNAJB5
8.51641e-14	1.75818	0.011	0.003	2.07528e-09	ASPC3	GRIA1
1.48983e-13	1.53919	0.015	0.005	3.63041e-09	ASPC3	LOC105611786
1.66651e-13	1.11571	0.02	0.008	4.06095e-09	ASPC3	TCEA3
1.87099e-13	1.40757	0.022	0.01	4.55922e-09	ASPC3	ALK
2.38941e-13	1.20087	0.021	0.009	5.8225e-09	ASPC3	LSMEM2
3.05977e-13	1.48057	0.023	0.01	7.45605e-09	ASPC3	LOXL2
5.24553e-13	1.42582	0.011	0.003	1.27823e-08	ASPC3	CCN2
7.8398e-13	1.27512	0.014	0.005	1.9104e-08	ASPC3	AK1
8.93298e-13	1.34636	0.024	0.011	2.17679e-08	ASPC3	ZDBF2
1.48581e-12	1.25586	0.017	0.006	3.62063e-08	ASPC3	LOC114118400
1.49244e-12	2.06091	0.012	0.004	3.63678e-08	ASPC3	PALMD
1.53039e-12	1.05611	0.047	0.027	3.72926e-08	ASPC3	GRID2
1.56038e-12	1.95813	0.011	0.003	3.80233e-08	ASPC3	KLHL4
3.15499e-12	2.72432	0.011	0.003	7.68808e-08	ASPC3	DPP10
3.85098e-12	1.20019	0.135	0.102	9.38408e-08	ASPC3	PRG4
6.05252e-12	1.44382	0.015	0.006	1.47488e-07	ASPC3	MICAL2
6.10786e-12	1.15493	0.016	0.006	1.48836e-07	ASPC3	PRKCD
8.12229e-12	1.15351	0.013	0.005	1.97924e-07	ASPC3	SLC27A4
8.84143e-12	1.25926	0.011	0.004	2.15448e-07	ASPC3	BEND6
9.1856e-12	1.28293	0.013	0.004	2.23835e-07	ASPC3	LOC101114579
1.36752e-11	1.6388	0.013	0.004	3.33238e-07	ASPC3	LOC114114028
1.53336e-11	1.27424	0.01	0.003	3.7365e-07	ASPC3	KIAA0895
1.70161e-11	1.11292	0.01	0.003	4.14648e-07	ASPC3	TMEM158
1.78983e-11	1.06165	0.016	0.007	4.36145e-07	ASPC3	ESPN
2.15053e-11	1.01292	0.025	0.012	5.2404e-07	ASPC3	LOC105607956
3.93668e-11	1.11527	0.019	0.008	9.5929e-07	ASPC3	PLCB3
6.39099e-11	1.32716	0.017	0.007	1.55736e-06	ASPC3	BCAR1
7.04535e-11	1.47267	0.012	0.004	1.71681e-06	ASPC3	GALNT5
1.24053e-10	1.15435	0.019	0.009	3.02294e-06	ASPC3	THSD7A
2.16476e-10	1.47165	0.014	0.005	5.27508e-06	ASPC3	PCDH19
0	2.6504	0.841	0.255	0	ASPC4	BMPER
0	2.86365	0.671	0.091	0	ASPC4	TENM4
0	2.30225	0.792	0.228	0	ASPC4	NRK
0	2.41536	0.76	0.203	0	ASPC4	ARHGAP24
0	2.43097	0.75	0.201	0	ASPC4	TGFB2
0	2.14215	0.754	0.207	0	ASPC4	MEOX2
0	2.32849	0.734	0.188	0	ASPC4	LOC105602517
0	2.18748	0.871	0.332	0	ASPC4	ADAM12
0	1.6671	0.82	0.293	0	ASPC4	PLEKHH2
0	2.40812	0.668	0.142	0	ASPC4	LOC101123531
0	1.88121	0.823	0.304	0	ASPC4	PDE4D
0	1.67275	0.858	0.342	0	ASPC4	PRICKLE1
0	1.83459	0.733	0.218	0	ASPC4	TET1
0	2.40691	0.674	0.164	0	ASPC4	POU6F2
0	1.61124	0.736	0.23	0	ASPC4	LOC105602212
0	2.63686	0.59	0.086	0	ASPC4	LOC105613171
0	2.14803	0.663	0.159	0	ASPC4	KLHL13
0	2.96776	0.576	0.073	0	ASPC4	GRIN3A
0	1.51994	0.867	0.366	0	ASPC4	POSTN
0	2.16805	0.633	0.133	0	ASPC4	FAM13C
0	1.6206	0.82	0.321	0	ASPC4	ENOX1
0	2.01713	0.666	0.171	0	ASPC4	IGFBP7
0	1.67752	0.745	0.255	0	ASPC4	LHFPL3
0	2.277	0.629	0.153	0	ASPC4	IKZF2
0	1.57481	0.731	0.256	0	ASPC4	FAT4
0	1.54424	0.766	0.295	0	ASPC4	FRMD4A
0	2.02033	0.624	0.156	0	ASPC4	COL21A1
0	1.39993	0.678	0.213	0	ASPC4	ADAMTS12
0	1.27612	0.735	0.278	0	ASPC4	JARID2
0	1.67754	0.617	0.171	0	ASPC4	ZNF462
0	1.09156	0.792	0.349	0	ASPC4	PDZRN3
0	2.60189	0.522	0.079	0	ASPC4	ADAMTS9
0	1.57268	0.652	0.213	0	ASPC4	LOC494440
0	1.48424	0.932	0.495	0	ASPC4	NRP1
0	1.55527	0.646	0.216	0	ASPC4	LOC114115241
0	1.13981	0.759	0.331	0	ASPC4	NID2
0	1.48303	0.603	0.176	0	ASPC4	SH3PXD2A
0	1.42593	0.58	0.153	0	ASPC4	LOC101122306
0	1.19665	0.748	0.323	0	ASPC4	LIFR
0	1.18229	0.902	0.48	0	ASPC4	ANTXR1
0	2.61579	0.491	0.07	0	ASPC4	GASK1B.1
0	1.49539	0.582	0.162	0	ASPC4	CPE
0	1.61739	0.592	0.173	0	ASPC4	PGM5
0	1.79399	0.546	0.128	0	ASPC4	LOC114113175
0	2.2021	0.531	0.113	0	ASPC4	LOC114118749
0	1.14304	0.803	0.385	0	ASPC4	GPM6B
0	1.51787	0.593	0.178	0	ASPC4	CDK6
0	1.09979	0.709	0.297	0	ASPC4	TBX15
0	1.10688	0.65	0.239	0	ASPC4	NREP
0	1.37076	0.618	0.208	0	ASPC4	HECW2
0	1.55561	0.62	0.211	0	ASPC4	COL6A6
0	1.23836	0.929	0.521	0	ASPC4	PDE1A
0	1.07153	0.671	0.265	0	ASPC4	ETV6
0	1.5915	0.539	0.134	0	ASPC4	RHOJ
0	1.96989	0.549	0.148	0	ASPC4	BMP5
0	1.2069	0.79	0.391	0	ASPC4	ADAMTSL1
0	1.40263	0.608	0.209	0	ASPC4	MLLT3
0	1.0056	0.651	0.255	0	ASPC4	CARMIL1
0	1.55254	0.577	0.182	0	ASPC4	NEO1
0	1.09255	0.757	0.363	0	ASPC4	DLG1
0	1.0812	0.759	0.366	0	ASPC4	APBB2
0	1.21591	0.643	0.25	0	ASPC4	STX16
0	1.18085	0.611	0.218	0	ASPC4	ST5
0	1.10878	0.762	0.37	0	ASPC4	TCF7L1
0	1.42759	0.592	0.2	0	ASPC4	ANGPTL1
0	1.64701	0.731	0.339	0	ASPC4	DMD
0	1.09828	0.688	0.297	0	ASPC4	SLC40A1
0	1.31087	0.658	0.269	0	ASPC4	EPB41L3
0	1.4194	0.603	0.215	0	ASPC4	TIAM1
0	1.14862	0.605	0.227	0	ASPC4	PLA2G4A
0	1.70788	0.501	0.125	0	ASPC4	DNM3
0	1.8574	0.486	0.111	0	ASPC4	LOC114112948
0	1.3282	0.55	0.176	0	ASPC4	LOC114118717
0	1.25553	0.922	0.549	0	ASPC4	LOC105602007
0	1.66877	0.527	0.156	0	ASPC4	CLCN5
0	1.49561	0.948	0.583	0	ASPC4	NTRK2
0	1.17341	0.539	0.179	0	ASPC4	CCDC171
0	1.80278	0.474	0.114	0	ASPC4	SPON1
0	1.33103	0.573	0.213	0	ASPC4	EDA
0	1.43783	0.51	0.151	0	ASPC4	LMNTD1
0	1.37959	0.519	0.16	0	ASPC4	GPR63
0	2.26467	0.429	0.07	0	ASPC4	ANK3
0	1.26555	0.963	0.605	0	ASPC4	LAMA4
0	1.80619	0.461	0.108	0	ASPC4	GNG2
0	1.43023	0.502	0.15	0	ASPC4	SEMA3A
0	1.52598	0.517	0.169	0	ASPC4	PLBD1
0	1.52903	0.468	0.121	0	ASPC4	SGCD
0	1.00167	0.905	0.56	0	ASPC4	EFNA5
0	1.19366	0.514	0.171	0	ASPC4	LOC101106372
0	2.01348	0.419	0.08	0	ASPC4	RFTN2
0	1.96681	0.415	0.078	0	ASPC4	SEMA6D
0	1.76725	0.413	0.077	0	ASPC4	PAK5
0	1.34681	0.481	0.146	0	ASPC4	SPATA6
0	2.05108	0.401	0.067	0	ASPC4	NPAS2
0	1.1996	0.485	0.156	0	ASPC4	C7H15orf41
0	1.57371	0.439	0.113	0	ASPC4	DUSP10
0	1.68963	0.402	0.081	0	ASPC4	PTPRE
0	1.45376	0.468	0.149	0	ASPC4	DKK2
0	2.12263	0.37	0.057	0	ASPC4	PDE1C
0	1.47828	0.431	0.118	0	ASPC4	CAP2
0	2.07007	0.375	0.064	0	ASPC4	LOC101120630
0	1.29316	0.44	0.133	0	ASPC4	LOC114114510
0	1.4575	0.418	0.112	0	ASPC4	HPGD
0	1.66149	0.394	0.093	0	ASPC4	TLE1
0	3.28846	0.325	0.026	0	ASPC4	GAS2
0	1.11539	0.956	0.659	0	ASPC4	NFIB
0	1.79698	0.373	0.077	0	ASPC4	LOC114112946
0	1.03535	0.936	0.641	0	ASPC4	GULP1
0	1.77257	0.376	0.082	0	ASPC4	LOC101120749
0	2.31156	0.338	0.047	0	ASPC4	SRGAP3
0	1.70006	0.367	0.078	0	ASPC4	PLCB4
0	2.52907	0.318	0.034	0	ASPC4	GUCY1A1
0	1.5766	0.388	0.108	0	ASPC4	LOC101113126
0	1.39366	0.375	0.096	0	ASPC4	DZIP1
0	1.54028	0.367	0.091	0	ASPC4	LOC114113196
0	2.3237	0.379	0.105	0	ASPC4	TRPM3
0	1.56274	0.357	0.087	0	ASPC4	HNMT
0	2.14582	0.305	0.041	0	ASPC4	ADCYAP1R1
0	1.71277	0.346	0.082	0	ASPC4	GLCCI1
0	1.82372	0.325	0.065	0	ASPC4	IGSF10
0	2.67918	0.301	0.042	0	ASPC4	PTPRT
0	1.42895	0.333	0.08	0	ASPC4	LOC105615111
0	2.48391	0.282	0.029	0	ASPC4	THBS4
0	1.71949	0.318	0.067	0	ASPC4	GPR173
0	1.68592	0.321	0.073	0	ASPC4	ANGPTL5
0	1.75273	0.305	0.059	0	ASPC4	SNCAIP
0	2.47196	0.278	0.034	0	ASPC4	RAVER2
0	2.88079	0.264	0.02	0	ASPC4	LOC114114578
0	2.12655	0.289	0.045	0	ASPC4	C3H12orf40
0	1.57864	0.322	0.078	0	ASPC4	SMOC1
0	1.92064	0.296	0.053	0	ASPC4	HOMER1
0	2.55957	0.274	0.037	0	ASPC4	P3H2
0	1.65262	0.297	0.062	0	ASPC4	PCDH18
0	1.74831	0.29	0.057	0	ASPC4	HFM1
0	1.96187	0.286	0.055	0	ASPC4	LRRC17
0	1.73665	0.291	0.064	0	ASPC4	GSTCD
0	2.59037	0.248	0.026	0	ASPC4	ABCD2
0	1.80268	0.27	0.056	0	ASPC4	LOC105613955
0	1.62415	0.253	0.047	0	ASPC4	LOC101120093
0	2.13589	0.237	0.031	0	ASPC4	ENPEP
0	2.10067	0.232	0.029	0	ASPC4	EDNRA
0	3.00746	0.215	0.013	0	ASPC4	WDR86
0	2.01608	0.242	0.043	0	ASPC4	DMXL2
0	1.68252	0.236	0.04	0	ASPC4	LOC101112335
0	1.66593	0.23	0.039	0	ASPC4	LOC114110120
0	1.19808	0.985	0.795	0	ASPC4	ZEB2
0	2.63783	0.208	0.024	0	ASPC4	GALNT17
0	3.09428	0.19	0.015	0	ASPC4	CSRNP3
0	2.3742	0.193	0.021	0	ASPC4	NHS
0	2.30299	0.193	0.027	0	ASPC4	RGS22
0	2.95246	0.183	0.017	0	ASPC4	LOC105603828
0	3.68802	0.179	0.013	0	ASPC4	RYR2
0	2.03667	0.194	0.029	0	ASPC4	SPATA1
0	2.43287	0.184	0.019	0	ASPC4	LOC114117549
0	2.80075	0.179	0.014	0	ASPC4	LOC105605956
0	2.40461	0.175	0.02	0	ASPC4	FGD6
0	2.86552	0.168	0.014	0	ASPC4	GASK1B
0	2.51842	0.169	0.016	0	ASPC4	NOTCH3
0	2.62155	0.148	0.016	0	ASPC4	LOC105611269
0	2.50639	0.143	0.015	0	ASPC4	MAP2K6
0	3.26361	0.134	0.01	0	ASPC4	PPP4R4
0	2.99409	0.132	0.008	0	ASPC4	MRVI1
0	1.04	0.998	0.938	0	ASPC4	RBMS3
6.065e-306	1.16507	0.505	0.17	1.47792e-301	ASPC4	CCDC88A
8.58451e-302	1.17022	0.45	0.14	2.09187e-297	ASPC4	PTPN4
4.26287e-300	2.11322	0.194	0.03	1.03878e-295	ASPC4	FGFR2
2.53546e-298	1.03113	0.697	0.306	6.1784e-294	ASPC4	LOC114116624
3.3569e-297	1.10186	0.415	0.122	8.1801e-293	ASPC4	ADAM19
1.75099e-296	2.04478	0.2	0.032	4.26681e-292	ASPC4	LRRC4C
5.9008e-295	1.92872	0.197	0.031	1.43791e-290	ASPC4	PAG1
7.79599e-295	1.07196	0.63	0.257	1.89973e-290	ASPC4	SSH2
2.84169e-294	2.96653	0.106	0.007	6.92462e-290	ASPC4	LOC114117999
3.04208e-294	2.90109	0.116	0.009	7.41294e-290	ASPC4	LOC105604659
3.06646e-292	1.34048	0.318	0.078	7.47235e-288	ASPC4	IL11RA
4.094e-291	1.35767	0.363	0.1	9.97626e-287	ASPC4	PLCL1
4.48025e-291	1.30489	0.541	0.211	1.09175e-286	ASPC4	SLC8A1
1.42946e-290	1.4238	0.437	0.142	3.48331e-286	ASPC4	RNF150
3.56286e-289	1.62335	0.256	0.054	8.68198e-285	ASPC4	LOC114108725
4.19627e-289	1.1678	0.483	0.164	1.02255e-284	ASPC4	LDLRAD3
1.03166e-287	1.10477	0.586	0.229	2.51395e-283	ASPC4	LOC105603415
3.83029e-283	1.1707	0.517	0.187	9.33366e-279	ASPC4	GLT8D2
5.34387e-280	1.00515	0.569	0.217	1.30219e-275	ASPC4	PIEZO2
1.15162e-277	1.7556	0.171	0.025	2.80626e-273	ASPC4	KCP
6.22344e-275	2.27123	0.163	0.023	1.51653e-270	ASPC4	GUCY1B1
2.56593e-274	1.07036	0.514	0.186	6.25266e-270	ASPC4	PRTFDC1
2.86749e-273	2.20067	0.166	0.024	6.98749e-269	ASPC4	CDH18
7.51521e-273	2.88817	0.103	0.008	1.83131e-268	ASPC4	PITPNM3
2.50508e-272	2.13954	0.132	0.014	6.10438e-268	ASPC4	ITGA7
3.85576e-272	2.05796	0.185	0.03	9.39571e-268	ASPC4	TMEM26
5.49584e-271	2.01929	0.154	0.02	1.33923e-266	ASPC4	PLEKHG2
2.78932e-270	1.80877	0.172	0.026	6.79701e-266	ASPC4	SLC9A3R2
2.71108e-269	1.58458	0.244	0.052	6.60635e-265	ASPC4	NCEH1
5.84986e-267	1.73953	0.21	0.04	1.42549e-262	ASPC4	ARHGEF9
6.8945e-267	1.31936	0.343	0.096	1.68005e-262	ASPC4	ZMYND8
9.23924e-266	1.68556	0.203	0.037	2.25142e-261	ASPC4	LIX1L
4.02761e-265	2.06479	0.164	0.024	9.81448e-261	ASPC4	LYPLAL1
1.30314e-263	1.03231	0.565	0.222	3.17549e-259	ASPC4	ZMYM4
3.26724e-263	1.06864	0.413	0.131	7.96162e-259	ASPC4	CEP126
5.94606e-263	1.40098	0.344	0.099	1.44894e-258	ASPC4	KERA
1.11108e-262	1.00158	0.683	0.32	2.70748e-258	ASPC4	SEC24D
1.89107e-262	1.36579	0.348	0.101	4.60816e-258	ASPC4	ZRANB3
2.71755e-261	1.39164	0.358	0.107	6.62213e-257	ASPC4	KITLG
8.52262e-261	1.28845	0.327	0.09	2.07679e-256	ASPC4	BCL9
3.91742e-260	1.6786	0.25	0.056	9.54598e-256	ASPC4	CACNB4
1.18679e-255	1.15477	0.402	0.129	2.89197e-251	ASPC4	APOOL
4.35712e-255	1.64652	0.227	0.048	1.06174e-250	ASPC4	KCTD1
2.47998e-253	1.01355	0.426	0.14	6.04323e-249	ASPC4	HIBCH
1.41517e-251	1.53169	0.258	0.061	3.4485e-247	ASPC4	ZDHHC15
9.29177e-251	1.2068	0.266	0.064	2.26422e-246	ASPC4	COL27A1
3.46763e-250	1.06986	0.293	0.075	8.44992e-246	ASPC4	SMTN
8.66144e-250	1.39562	0.28	0.071	2.11062e-245	ASPC4	ODF2L
1.35578e-249	1.27303	0.347	0.103	3.30377e-245	ASPC4	SLC16A2
7.61408e-248	1.64593	0.255	0.061	1.8554e-243	ASPC4	MEF2C
3.68681e-247	1.51858	0.223	0.047	8.98401e-243	ASPC4	CYB5A
7.08148e-247	1.75533	0.203	0.04	1.72561e-242	ASPC4	ZNF608
2.68953e-245	2.36284	0.125	0.014	6.55383e-241	ASPC4	SLC16A9
1.17328e-243	1.64676	0.22	0.047	2.85905e-239	ASPC4	LOC114114481
9.50111e-243	1.43312	0.274	0.07	2.31523e-238	ASPC4	FAM110B
8.51961e-242	1.07536	0.397	0.13	2.07606e-237	ASPC4	PDE3B
2.18612e-241	3.0504	0.086	0.006	5.32715e-237	ASPC4	LOC114109014
4.26428e-241	1.40532	0.243	0.057	1.03912e-236	ASPC4	ZNF618
5.97052e-239	1.44211	0.212	0.044	1.4549e-234	ASPC4	SLC27A1
3.14894e-238	1.33461	0.306	0.086	7.67333e-234	ASPC4	AR
6.15265e-238	1.76429	0.197	0.039	1.49928e-233	ASPC4	TRUB1
4.35e-237	1.60457	0.225	0.05	1.06001e-232	ASPC4	AHR
4.43498e-236	1.54955	0.213	0.045	1.08072e-231	ASPC4	HEYL
5.48074e-236	2.53215	0.095	0.008	1.33555e-231	ASPC4	GFRA2
2.95929e-235	1.33641	0.279	0.073	7.21121e-231	ASPC4	LOC105606221
5.73032e-235	1.19039	0.403	0.139	1.39637e-230	ASPC4	LOC114115564
1.24189e-231	1.61564	0.217	0.047	3.02623e-227	ASPC4	LNP1
9.27283e-229	2.07151	0.114	0.013	2.2596e-224	ASPC4	PEAR1
3.18812e-227	1.20305	0.278	0.075	7.76881e-223	ASPC4	KIF21A
4.36956e-227	1.40919	0.232	0.054	1.06477e-222	ASPC4	ZNF624
1.76157e-225	1.68442	0.189	0.038	4.29259e-221	ASPC4	CISD1
7.48526e-225	1.24896	0.294	0.083	1.82401e-220	ASPC4	ABI2
1.14785e-223	1.07513	0.284	0.077	2.79708e-219	ASPC4	DLG4
1.64503e-223	2.73367	0.091	0.008	4.00862e-219	ASPC4	CSMD2
6.87157e-223	2.05465	0.133	0.019	1.67447e-218	ASPC4	LOC114113125
2.3913e-222	1.00087	0.487	0.192	5.82712e-218	ASPC4	AGMO
2.66827e-222	1.09683	0.351	0.113	6.50204e-218	ASPC4	MTMR8
4.78467e-222	1.24096	0.281	0.077	1.16593e-217	ASPC4	ZBED5
1.18412e-221	1.26144	0.273	0.073	2.88547e-217	ASPC4	FADS2
2.45002e-221	1.23953	0.312	0.093	5.97021e-217	ASPC4	SPIDR
7.92964e-221	1.74128	0.173	0.032	1.93229e-216	ASPC4	LOC105611516
4.03055e-220	1.35544	0.276	0.076	9.82164e-216	ASPC4	AHCYL2
1.78565e-219	1.11929	0.354	0.114	4.35127e-215	ASPC4	STARD13
3.81875e-219	1.0845	0.365	0.121	9.30553e-215	ASPC4	SDCCAG8
5.69127e-219	1.71757	0.202	0.044	1.38685e-214	ASPC4	LOC114116609
3.2908e-218	1.10691	0.428	0.158	8.01901e-214	ASPC4	HSD17B12
2.47656e-217	1.07937	0.395	0.139	6.03488e-213	ASPC4	TBC1D8B
6.20055e-217	1.42154	0.256	0.068	1.51095e-212	ASPC4	PDK3
2.09423e-216	1.26921	0.285	0.081	5.10321e-212	ASPC4	TRIQK
3.60267e-216	1.258	0.237	0.058	8.779e-212	ASPC4	PRKAR2B
3.73788e-216	1.03139	0.59	0.27	9.10847e-212	ASPC4	AQR
1.83203e-213	1.00894	0.413	0.149	4.46428e-209	ASPC4	NEK1
1.00626e-212	1.0052	0.409	0.147	2.45206e-208	ASPC4	DNM1
3.76159e-212	1.1023	0.343	0.111	9.16623e-208	ASPC4	SEMA5A
4.92846e-211	2.0989	0.225	0.057	1.20097e-206	ASPC4	HS3ST4
1.65461e-210	1.02546	0.396	0.14	4.03195e-206	ASPC4	FCHSD2
4.92193e-210	1.62868	0.16	0.029	1.19938e-205	ASPC4	GPD1L
5.30761e-210	1.54326	0.199	0.044	1.29336e-205	ASPC4	SPTY2D1OS
6.41134e-207	1.76406	0.158	0.029	1.56232e-202	ASPC4	LOC105615393
4.85974e-206	1.18904	0.282	0.082	1.18422e-201	ASPC4	NXN
6.3332e-205	1.20538	0.266	0.074	1.54327e-200	ASPC4	AKAP7
1.18573e-204	1.34543	0.286	0.085	2.8894e-200	ASPC4	LOC105607625
2.22571e-204	1.15912	0.283	0.082	5.42362e-200	ASPC4	CUL4B
3.60611e-204	1.2385	0.258	0.071	8.78737e-200	ASPC4	LOC114116892
4.08306e-204	1.4092	0.244	0.065	9.9496e-200	ASPC4	ALDH1A1
4.93212e-203	1.1736	0.353	0.121	1.20186e-198	ASPC4	FANCC
5.7109e-203	1.1421	0.325	0.106	1.39163e-198	ASPC4	ADCY2
1.55908e-202	1.12685	0.312	0.098	3.79916e-198	ASPC4	IFI6
7.182e-201	1.2326	0.262	0.073	1.75011e-196	ASPC4	LOC114117237
1.00623e-200	1.24608	0.265	0.075	2.45198e-196	ASPC4	WASHC3
2.11504e-200	3.40875	0.072	0.005	5.15392e-196	ASPC4	PLD5
3.17385e-200	2.04139	0.108	0.013	7.73405e-196	ASPC4	LOC114108820
2.48378e-199	1.33462	0.219	0.054	6.05248e-195	ASPC4	ACBD5
2.0585e-198	1.03835	0.343	0.115	5.01614e-194	ASPC4	MAP3K13
3.65993e-198	1.89004	0.136	0.022	8.91851e-194	ASPC4	FBXL13
1.9851e-197	1.03144	0.329	0.109	4.8373e-193	ASPC4	CPEB3
2.28068e-197	1.81513	0.157	0.03	5.55757e-193	ASPC4	LOC105605798
3.85803e-197	1.40765	0.208	0.05	9.40125e-193	ASPC4	ARRDC5
7.2706e-196	2.06328	0.13	0.021	1.7717e-191	ASPC4	ITGB8
1.26276e-195	1.92833	0.132	0.021	3.07709e-191	ASPC4	ETV1
1.48449e-193	1.57434	0.167	0.034	3.61741e-189	ASPC4	PAK1
1.79442e-193	1.00943	0.327	0.107	4.37264e-189	ASPC4	MAP3K1
2.18123e-193	1.57289	0.18	0.039	5.31523e-189	ASPC4	VDR
2.83851e-193	1.74414	0.182	0.04	6.91688e-189	ASPC4	ADRA1A
3.18533e-193	3.3058	0.064	0.004	7.76201e-189	ASPC4	LOC105613169
5.8641e-192	1.49951	0.172	0.036	1.42896e-187	ASPC4	TPRKB
2.1831e-191	1.31967	0.243	0.067	5.31979e-187	ASPC4	FAM162A
1.2296e-190	1.13066	0.269	0.08	2.99628e-186	ASPC4	SH3KBP1
2.01991e-189	1.01426	0.293	0.091	4.92212e-185	ASPC4	ZNF277
5.36683e-189	1.01292	0.342	0.119	1.30779e-184	ASPC4	LNPEP
7.18077e-188	1.17575	0.254	0.073	1.74981e-183	ASPC4	NUP37
3.44785e-183	1.96822	0.14	0.026	8.40173e-179	ASPC4	BCHE
7.75941e-183	1.40207	0.175	0.039	1.89081e-178	ASPC4	SLC16A10
1.98195e-182	1.1267	0.279	0.087	4.82962e-178	ASPC4	EPHB2
1.88231e-180	1.22744	0.228	0.063	4.58681e-176	ASPC4	NEB
1.05003e-179	1.61492	0.183	0.043	2.55872e-175	ASPC4	CCDC102B
1.89235e-179	1.04146	0.273	0.084	4.61127e-175	ASPC4	LOC114110322
4.15744e-179	1.18273	0.2	0.05	1.01309e-174	ASPC4	HIF3A
1.6699e-178	1.25682	0.2	0.05	4.06922e-174	ASPC4	LOC101120701
4.30842e-178	1.52815	0.17	0.038	1.04987e-173	ASPC4	LOC114113154
6.90077e-178	1.03257	0.298	0.098	1.68158e-173	ASPC4	OCRL
8.39477e-176	1.16114	0.243	0.071	2.04564e-171	ASPC4	LGR4
2.46243e-174	1.11663	0.286	0.093	6.00045e-170	ASPC4	LOC101103244
1.05382e-173	1.06482	0.256	0.077	2.56796e-169	ASPC4	HACL1
6.22346e-173	1.84	0.131	0.024	1.51653e-168	ASPC4	SHLD1
1.26891e-172	1.03839	0.268	0.083	3.09208e-168	ASPC4	LOC105611838
6.15822e-172	3.22852	0.065	0.005	1.50063e-167	ASPC4	ADAMTS20
1.6698e-171	2.03828	0.116	0.019	4.06898e-167	ASPC4	NKAIN2
1.78165e-171	1.50301	0.142	0.028	4.34153e-167	ASPC4	SORCS2
1.97618e-171	1.11086	0.236	0.069	4.81556e-167	ASPC4	SHROOM4
2.12154e-171	1.42337	0.169	0.038	5.16976e-167	ASPC4	AFF2
2.54349e-171	1.69141	0.152	0.032	6.19799e-167	ASPC4	DPP4
3.58793e-171	1.25355	0.202	0.053	8.74307e-167	ASPC4	STN1
4.57084e-171	2.12695	0.092	0.011	1.11382e-166	ASPC4	CBX8
5.14971e-171	1.50151	0.145	0.029	1.25488e-166	ASPC4	CAMK2G
4.01956e-170	2.68214	0.072	0.006	9.79485e-166	ASPC4	SCN7A
1.88542e-169	3.14749	0.078	0.008	4.5944e-165	ASPC4	LOC101104028
3.77096e-169	1.06333	0.238	0.069	9.18908e-165	ASPC4	ZNF576
6.22502e-169	1.28118	0.212	0.058	1.51691e-164	ASPC4	PKIG
2.59949e-168	2.56669	0.068	0.006	6.33444e-164	ASPC4	SEPT4
2.77271e-168	1.17311	0.241	0.072	6.75653e-164	ASPC4	SKA2
2.17686e-167	1.91929	0.111	0.017	5.30456e-163	ASPC4	TMEM106C
2.64875e-167	1.36885	0.171	0.04	6.45448e-163	ASPC4	RCSD1
1.23209e-166	1.04593	0.282	0.094	3.00237e-162	ASPC4	TMTC2
1.36962e-166	1.91885	0.108	0.017	3.33749e-162	ASPC4	STON1
3.53079e-166	1.14051	0.17	0.039	8.60382e-162	ASPC4	LOC114118092
1.17518e-165	1.0307	0.24	0.071	2.86367e-161	ASPC4	SMARCD2
1.60979e-165	1.62062	0.134	0.026	3.92272e-161	ASPC4	OLFM2
1.30002e-163	1.23747	0.184	0.046	3.16788e-159	ASPC4	DTNB
3.0038e-163	1.42525	0.23	0.069	7.31966e-159	ASPC4	LOC101118281
3.5377e-163	1.29942	0.183	0.046	8.62067e-159	ASPC4	PC
1.21625e-162	1.20159	0.197	0.052	2.96376e-158	ASPC4	L2HGDH
2.44444e-161	1.09386	0.23	0.068	5.95661e-157	ASPC4	NBDY
4.2814e-161	1.54818	0.128	0.024	1.04329e-156	ASPC4	PMM1
1.10668e-160	1.81733	0.118	0.021	2.69675e-156	ASPC4	OSBPL3
4.237e-160	1.42561	0.123	0.023	1.03247e-155	ASPC4	MLXIPL
2.46752e-158	2.14872	0.088	0.011	6.01286e-154	ASPC4	LPAR4
4.73226e-155	1.33584	0.175	0.044	1.15316e-150	ASPC4	LOC106990841
1.29506e-154	1.55513	0.13	0.026	3.15579e-150	ASPC4	ASXL3
4.5516e-154	1.42659	0.149	0.034	1.10913e-149	ASPC4	TNFAIP8
8.89247e-154	2.69384	0.073	0.008	2.16692e-149	ASPC4	LOC105610613
9.9985e-154	1.31961	0.171	0.043	2.43643e-149	ASPC4	ZC4H2
1.18483e-153	1.23489	0.18	0.047	2.8872e-149	ASPC4	ABCG2
1.48855e-152	1.30246	0.178	0.046	3.6273e-148	ASPC4	ARHGAP15
3.62423e-151	1.55781	0.117	0.022	8.83153e-147	ASPC4	LOC114118416
7.71943e-151	2.15516	0.087	0.012	1.88107e-146	ASPC4	KNTC1
9.16656e-151	2.04617	0.083	0.011	2.23371e-146	ASPC4	HR
1.80384e-150	1.76745	0.101	0.016	4.39559e-146	ASPC4	ANKRD6
6.69726e-150	1.2452	0.226	0.071	1.63199e-145	ASPC4	KLF8
1.48672e-149	2.37785	0.076	0.009	3.62283e-145	ASPC4	GLIS1
6.07862e-149	1.3199	0.148	0.034	1.48124e-144	ASPC4	CDKL1
6.92897e-149	1.44346	0.123	0.024	1.68845e-144	ASPC4	TNK2
2.16244e-148	2.82118	0.061	0.005	5.26945e-144	ASPC4	SEMA5B
3.4234e-148	1.22806	0.189	0.052	8.34214e-144	ASPC4	LOC101115927
1.73741e-147	1.02684	0.215	0.064	4.23372e-143	ASPC4	HOXD3
3.14307e-147	1.2584	0.179	0.048	7.65904e-143	ASPC4	ZAR1L
1.30591e-146	1.41667	0.134	0.029	3.18224e-142	ASPC4	SLC38A4
1.89943e-146	1.10736	0.201	0.058	4.62853e-142	ASPC4	PHYKPL
2.79356e-146	1.83952	0.088	0.012	6.80735e-142	ASPC4	MYORG
4.41572e-146	1.17252	0.22	0.068	1.07602e-141	ASPC4	HEPH
2.52653e-145	1.69726	0.121	0.024	6.15666e-141	ASPC4	LEKR1
7.25319e-145	1.35787	0.151	0.036	1.76746e-140	ASPC4	LOC114114566
1.55889e-144	3.48903	0.045	0.002	3.7987e-140	ASPC4	SLIT1
1.64186e-144	2.50596	0.069	0.007	4.00089e-140	ASPC4	SCN9A
3.08634e-144	1.29199	0.167	0.043	7.5208e-140	ASPC4	AIFM2
8.38325e-144	2.133	0.079	0.01	2.04283e-139	ASPC4	SLC1A4
2.42426e-143	1.00002	0.251	0.084	5.90745e-139	ASPC4	ARSJ
7.364e-143	1.14037	0.175	0.047	1.79446e-138	ASPC4	PLXND1
1.44434e-142	1.03805	0.281	0.103	3.51957e-138	ASPC4	LOC101119597
1.93476e-142	1.15112	0.173	0.046	4.71462e-138	ASPC4	CEP70
3.66728e-142	1.16087	0.196	0.057	8.93642e-138	ASPC4	FANCL
3.8781e-142	1.21471	0.189	0.053	9.45014e-138	ASPC4	SAMHD1
1.79516e-141	1.01541	0.175	0.047	4.37445e-137	ASPC4	PTCH2
2.14881e-141	1.11368	0.213	0.066	5.23623e-137	ASPC4	BMF
1.18613e-140	1.31382	0.146	0.034	2.89037e-136	ASPC4	BICD1
1.9969e-139	1.01549	0.196	0.057	4.86604e-135	ASPC4	LOC101112563
7.14433e-139	2.33654	0.076	0.01	1.74093e-134	ASPC4	CRISPLD1
8.44564e-139	1.20023	0.165	0.043	2.05803e-134	ASPC4	EHHADH
2.37796e-138	1.88025	0.079	0.011	5.79461e-134	ASPC4	HCAR2
6.91902e-138	1.29514	0.14	0.033	1.68603e-133	ASPC4	TNFRSF21
8.53585e-138	1.16509	0.18	0.05	2.08002e-133	ASPC4	LOC105612199
4.39463e-137	1.10897	0.194	0.057	1.07088e-132	ASPC4	LRRIQ3
5.29996e-137	1.83134	0.096	0.016	1.29149e-132	ASPC4	LOC114113918
1.41876e-136	3.11162	0.05	0.003	3.45724e-132	ASPC4	LPAR3
2.37692e-136	1.1662	0.188	0.055	5.79208e-132	ASPC4	LOC114118730
2.81896e-136	1.81485	0.089	0.014	6.86925e-132	ASPC4	DTX4
4.78757e-136	1.18419	0.207	0.064	1.16664e-131	ASPC4	MSMO1
1.05593e-135	1.06428	0.215	0.068	2.5731e-131	ASPC4	CBX6
1.98377e-134	1.82705	0.1	0.018	4.83404e-130	ASPC4	SNAP25
5.76501e-134	1.01009	0.223	0.073	1.40482e-129	ASPC4	CHPT1
7.70243e-134	2.39927	0.066	0.007	1.87693e-129	ASPC4	LOC105605441
1.05037e-131	1.01551	0.198	0.06	2.55954e-127	ASPC4	PLEKHA2
1.45634e-131	1.00992	0.18	0.051	3.54882e-127	ASPC4	GSTP1
3.11814e-131	1.89172	0.087	0.014	7.59828e-127	ASPC4	LOC114110055
1.25316e-129	1.77745	0.098	0.018	3.05371e-125	ASPC4	LOC114108752
1.70895e-129	1.99883	0.068	0.008	4.16437e-125	ASPC4	STRIP2
8.58627e-129	1.11218	0.159	0.042	2.0923e-124	ASPC4	ATAT1
1.51182e-128	1.39016	0.131	0.031	3.684e-124	ASPC4	LOC105613853
3.27456e-128	1.03576	0.183	0.054	7.97946e-124	ASPC4	CUL7
5.17258e-128	1.89103	0.088	0.014	1.26045e-123	ASPC4	LOC106991818
1.72769e-127	1.32561	0.126	0.029	4.21004e-123	ASPC4	SLC22A23
6.19163e-127	1.90218	0.098	0.018	1.50878e-122	ASPC4	MED12L
3.4661e-125	1.16354	0.148	0.038	8.4462e-121	ASPC4	TMCC3
4.40425e-124	1.77479	0.088	0.015	1.07323e-119	ASPC4	SERP2
1.22589e-123	1.02968	0.227	0.079	2.98724e-119	ASPC4	PLXDC1
2.90725e-123	1.10636	0.15	0.04	7.08439e-119	ASPC4	LOC101116800
3.23256e-123	2.53592	0.058	0.006	7.87711e-119	ASPC4	GABRA1
1.79805e-122	1.36477	0.093	0.017	4.38148e-118	ASPC4	SLC12A7
5.46219e-122	2.24886	0.068	0.009	1.33103e-117	ASPC4	GVQW3
8.30315e-122	1.13076	0.231	0.082	2.02331e-117	ASPC4	CENPP
3.19405e-121	2.42778	0.068	0.009	7.78325e-117	ASPC4	GABRB2
3.9141e-121	2.58013	0.056	0.006	9.53787e-117	ASPC4	KCNK2
9.66739e-119	1.22066	0.124	0.03	2.35575e-114	ASPC4	LOC105604160
3.34642e-118	1.6917	0.093	0.017	8.15456e-114	ASPC4	LOC105603374
3.87523e-118	1.5704	0.1	0.02	9.44317e-114	ASPC4	LOC114108698
3.20081e-117	2.1036	0.086	0.015	7.79973e-113	ASPC4	BRIP1
1.95949e-116	1.41069	0.122	0.029	4.77488e-112	ASPC4	ZNF260
5.37888e-116	1.56424	0.088	0.016	1.31072e-111	ASPC4	CNTN3
5.44685e-116	2.74447	0.045	0.003	1.32729e-111	ASPC4	TRPM4
1.2855e-115	1.08063	0.16	0.046	3.1325e-111	ASPC4	C15H11orf74
2.30612e-114	3.04172	0.046	0.004	5.61956e-110	ASPC4	PLPPR4
1.98913e-113	1.13071	0.127	0.032	4.84711e-109	ASPC4	PGLYRP1
8.90771e-113	1.84055	0.074	0.012	2.17063e-108	ASPC4	COLGALT2
1.29216e-112	1.72338	0.101	0.022	3.14874e-108	ASPC4	CHL1
1.40866e-112	1.10576	0.141	0.038	3.43262e-108	ASPC4	TCTEX1D2
6.36895e-112	1.58234	0.093	0.018	1.55199e-107	ASPC4	NFATC4
1.61705e-110	1.13952	0.142	0.039	3.94042e-106	ASPC4	ST3GAL4
5.09062e-110	1.17979	0.126	0.032	1.24048e-105	ASPC4	LPIN3
5.29858e-110	1.44116	0.123	0.031	1.29116e-105	ASPC4	MEI4
6.11335e-110	2.97741	0.046	0.004	1.4897e-105	ASPC4	LOC105612939
4.21124e-109	1.96517	0.092	0.018	1.0262e-104	ASPC4	RBL1
5.2087e-109	1.10092	0.151	0.044	1.26926e-104	ASPC4	PEX7
1.15071e-108	1.11317	0.146	0.041	2.80404e-104	ASPC4	FN3KRP
2.2439e-108	1.27427	0.114	0.027	5.46794e-104	ASPC4	IQSEC2
2.80724e-108	1.54837	0.097	0.021	6.84068e-104	ASPC4	ZNF484
6.06076e-108	1.20727	0.126	0.032	1.47689e-103	ASPC4	PLEKHH3
6.80289e-108	1.14994	0.125	0.032	1.65773e-103	ASPC4	MRPS36
7.31529e-108	2.57668	0.048	0.005	1.78259e-103	ASPC4	SERTAD4
1.61787e-107	1.07348	0.148	0.043	3.94241e-103	ASPC4	FRMD4B
2.76205e-107	1.79741	0.078	0.013	6.73056e-103	ASPC4	SAXO2
5.0257e-107	3.15771	0.036	0.002	1.22466e-102	ASPC4	LOC114114508
8.53921e-107	1.10463	0.137	0.038	2.08083e-102	ASPC4	PDE6A
2.30243e-106	1.67849	0.078	0.014	5.61057e-102	ASPC4	LOC105615521
3.68227e-106	2.46756	0.046	0.004	8.97295e-102	ASPC4	CCN4
7.58214e-106	1.35069	0.196	0.07	1.84762e-101	ASPC4	NTNG1
3.28041e-105	1.28769	0.1	0.022	7.9937e-101	ASPC4	TPM2
3.40578e-105	1.08536	0.13	0.035	8.2992e-101	ASPC4	FAM53B
1.46943e-104	2.56479	0.044	0.004	3.5807e-100	ASPC4	IGSF3
3.81346e-104	1.55807	0.075	0.013	9.29264e-100	ASPC4	LOC114111235
9.99662e-104	1.06176	0.136	0.038	2.43598e-99	ASPC4	FAM117A
1.05571e-102	2.10346	0.059	0.008	2.57255e-98	ASPC4	EPHA7
3.39709e-102	1.65807	0.083	0.016	8.27803e-98	ASPC4	LOC101109369
2.69269e-101	1.22173	0.138	0.04	6.56156e-97	ASPC4	ATG10
2.83434e-101	1.18748	0.13	0.036	6.90672e-97	ASPC4	LOC114117862
1.30495e-100	2.86055	0.038	0.003	3.1799e-96	ASPC4	ZNF875
2.06961e-100	1.07731	0.135	0.038	5.04322e-96	ASPC4	LOC101111394
1.85819e-99	1.09237	0.149	0.046	4.52804e-95	ASPC4	HLCS
2.32497e-99	1.30477	0.112	0.028	5.66549e-95	ASPC4	SLC2A12
2.67347e-99	1.15038	0.131	0.037	6.51472e-95	ASPC4	LOC101102752
2.83195e-99	1.21481	0.143	0.043	6.9009e-95	ASPC4	LOC114114494
3.629e-99	1.26633	0.121	0.032	8.84315e-95	ASPC4	LOC114116878
1.11059e-98	2.3036	0.047	0.005	2.70629e-94	ASPC4	SMTNL2
1.12828e-98	2.23758	0.056	0.008	2.7494e-94	ASPC4	LOC114109077
1.20605e-98	2.70058	0.042	0.004	2.93891e-94	ASPC4	RNF182
1.64497e-97	2.09893	0.055	0.007	4.00847e-93	ASPC4	RDH5
8.31619e-97	2.59808	0.048	0.005	2.02649e-92	ASPC4	PIK3R3
9.5136e-97	1.74743	0.074	0.014	2.31827e-92	ASPC4	MCTP1
1.70816e-96	1.64855	0.068	0.011	4.16244e-92	ASPC4	LOC114112211
3.29164e-96	1.74635	0.051	0.006	8.02107e-92	ASPC4	LOC114112995
3.4042e-96	1.14199	0.117	0.031	8.29536e-92	ASPC4	FADS1
4.0139e-96	1.07909	0.125	0.035	9.78107e-92	ASPC4	WDR27
4.87054e-96	1.06822	0.148	0.046	1.18685e-91	ASPC4	BST1
1.20057e-95	3.3701	0.031	0.002	2.92554e-91	ASPC4	FBXO40
1.5063e-95	1.93374	0.07	0.012	3.67056e-91	ASPC4	B4GALT6
1.83633e-95	1.71493	0.07	0.012	4.47476e-91	ASPC4	LOC114115269
4.72476e-95	1.03799	0.143	0.044	1.15133e-90	ASPC4	CERS1
2.12633e-94	2.75663	0.034	0.002	5.18143e-90	ASPC4	MMD2
2.1823e-94	1.87459	0.064	0.01	5.31783e-90	ASPC4	ZNF790
8.71145e-94	1.46264	0.091	0.02	2.12281e-89	ASPC4	ZNF770
1.15462e-93	1.36154	0.079	0.016	2.81358e-89	ASPC4	PIK3R2
1.43285e-93	1.79098	0.058	0.009	3.49156e-89	ASPC4	TMEM173
1.75016e-93	1.32492	0.103	0.026	4.26478e-89	ASPC4	ASPA
1.84405e-93	1.08184	0.172	0.059	4.49358e-89	ASPC4	APOE
2.41747e-92	1.70026	0.062	0.01	5.89088e-88	ASPC4	LOC114114890
4.4668e-92	1.01688	0.127	0.037	1.08847e-87	ASPC4	EFCAB5
4.88913e-92	1.4936	0.066	0.011	1.19138e-87	ASPC4	ADGRL1
1.43835e-91	2.02115	0.052	0.007	3.50497e-87	ASPC4	LOC105607837
1.63653e-91	2.13028	0.048	0.006	3.98791e-87	ASPC4	STOX2
5.39587e-91	2.05512	0.056	0.008	1.31486e-86	ASPC4	LOC114116662
1.26796e-90	1.5155	0.069	0.013	3.08977e-86	ASPC4	STMN1
6.05349e-90	1.77137	0.064	0.011	1.47511e-85	ASPC4	DYSF
4.32779e-89	1.25152	0.105	0.027	1.0546e-84	ASPC4	CHN1
7.42747e-89	1.12039	0.126	0.037	1.80992e-84	ASPC4	LOC114116052
3.2429e-88	1.00349	0.144	0.046	7.90229e-84	ASPC4	FAM219A
6.43405e-88	1.22597	0.087	0.02	1.56785e-83	ASPC4	EPSTI1
6.60573e-88	1.72044	0.073	0.014	1.60969e-83	ASPC4	LOC105610529
2.06735e-87	1.44966	0.085	0.019	5.03772e-83	ASPC4	ZNF697
2.07468e-87	1.06295	0.13	0.04	5.05557e-83	ASPC4	HUNK
5.25747e-87	1.05612	0.121	0.035	1.28114e-82	ASPC4	FASTKD1
5.47065e-87	1.43194	0.086	0.02	1.33309e-82	ASPC4	PPM1H
8.8699e-87	1.62175	0.066	0.012	2.16142e-82	ASPC4	CROCC2
1.42816e-86	2.00471	0.06	0.01	3.48013e-82	ASPC4	LOC101121769
3.73587e-86	1.10725	0.111	0.031	9.10356e-82	ASPC4	COL8A2
4.28601e-86	2.63593	0.029	0.002	1.04442e-81	ASPC4	LOC101103050
4.55668e-86	1.23743	0.097	0.024	1.11037e-81	ASPC4	LOC105612555
8.15123e-86	1.47975	0.074	0.015	1.98629e-81	ASPC4	ARHGAP19
9.94416e-86	1.21284	0.102	0.027	2.42319e-81	ASPC4	LCA5
1.11384e-85	1.07038	0.116	0.033	2.7142e-81	ASPC4	KCTD7
3.17747e-85	2.59862	0.035	0.003	7.74286e-81	ASPC4	CCNJL
4.25354e-85	1.06927	0.12	0.035	1.0365e-80	ASPC4	LOC114118046
5.34124e-85	1.2246	0.09	0.022	1.30155e-80	ASPC4	LSS
5.56518e-85	1.99738	0.042	0.005	1.35612e-80	ASPC4	LOC105604827
7.69296e-85	1.20178	0.102	0.027	1.87462e-80	ASPC4	DOCK10
8.83741e-85	2.53863	0.04	0.004	2.1535e-80	ASPC4	LOC114114853
4.1764e-84	1.28169	0.089	0.021	1.0177e-79	ASPC4	RAC3
5.94156e-84	2.03587	0.048	0.007	1.44784e-79	ASPC4	ANKRD29
7.68898e-84	1.04591	0.109	0.031	1.87365e-79	ASPC4	LOC105611754
1.04913e-83	4.23985	0.022	0.001	2.55652e-79	ASPC4	GPR85
1.57746e-83	2.82461	0.027	0.002	3.84395e-79	ASPC4	LOC114108815
9.542e-83	1.09502	0.106	0.029	2.32519e-78	ASPC4	KPNA5
1.17392e-82	1.87598	0.061	0.011	2.8606e-78	ASPC4	COL13A1
4.57342e-82	2.11343	0.08	0.018	1.11445e-77	ASPC4	DLGAP1
5.27835e-82	2.12711	0.047	0.006	1.28623e-77	ASPC4	EMCN
2.0404e-81	1.28151	0.095	0.025	4.97205e-77	ASPC4	CPVL
2.22354e-81	1.61613	0.051	0.008	5.41833e-77	ASPC4	TMC6
4.27106e-81	1.52987	0.06	0.011	1.04077e-76	ASPC4	CNTNAP1
3.18018e-80	2.98533	0.032	0.003	7.74947e-76	ASPC4	BRCA1
9.21688e-80	1.14161	0.113	0.033	2.24597e-75	ASPC4	ZWILCH
3.64627e-79	2.24829	0.039	0.004	8.88523e-75	ASPC4	LOC114116810
4.48303e-79	2.01602	0.047	0.007	1.09243e-74	ASPC4	LOC105612127
1.42662e-78	2.88875	0.029	0.002	3.47639e-74	ASPC4	PSRC1
1.42809e-78	1.2738	0.084	0.02	3.47997e-74	ASPC4	ZNF827
3.16641e-78	1.35267	0.081	0.019	7.71591e-74	ASPC4	QPRT
6.91523e-78	1.19117	0.089	0.023	1.6851e-73	ASPC4	FDPS
1.03591e-77	1.80395	0.056	0.01	2.52431e-73	ASPC4	LOC114108708
1.26816e-77	1.17755	0.084	0.02	3.09026e-73	ASPC4	C7H14orf93
1.29811e-77	1.38835	0.066	0.013	3.16325e-73	ASPC4	PAQR5
6.10023e-77	1.67514	0.068	0.014	1.4865e-72	ASPC4	TRPC6
1.07707e-76	2.95253	0.036	0.004	2.6246e-72	ASPC4	DTL
1.29627e-76	1.02535	0.123	0.039	3.15875e-72	ASPC4	HMGCS1
1.60971e-76	1.00492	0.095	0.026	3.92254e-72	ASPC4	KRBA1
2.79383e-76	2.16236	0.032	0.003	6.808e-72	ASPC4	LOC101102327
6.27288e-76	1.1172	0.121	0.038	1.52858e-71	ASPC4	SLC35G2
7.84237e-76	1.06814	0.095	0.026	1.91103e-71	ASPC4	FKBP14
9.03118e-76	1.28111	0.083	0.02	2.20072e-71	ASPC4	SFXN5
9.26948e-76	1.07199	0.11	0.033	2.25879e-71	ASPC4	TMEM38A
1.54549e-75	1.12836	0.103	0.03	3.76606e-71	ASPC4	CENPJ
4.13954e-75	1.92458	0.041	0.005	1.00872e-70	ASPC4	LOC101108414
4.49943e-75	2.0059	0.046	0.007	1.09642e-70	ASPC4	LOC106990149
4.88378e-75	1.18521	0.091	0.024	1.19008e-70	ASPC4	GALM
6.42876e-75	1.44476	0.08	0.02	1.56656e-70	ASPC4	CDCA7
1.17468e-74	1.9579	0.052	0.009	2.86245e-70	ASPC4	CENPK
4.16284e-74	1.19014	0.078	0.019	1.0144e-69	ASPC4	ZSCAN16
4.8207e-74	1.75358	0.046	0.007	1.17471e-69	ASPC4	NRROS
5.38972e-74	2.70989	0.033	0.003	1.31337e-69	ASPC4	LOC114116414
7.38962e-74	1.0775	0.089	0.023	1.8007e-69	ASPC4	SLC27A3
7.71331e-74	1.03237	0.135	0.047	1.87958e-69	ASPC4	EPHA4
1.17919e-73	1.13313	0.083	0.021	2.87344e-69	ASPC4	CLSTN3
1.66744e-73	1.30091	0.078	0.019	4.06321e-69	ASPC4	DNAJC12
2.07935e-73	1.53082	0.061	0.012	5.06695e-69	ASPC4	LOC114114916
2.10518e-73	1.33056	0.092	0.025	5.12989e-69	ASPC4	TTC6
3.9462e-73	1.31011	0.072	0.016	9.61611e-69	ASPC4	TTC9
5.02795e-73	1.62619	0.051	0.009	1.22521e-68	ASPC4	UNC5B
5.73113e-73	2.05621	0.043	0.006	1.39656e-68	ASPC4	HDX
7.93216e-73	1.3906	0.06	0.012	1.93291e-68	ASPC4	LFNG
8.35524e-73	1.17281	0.079	0.02	2.036e-68	ASPC4	LOC114118756
2.00682e-72	1.50995	0.062	0.013	4.89021e-68	ASPC4	SPNS3
2.21183e-72	1.40356	0.058	0.011	5.3898e-68	ASPC4	C24H16orf71
3.46833e-72	1.07466	0.098	0.028	8.45162e-68	ASPC4	BTBD3
7.09376e-72	1.23473	0.093	0.026	1.72861e-67	ASPC4	LOC105611533
2.49281e-71	1.1818	0.084	0.022	6.07449e-67	ASPC4	ZNF382
4.24163e-71	2.03515	0.042	0.006	1.0336e-66	ASPC4	LOC114116825
1.17679e-70	1.04872	0.083	0.021	2.8676e-66	ASPC4	CPLANE2
1.72681e-70	1.02919	0.094	0.027	4.2079e-66	ASPC4	PTK7
3.75881e-70	1.52111	0.057	0.011	9.15947e-66	ASPC4	GDF10
6.72028e-70	1.14377	0.075	0.018	1.6376e-65	ASPC4	PLA2G6
7.56282e-70	1.0523	0.089	0.024	1.84291e-65	ASPC4	LOC105604469
1.15561e-69	2.0527	0.035	0.004	2.816e-65	ASPC4	TCF21
1.95061e-69	1.02266	0.102	0.031	4.75325e-65	ASPC4	TCTN1
4.38863e-69	1.06887	0.101	0.03	1.06942e-64	ASPC4	HSF5
5.87456e-69	1.76174	0.057	0.011	1.43151e-64	ASPC4	HELLS
1.09485e-68	2.03312	0.038	0.005	2.66793e-64	ASPC4	C13H20orf96
2.18538e-68	2.54292	0.032	0.003	5.32534e-64	ASPC4	UHRF1
3.26066e-68	1.10804	0.089	0.025	7.94558e-64	ASPC4	TMLHE
3.90631e-68	1.51391	0.068	0.016	9.51889e-64	ASPC4	SLC14A2
5.34129e-68	1.03266	0.109	0.035	1.30157e-63	ASPC4	ZNF182
1.24714e-67	1.05919	0.086	0.024	3.03903e-63	ASPC4	TRIM68
1.2529e-67	2.9748	0.026	0.002	3.05307e-63	ASPC4	CLSPN
1.45055e-67	1.32655	0.085	0.024	3.53469e-63	ASPC4	NSUN3
4.13001e-67	2.37741	0.03	0.003	1.0064e-62	ASPC4	LOC105607199
4.69217e-67	2.24357	0.034	0.004	1.14339e-62	ASPC4	PTER
5.74705e-67	1.03683	0.093	0.027	1.40044e-62	ASPC4	BBS7
1.72138e-66	1.56836	0.061	0.013	4.19467e-62	ASPC4	FLRT3
1.92036e-66	1.55499	0.057	0.012	4.67953e-62	ASPC4	SLC2A10
6.96332e-66	1.61162	0.046	0.008	1.69682e-61	ASPC4	LOC114109340
7.1594e-66	2.0081	0.035	0.004	1.7446e-61	ASPC4	LOC106991429
7.51364e-66	1.70094	0.055	0.011	1.83092e-61	ASPC4	LOC105604496
9.60079e-66	1.04765	0.088	0.025	2.33952e-61	ASPC4	HELQ
9.79067e-66	1.0967	0.081	0.022	2.38579e-61	ASPC4	LOC114112890
2.15482e-65	1.4416	0.056	0.011	5.25087e-61	ASPC4	LOC105607270
3.18448e-65	2.3057	0.036	0.005	7.75995e-61	ASPC4	LOC105604280
3.40154e-65	1.00649	0.081	0.022	8.28888e-61	ASPC4	LOC105614839
3.41967e-65	3.05619	0.032	0.004	8.33305e-61	ASPC4	LOC101117364
4.27482e-65	1.33905	0.072	0.018	1.04169e-60	ASPC4	LOC114113859
4.39998e-65	1.54989	0.065	0.015	1.07219e-60	ASPC4	LOC105603432
1.13095e-64	1.391	0.054	0.011	2.75591e-60	ASPC4	LOC101108212
1.41891e-64	1.28579	0.073	0.018	3.4576e-60	ASPC4	LOC105605861
1.51693e-64	2.58248	0.027	0.002	3.69645e-60	ASPC4	LOC114108750
1.68309e-64	1.06268	0.087	0.025	4.10135e-60	ASPC4	NCAPD3
4.28736e-64	1.86419	0.035	0.004	1.04474e-59	ASPC4	LOC114118403
4.94047e-64	1.2533	0.071	0.018	1.20389e-59	ASPC4	LOC105610031
5.95202e-64	1.4704	0.058	0.012	1.45039e-59	ASPC4	LOC101120030
8.63141e-64	1.45618	0.046	0.008	2.1033e-59	ASPC4	LIG1
9.78577e-64	2.34814	0.034	0.004	2.3846e-59	ASPC4	C1H1orf185
1.4119e-63	1.50795	0.057	0.012	3.44052e-59	ASPC4	FAM216B
1.81552e-63	1.00144	0.097	0.03	4.42405e-59	ASPC4	MAMDC2
2.02826e-63	1.39389	0.07	0.018	4.94247e-59	ASPC4	SSC5D
2.79571e-63	2.31863	0.03	0.003	6.81258e-59	ASPC4	LOC106991933
5.4969e-63	1.35569	0.079	0.022	1.33948e-58	ASPC4	SMC2
6.23062e-63	1.44794	0.055	0.011	1.51828e-58	ASPC4	TMEM119
6.74856e-63	1.10715	0.082	0.023	1.64449e-58	ASPC4	LOC101102529
7.56271e-63	1.01532	0.086	0.025	1.84288e-58	ASPC4	C2H9orf85
1.70096e-62	2.46549	0.027	0.003	4.1449e-58	ASPC4	LOC105611014
1.73067e-62	1.26438	0.053	0.011	4.2173e-58	ASPC4	NNAT
1.94059e-62	1.1157	0.085	0.025	4.72884e-58	ASPC4	ZPBP
2.14616e-62	3.04325	0.026	0.002	5.22976e-58	ASPC4	LOC105611231
2.5499e-62	1.8653	0.036	0.005	6.21359e-58	ASPC4	MMP15
6.15233e-62	1.46752	0.045	0.008	1.4992e-57	ASPC4	KRBA2
7.29347e-62	1.04922	0.093	0.029	1.77727e-57	ASPC4	LMNB1
1.24211e-61	1.05637	0.086	0.025	3.02677e-57	ASPC4	AS3MT
1.32022e-61	2.10438	0.041	0.007	3.21711e-57	ASPC4	ZGRF1
3.54264e-61	2.06245	0.035	0.005	8.63272e-57	ASPC4	LOC114118000
7.82992e-61	1.19077	0.071	0.019	1.908e-56	ASPC4	PIH1D1
1.01455e-60	1.05439	0.079	0.022	2.47227e-56	ASPC4	LOC114113048
1.35432e-60	1.17264	0.07	0.018	3.3002e-56	ASPC4	CENPO
2.07978e-60	1.01355	0.099	0.032	5.068e-56	ASPC4	SNX24
2.74052e-60	1.81055	0.041	0.007	6.67811e-56	ASPC4	HCAR1
3.24971e-60	2.02456	0.034	0.005	7.9189e-56	ASPC4	LOC105613357
5.61869e-60	1.34434	0.071	0.019	1.36916e-55	ASPC4	LOC114111480
5.8245e-60	3.43081	0.02	0.001	1.41931e-55	ASPC4	NDC80
1.27974e-59	3.35122	0.02	0.001	3.11848e-55	ASPC4	LOC105611015
2.02408e-59	1.53827	0.054	0.012	4.93227e-55	ASPC4	CUBN
4.32762e-59	1.1097	0.071	0.019	1.05455e-54	ASPC4	TSPAN11
4.50322e-59	1.02554	0.102	0.034	1.09735e-54	ASPC4	LOC114113895
4.69065e-59	1.47869	0.06	0.014	1.14302e-54	ASPC4	PIP5K1B
5.09208e-59	1.48688	0.059	0.014	1.24084e-54	ASPC4	BANK1
1.21954e-58	1.18424	0.061	0.015	2.97177e-54	ASPC4	TPX2
1.39288e-58	1.46875	0.05	0.01	3.39418e-54	ASPC4	ARMH1
2.8257e-58	2.16482	0.028	0.003	6.88566e-54	ASPC4	LOC105609938
2.91046e-58	1.2278	0.071	0.019	7.09221e-54	ASPC4	TP53I3
3.88353e-58	1.41686	0.047	0.009	9.4634e-54	ASPC4	HHAT
5.18466e-58	1.61207	0.044	0.008	1.2634e-53	ASPC4	VAMP1
6.66068e-58	1.33817	0.055	0.012	1.62307e-53	ASPC4	KIF6
1.53474e-57	2.48968	0.03	0.004	3.73987e-53	ASPC4	NCAPG
1.81623e-57	2.9351	0.021	0.002	4.42579e-53	ASPC4	LOC114113261
1.87613e-57	2.27178	0.03	0.004	4.57175e-53	ASPC4	LOC114113050
2.51918e-57	1.12733	0.063	0.016	6.13873e-53	ASPC4	WNK2
2.94522e-57	1.17285	0.069	0.018	7.17691e-53	ASPC4	MBD4
3.88918e-57	2.46529	0.023	0.002	9.47715e-53	ASPC4	DAPK2
5.08796e-57	1.73889	0.045	0.009	1.23983e-52	ASPC4	LRGUK
1.10454e-56	1.02227	0.075	0.021	2.69155e-52	ASPC4	LOC101106404
2.3268e-56	1.44204	0.057	0.013	5.66994e-52	ASPC4	POLE2
6.7995e-56	1.39783	0.061	0.015	1.6569e-51	ASPC4	ARSH
7.15113e-56	1.37386	0.054	0.012	1.74259e-51	ASPC4	ALDH16A1
7.48429e-56	1.16435	0.068	0.018	1.82377e-51	ASPC4	ANKRD33
8.06585e-56	1.94185	0.03	0.004	1.96549e-51	ASPC4	LYPD6
9.64841e-56	1.91826	0.04	0.007	2.35113e-51	ASPC4	LOC105604203
1.14626e-55	2.59751	0.023	0.002	2.79321e-51	ASPC4	LOC114111773
1.92148e-55	1.43648	0.046	0.009	4.68225e-51	ASPC4	SOX12
2.12531e-55	1.00778	0.084	0.026	5.17895e-51	ASPC4	TYW3
2.45945e-55	1.72703	0.04	0.007	5.99319e-51	ASPC4	EPYC
2.53315e-55	1.26946	0.053	0.012	6.17279e-51	ASPC4	DHCR24
1.20099e-54	2.05431	0.026	0.003	2.92656e-50	ASPC4	CACNA1E
2.70269e-54	1.81627	0.038	0.006	6.58591e-50	ASPC4	LOC114116344
2.72837e-54	2.11951	0.03	0.004	6.64849e-50	ASPC4	LOC105604036
5.13921e-54	1.08334	0.056	0.013	1.25232e-49	ASPC4	GARNL3
5.31464e-54	1.02768	0.065	0.017	1.29507e-49	ASPC4	SLC2A4RG
5.9732e-54	1.47604	0.048	0.01	1.45555e-49	ASPC4	CCDC192
8.11946e-54	1.21539	0.054	0.012	1.97855e-49	ASPC4	KCNJ8
1.11357e-53	1.05674	0.078	0.024	2.71354e-49	ASPC4	LOC105604994
1.64929e-53	1.0642	0.071	0.02	4.01899e-49	ASPC4	FBXO4
2.11663e-53	1.49152	0.051	0.012	5.1578e-49	ASPC4	LOC105610620
6.13794e-53	1.0745	0.063	0.017	1.49569e-48	ASPC4	LOC101102976
9.69017e-53	2.7406	0.021	0.002	2.3613e-48	ASPC4	LOC105607356
1.10451e-52	2.35364	0.027	0.003	2.69146e-48	ASPC4	FGF13
1.5502e-52	3.40877	0.016	0.001	3.77754e-48	ASPC4	SPATA18
2.20245e-52	1.87062	0.034	0.005	5.36693e-48	ASPC4	ITGA4
2.52101e-52	1.64061	0.04	0.007	6.14319e-48	ASPC4	GALNT3
2.81231e-52	1.31523	0.058	0.015	6.85304e-48	ASPC4	FAM133A
3.05038e-52	2.32919	0.025	0.003	7.43316e-48	ASPC4	LOC105611263
3.15512e-52	1.29083	0.054	0.013	7.68841e-48	ASPC4	LOC114113212
4.24526e-52	1.01855	0.066	0.018	1.03448e-47	ASPC4	MRAS
4.26792e-52	1.60037	0.036	0.006	1.04001e-47	ASPC4	GPR157
4.48068e-52	2.47286	0.02	0.002	1.09185e-47	ASPC4	BUB1B
1.06064e-51	1.54989	0.044	0.009	2.58456e-47	ASPC4	LOC105611082
1.19297e-51	1.06789	0.073	0.022	2.90703e-47	ASPC4	HOXC4
2.23044e-51	1.18921	0.059	0.015	5.43514e-47	ASPC4	DACT3
2.3883e-51	1.15096	0.067	0.019	5.81982e-47	ASPC4	LOC105613013
2.65662e-51	1.51943	0.031	0.004	6.47366e-47	ASPC4	LOC101105099
3.0992e-51	1.70665	0.033	0.005	7.55214e-47	ASPC4	ABAT
4.73698e-51	2.05387	0.031	0.004	1.15431e-46	ASPC4	ADAMTS14
5.35869e-51	1.53523	0.045	0.009	1.30581e-46	ASPC4	LOC105606370
1.45657e-50	2.40381	0.021	0.002	3.54938e-46	ASPC4	LOC114116816
2.17185e-50	2.26914	0.023	0.002	5.29237e-46	ASPC4	LOC105603695
4.01856e-50	3.17658	0.017	0.001	9.79243e-46	ASPC4	GREB1
4.67707e-50	1.58435	0.043	0.009	1.13971e-45	ASPC4	WASF1
5.05277e-50	1.05706	0.052	0.013	1.23126e-45	ASPC4	ANKRD35
5.08476e-50	1.57038	0.039	0.007	1.23905e-45	ASPC4	NES
6.99825e-50	1.02803	0.063	0.017	1.70533e-45	ASPC4	LOC114117877
1.07354e-49	3.31106	0.015	0.001	2.61601e-45	ASPC4	LOC105607598
1.51697e-49	1.18467	0.049	0.011	3.69655e-45	ASPC4	SGK1
1.5226e-49	1.11524	0.068	0.02	3.71026e-45	ASPC4	TRPC4
2.26598e-49	1.04271	0.065	0.019	5.52174e-45	ASPC4	CLIP3
3.308e-49	1.77789	0.031	0.005	8.06094e-45	ASPC4	MRO
4.14625e-49	1.61857	0.039	0.007	1.01036e-44	ASPC4	PLCD4
4.53914e-49	1.22763	0.054	0.014	1.1061e-44	ASPC4	LOC105610484
4.73738e-49	1.01165	0.057	0.015	1.1544e-44	ASPC4	LOC114114030
4.76101e-49	1.41614	0.045	0.01	1.16016e-44	ASPC4	LOC101108102
8.94499e-49	1.91793	0.03	0.004	2.17971e-44	ASPC4	CATSPERG
1.01188e-48	1.95205	0.028	0.004	2.46576e-44	ASPC4	DCLRE1B
1.07081e-48	1.23194	0.046	0.01	2.60934e-44	ASPC4	LOC101113636
1.23387e-48	1.04091	0.055	0.014	3.00669e-44	ASPC4	MMP28
1.52644e-48	1.59583	0.035	0.006	3.71964e-44	ASPC4	LRRC3B
1.67152e-48	1.6079	0.034	0.006	4.07317e-44	ASPC4	LIMD2
1.79106e-48	2.77282	0.021	0.002	4.36446e-44	ASPC4	CLCN4
2.93893e-48	1.10704	0.062	0.017	7.16158e-44	ASPC4	LACC1
3.72378e-48	1.56355	0.033	0.006	9.0741e-44	ASPC4	LOC105612279
6.50774e-48	1.96834	0.027	0.004	1.58581e-43	ASPC4	LOC105610401
7.25581e-48	1.59764	0.037	0.007	1.7681e-43	ASPC4	PLAG1
8.07834e-48	1.36123	0.048	0.011	1.96853e-43	ASPC4	MAATS1
8.18619e-48	1.11111	0.064	0.018	1.99481e-43	ASPC4	TSPYL4
8.99354e-48	1.85666	0.03	0.005	2.19155e-43	ASPC4	LOC105602729
1.41418e-47	2.02721	0.033	0.005	3.44607e-43	ASPC4	LOC114110285
1.44371e-47	1.00028	0.075	0.024	3.51804e-43	ASPC4	C1QTNF2
1.60639e-47	1.91304	0.03	0.004	3.91444e-43	ASPC4	LOC114116627
2.52932e-47	1.23043	0.05	0.012	6.16344e-43	ASPC4	LOC114113051
2.7018e-47	1.29703	0.049	0.012	6.58375e-43	ASPC4	LOC106990493
5.22032e-47	1.11236	0.061	0.017	1.27209e-42	ASPC4	FAM151B
6.49907e-47	1.28942	0.041	0.009	1.58369e-42	ASPC4	CFAP46
9.37003e-47	1.71264	0.033	0.006	2.28329e-42	ASPC4	LOC105611303
1.00937e-46	1.39076	0.041	0.009	2.45964e-42	ASPC4	LOC114118019
1.55641e-46	1.59895	0.038	0.008	3.79266e-42	ASPC4	EYA4
1.65783e-46	1.5935	0.038	0.008	4.03979e-42	ASPC4	LOC114115572
1.71969e-46	1.65777	0.028	0.004	4.19054e-42	ASPC4	EGFLAM
1.93648e-46	1.70343	0.032	0.005	4.71881e-42	ASPC4	RAD54L
2.278e-46	1.10618	0.066	0.02	5.55104e-42	ASPC4	KCNMB4
2.919e-46	1.06704	0.058	0.016	7.11303e-42	ASPC4	MAP3K12
4.01561e-46	1.07811	0.063	0.018	9.78523e-42	ASPC4	ORC6
5.9838e-46	1.07809	0.058	0.016	1.45813e-41	ASPC4	LOC105607560
1.32405e-45	1.40049	0.046	0.011	3.22644e-41	ASPC4	LOC101107369
1.36743e-45	1.03316	0.058	0.016	3.33214e-41	ASPC4	GSS
1.49315e-45	2.56898	0.017	0.001	3.63852e-41	ASPC4	LOC105608837
1.52368e-45	1.19023	0.05	0.012	3.7129e-41	ASPC4	ZNF461
1.73464e-45	2.09954	0.028	0.004	4.22698e-41	ASPC4	LOC114117343
3.88917e-45	1.76218	0.029	0.005	9.47714e-41	ASPC4	LOC114114966
4.02377e-45	1.82783	0.03	0.005	9.80512e-41	ASPC4	LOC101108930
4.65586e-45	1.94064	0.031	0.005	1.13454e-40	ASPC4	CDC20B
5.18617e-45	2.17907	0.024	0.003	1.26377e-40	ASPC4	PARPBP
1.00397e-44	1.01407	0.07	0.022	2.44647e-40	ASPC4	CTNNA3
1.22735e-44	1.0677	0.061	0.018	2.99081e-40	ASPC4	KIF24
1.49819e-44	1.60251	0.038	0.008	3.65078e-40	ASPC4	LOC114113702
1.57924e-44	1.41865	0.043	0.01	3.8483e-40	ASPC4	BLM
1.74212e-44	1.22482	0.054	0.015	4.2452e-40	ASPC4	ZBTB37
3.07454e-44	1.55114	0.031	0.005	7.49203e-40	ASPC4	SKIDA1
4.85171e-44	1.01767	0.053	0.014	1.18226e-39	ASPC4	ZSCAN23
5.24947e-44	1.10695	0.05	0.013	1.27919e-39	ASPC4	LOC114115665
5.74427e-44	1.97433	0.027	0.004	1.39976e-39	ASPC4	LOC105605863
6.97803e-44	1.4623	0.035	0.007	1.70041e-39	ASPC4	PHF21B
7.72412e-44	1.90271	0.028	0.004	1.88221e-39	ASPC4	LOC114113252
1.07134e-43	1.29022	0.04	0.009	2.61064e-39	ASPC4	LOC106991117
2.65267e-43	1.14274	0.048	0.012	6.46403e-39	ASPC4	SEMA3F
3.13903e-43	1.59515	0.034	0.006	7.64919e-39	ASPC4	LOC106991489
3.2999e-43	2.67082	0.017	0.001	8.0412e-39	ASPC4	NGFR
3.41512e-43	1.15833	0.056	0.016	8.32196e-39	ASPC4	GYS1
4.45436e-43	1.26047	0.042	0.01	1.08544e-38	ASPC4	RBM47
9.90643e-43	1.88836	0.022	0.003	2.414e-38	ASPC4	HHLA2
1.24512e-42	1.21577	0.043	0.01	3.03411e-38	ASPC4	TCAF2
1.35375e-42	2.92862	0.016	0.001	3.29882e-38	ASPC4	EXTL1
2.61314e-42	1.64326	0.039	0.009	6.36769e-38	ASPC4	LOC114115308
3.1143e-42	1.23713	0.045	0.011	7.58893e-38	ASPC4	METTL24
3.22419e-42	1.69207	0.035	0.007	7.8567e-38	ASPC4	MEST
8.32392e-42	1.5698	0.033	0.006	2.02837e-37	ASPC4	CBLN3
1.26521e-41	2.49316	0.021	0.002	3.08307e-37	ASPC4	E2F7
1.35756e-41	1.67376	0.031	0.006	3.30811e-37	ASPC4	TENM2
1.44675e-41	1.1607	0.049	0.013	3.52545e-37	ASPC4	LOC105606001
1.80653e-41	1.12058	0.06	0.018	4.40214e-37	ASPC4	AADACL3
1.86748e-41	1.59722	0.03	0.005	4.55068e-37	ASPC4	LOC106990353
2.0589e-41	1.87755	0.019	0.002	5.01712e-37	ASPC4	LOC101105353
2.1306e-41	1.15869	0.058	0.017	5.19185e-37	ASPC4	EBP
2.5276e-41	1.31653	0.039	0.009	6.15926e-37	ASPC4	SPATA6L
2.68498e-41	3.0303	0.013	0.001	6.54276e-37	ASPC4	LOC114115575
2.69915e-41	1.26123	0.046	0.012	6.57729e-37	ASPC4	LOC105602796
2.8157e-41	1.3959	0.043	0.01	6.8613e-37	ASPC4	CCDC170
4.38166e-41	1.21616	0.05	0.014	1.06772e-36	ASPC4	CEP19
4.92189e-41	1.09181	0.056	0.016	1.19937e-36	ASPC4	LYRM7
5.08471e-41	1.28677	0.041	0.01	1.23904e-36	ASPC4	LOC105605528
5.11209e-41	1.13213	0.049	0.013	1.24572e-36	ASPC4	TIMELESS
6.83411e-41	1.76573	0.03	0.006	1.66534e-36	ASPC4	EFCAB3
8.84324e-41	1.8353	0.027	0.004	2.15492e-36	ASPC4	ERI2
9.30527e-41	1.25754	0.05	0.014	2.26751e-36	ASPC4	LOC105611561
1.02753e-40	1.37953	0.035	0.007	2.50389e-36	ASPC4	LOC105613851
2.26923e-40	1.34176	0.032	0.006	5.52965e-36	ASPC4	RASSF9
3.08462e-40	1.56087	0.035	0.007	7.51661e-36	ASPC4	IL1RAPL2
3.3865e-40	1.1383	0.041	0.01	8.25222e-36	ASPC4	GSC
4.6908e-40	1.69233	0.027	0.005	1.14305e-35	ASPC4	LOC101103238
4.89945e-40	1.31082	0.046	0.012	1.1939e-35	ASPC4	ASIC2
5.41551e-40	2.01279	0.022	0.003	1.31965e-35	ASPC4	LOC114116806
8.14786e-40	1.13233	0.043	0.011	1.98547e-35	ASPC4	CNTROB
8.27605e-40	1.11482	0.043	0.011	2.01671e-35	ASPC4	ACACB
1.61442e-39	1.49583	0.038	0.009	3.93403e-35	ASPC4	ACTA2
3.09943e-39	1.59698	0.022	0.003	7.55268e-35	ASPC4	PDE9A
4.34422e-39	1.22058	0.042	0.01	1.0586e-34	ASPC4	BARD1
4.73124e-39	1.84718	0.026	0.004	1.15291e-34	ASPC4	PCNX2
6.43471e-39	2.0172	0.029	0.005	1.56801e-34	ASPC4	KLHL1
7.43015e-39	1.13059	0.042	0.011	1.81058e-34	ASPC4	ZKSCAN2
8.6148e-39	1.26884	0.033	0.007	2.09925e-34	ASPC4	LOC114114073
8.69067e-39	1.55036	0.029	0.005	2.11774e-34	ASPC4	CENPM
9.42744e-39	2.19339	0.02	0.002	2.29728e-34	ASPC4	CD101
1.21794e-38	1.15306	0.04	0.01	2.96787e-34	ASPC4	DLG3
1.51656e-38	1.78589	0.024	0.004	3.69555e-34	ASPC4	LOC105611989
2.32222e-38	1.70272	0.034	0.007	5.65879e-34	ASPC4	PTPRR
2.86928e-38	2.14028	0.017	0.002	6.99186e-34	ASPC4	LOC114118689
4.21773e-38	3.43361	0.014	0.001	1.02778e-33	ASPC4	KCNA1
5.55027e-38	1.02154	0.053	0.016	1.35249e-33	ASPC4	C4H7orf31
6.53449e-38	1.4078	0.03	0.006	1.59233e-33	ASPC4	RCAN3
7.50513e-38	1.44223	0.036	0.008	1.82885e-33	ASPC4	LOC114113049
7.91802e-38	1.08037	0.056	0.017	1.92946e-33	ASPC4	RFC3
8.53905e-38	1.61956	0.035	0.008	2.0808e-33	ASPC4	TCTEX1D1
1.40781e-37	1.06908	0.049	0.014	3.43056e-33	ASPC4	FRRS1L
1.69919e-37	2.22421	0.022	0.003	4.14059e-33	ASPC4	MASTL
1.8681e-37	1.59967	0.029	0.005	4.55219e-33	ASPC4	PHYHIPL
2.41279e-37	2.09072	0.021	0.003	5.87948e-33	ASPC4	LOC105607692
2.57479e-37	2.04938	0.016	0.002	6.27426e-33	ASPC4	LOC105604254
3.22027e-37	2.87105	0.015	0.001	7.84715e-33	ASPC4	LOC106991350
3.26214e-37	1.57048	0.036	0.008	7.94918e-33	ASPC4	DRP2
3.53725e-37	1.32149	0.037	0.009	8.61958e-33	ASPC4	ZNF436
4.12261e-37	1.28462	0.044	0.012	1.0046e-32	ASPC4	CHEK1
6.55157e-37	1.94	0.035	0.008	1.59649e-32	ASPC4	MME
7.41739e-37	1.08237	0.045	0.012	1.80747e-32	ASPC4	DUSP19
7.54414e-37	1.84198	0.022	0.003	1.83836e-32	ASPC4	LOC114118450
9.48905e-37	1.4393	0.032	0.007	2.31229e-32	ASPC4	LOC114114001
1.70054e-36	1.11659	0.042	0.011	4.14387e-32	ASPC4	LOC101116334
1.81906e-36	1.05487	0.043	0.011	4.43269e-32	ASPC4	LOC105610254
3.11447e-36	1.20132	0.04	0.01	7.58934e-32	ASPC4	ASIC4
3.80401e-36	3.22819	0.013	0.001	9.26961e-32	ASPC4	CDC6
3.89345e-36	1.35991	0.033	0.007	9.48755e-32	ASPC4	LETM2
4.03795e-36	2.84493	0.013	0.001	9.83967e-32	ASPC4	LOC101119622
6.31729e-36	1.39891	0.031	0.007	1.5394e-31	ASPC4	LOC101103227
7.43563e-36	1.21939	0.042	0.011	1.81191e-31	ASPC4	LOC114116882
9.13813e-36	2.76576	0.015	0.001	2.22678e-31	ASPC4	LOC114115023
1.04344e-35	3.0271	0.012	0.001	2.54265e-31	ASPC4	DNAI1
1.1864e-35	1.08693	0.048	0.014	2.89102e-31	ASPC4	LOC114115660
1.2579e-35	1.14322	0.045	0.013	3.06525e-31	ASPC4	KLHL33
1.71216e-35	1.21628	0.039	0.01	4.1722e-31	ASPC4	CCDC51
1.88245e-35	1.36141	0.033	0.008	4.58715e-31	ASPC4	NIPAL4
2.10822e-35	1.10037	0.049	0.015	5.1373e-31	ASPC4	MTX3
3.42978e-35	1.56411	0.028	0.005	8.35768e-31	ASPC4	CCNB2
4.112e-35	2.13118	0.017	0.002	1.00201e-30	ASPC4	PEBP4
5.16811e-35	1.44002	0.024	0.004	1.25936e-30	ASPC4	LOC114110119
5.18508e-35	1.87939	0.028	0.006	1.2635e-30	ASPC4	ZNF367
5.60388e-35	2.69193	0.014	0.001	1.36555e-30	ASPC4	LOC114114513
7.23883e-35	1.01092	0.045	0.013	1.76396e-30	ASPC4	LOC101113531
8.26183e-35	1.19965	0.04	0.01	2.01324e-30	ASPC4	LOC114113883
1.34933e-34	1.23508	0.034	0.008	3.28804e-30	ASPC4	LOC105611720
1.4051e-34	1.4593	0.028	0.006	3.42395e-30	ASPC4	LOC105611449
1.4598e-34	1.01292	0.055	0.018	3.55723e-30	ASPC4	RASSF1
1.75979e-34	2.04965	0.015	0.002	4.28825e-30	ASPC4	LOC114113025
1.94872e-34	1.54895	0.03	0.006	4.74864e-30	ASPC4	SFXN2
2.27326e-34	1.2875	0.034	0.008	5.53948e-30	ASPC4	GEN1
2.29304e-34	1.0152	0.047	0.014	5.58768e-30	ASPC4	METTL5
2.8212e-34	1.41624	0.03	0.006	6.87471e-30	ASPC4	C20H6orf226
2.92305e-34	2.71291	0.014	0.001	7.12289e-30	ASPC4	RNF175
3.06949e-34	1.80271	0.026	0.005	7.47973e-30	ASPC4	LOC101112306
3.34223e-34	2.03448	0.019	0.003	8.14435e-30	ASPC4	LOC105605834
3.60758e-34	1.90369	0.021	0.003	8.79095e-30	ASPC4	AK9
4.07973e-34	1.1341	0.054	0.017	9.94149e-30	ASPC4	PIR
4.42553e-34	2.86077	0.012	0.001	1.07841e-29	ASPC4	LOC105605233
5.3956e-34	1.66654	0.023	0.004	1.3148e-29	ASPC4	LRRC27
6.10819e-34	1.25812	0.031	0.007	1.48844e-29	ASPC4	TPPP2
7.49097e-34	1.89134	0.02	0.003	1.8254e-29	ASPC4	LOC114111650
8.15033e-34	1.01935	0.045	0.013	1.98607e-29	ASPC4	CDKL4
8.58418e-34	2.16765	0.017	0.002	2.09179e-29	ASPC4	RAD51
8.63664e-34	2.31295	0.017	0.002	2.10458e-29	ASPC4	CDC42BPG
1.23247e-33	1.02422	0.045	0.013	3.00328e-29	ASPC4	FSCN1
1.79713e-33	1.28444	0.036	0.009	4.37925e-29	ASPC4	RACGAP1
2.08817e-33	1.9734	0.02	0.003	5.08845e-29	ASPC4	RBM11
2.15212e-33	1.30271	0.038	0.01	5.24429e-29	ASPC4	LOC105602544
2.20514e-33	1.97184	0.016	0.002	5.3735e-29	ASPC4	LOC114114666
2.30393e-33	1.58203	0.026	0.005	5.61422e-29	ASPC4	LOC105614674
2.38272e-33	2.09569	0.022	0.004	5.8062e-29	ASPC4	TXNDC8
2.55074e-33	1.82155	0.023	0.004	6.21565e-29	ASPC4	STXBP5L
2.62614e-33	1.40159	0.034	0.008	6.39937e-29	ASPC4	LBH
2.67756e-33	2.22129	0.019	0.003	6.52467e-29	ASPC4	PCYT1B
2.73628e-33	1.39715	0.024	0.004	6.66777e-29	ASPC4	LOC114116596
2.92134e-33	1.58097	0.027	0.005	7.11873e-29	ASPC4	LOC114111738
3.53503e-33	1.76979	0.025	0.005	8.61416e-29	ASPC4	PKIA
4.13877e-33	2.07072	0.024	0.004	1.00854e-28	ASPC4	SYT1
4.24264e-33	1.16474	0.035	0.009	1.03385e-28	ASPC4	TCAIM
4.72893e-33	1.71381	0.026	0.005	1.15235e-28	ASPC4	MAGEF1
5.0364e-33	1.74454	0.024	0.004	1.22727e-28	ASPC4	STIL
5.87389e-33	1.31379	0.03	0.007	1.43135e-28	ASPC4	ECT2
6.19393e-33	1.38545	0.023	0.004	1.50934e-28	ASPC4	EPHB3
6.32654e-33	1.55572	0.022	0.004	1.54165e-28	ASPC4	GNGT1
1.25228e-32	1.48878	0.028	0.006	3.05155e-28	ASPC4	IGF2BP3
2.26361e-32	2.10014	0.019	0.003	5.51596e-28	ASPC4	PROSER3
2.79988e-32	1.76593	0.021	0.003	6.82274e-28	ASPC4	ZNF165
2.82144e-32	1.17883	0.033	0.008	6.87528e-28	ASPC4	NME6
2.92384e-32	1.44956	0.03	0.007	7.1248e-28	ASPC4	LOC114113058
2.9622e-32	1.48124	0.032	0.008	7.21828e-28	ASPC4	C2H9orf24
4.49558e-32	1.34564	0.028	0.006	1.09548e-27	ASPC4	LOC105609847
8.4031e-32	1.34096	0.029	0.006	2.04767e-27	ASPC4	ZFYVE19
1.02252e-31	2.24921	0.016	0.002	2.49168e-27	ASPC4	ARHGAP11A
1.27311e-31	1.2923	0.026	0.005	3.10232e-27	ASPC4	LOC114114463
1.34199e-31	1.10841	0.035	0.009	3.27016e-27	ASPC4	LOC114116089
1.70265e-31	1.46725	0.021	0.004	4.14902e-27	ASPC4	KIF15
2.07469e-31	1.01338	0.046	0.014	5.05561e-27	ASPC4	LOC105605602
2.21953e-31	1.30879	0.039	0.011	5.40855e-27	ASPC4	SPAG17
2.25537e-31	2.27609	0.018	0.003	5.49588e-27	ASPC4	SLITRK6
3.86611e-31	1.65243	0.024	0.005	9.42093e-27	ASPC4	KNL1
3.91613e-31	1.45262	0.018	0.003	9.54282e-27	ASPC4	LOC105614838
5.28367e-31	1.10659	0.028	0.006	1.28753e-26	ASPC4	LOC105612347
5.51433e-31	1.43526	0.026	0.005	1.34373e-26	ASPC4	SH3BP1
6.15895e-31	1.177	0.038	0.01	1.50081e-26	ASPC4	SLC12A8
6.93811e-31	1.60805	0.023	0.004	1.69068e-26	ASPC4	LOC106991936
7.71565e-31	1.14802	0.03	0.007	1.88015e-26	ASPC4	TOP2A
8.07427e-31	1.08946	0.041	0.012	1.96754e-26	ASPC4	SLCO1C1
1.44033e-30	1.84496	0.018	0.003	3.50979e-26	ASPC4	PHF7
1.58292e-30	1.22608	0.028	0.006	3.85725e-26	ASPC4	LOC101118511
2.3648e-30	1.21244	0.024	0.005	5.76253e-26	ASPC4	COLQ
3.3788e-30	1.42811	0.025	0.005	8.23347e-26	ASPC4	SPRY4
3.44835e-30	1.21089	0.031	0.007	8.40295e-26	ASPC4	FZD3
3.5992e-30	1.98609	0.017	0.002	8.77054e-26	ASPC4	LOC114114964
4.64041e-30	2.25675	0.013	0.001	1.13077e-25	ASPC4	RHBDL2
5.61301e-30	1.21679	0.031	0.007	1.36778e-25	ASPC4	RECQL5
6.80715e-30	1.68976	0.022	0.004	1.65877e-25	ASPC4	P2RY14
7.2523e-30	1.89998	0.019	0.003	1.76724e-25	ASPC4	MFSD13A
8.94006e-30	2.06535	0.012	0.001	2.17851e-25	ASPC4	PCLAF
1.1447e-29	1.15959	0.031	0.008	2.7894e-25	ASPC4	LOC106990927
1.32887e-29	1.09854	0.039	0.011	3.2382e-25	ASPC4	MCM4
4.89798e-29	1.57996	0.019	0.003	1.19354e-24	ASPC4	LOC114112165
5.62111e-29	1.22847	0.026	0.006	1.36975e-24	ASPC4	LOC105605939
5.7458e-29	1.34921	0.023	0.004	1.40014e-24	ASPC4	LOC105607964
5.98162e-29	1.21531	0.03	0.007	1.4576e-24	ASPC4	LOC101105614
9.56754e-29	1.21718	0.028	0.007	2.33142e-24	ASPC4	SLC7A10
1.19601e-28	1.91885	0.014	0.002	2.91443e-24	ASPC4	NRGN
1.23932e-28	1.44741	0.025	0.005	3.01999e-24	ASPC4	SLC16A12
1.26684e-28	1.40691	0.025	0.005	3.08704e-24	ASPC4	AP5S1
1.40189e-28	1.06526	0.033	0.009	3.41614e-24	ASPC4	AHRR
1.46012e-28	2.42931	0.013	0.001	3.55802e-24	ASPC4	LOC105615470
1.95718e-28	1.12272	0.035	0.01	4.76927e-24	ASPC4	C19H3orf14
1.99551e-28	1.68464	0.021	0.004	4.86266e-24	ASPC4	WDR87
2.04443e-28	1.19006	0.033	0.009	4.98187e-24	ASPC4	LOC101122971
2.27998e-28	1.05433	0.034	0.009	5.55585e-24	ASPC4	LOC105608446
2.39282e-28	1.12158	0.036	0.01	5.83082e-24	ASPC4	IDNK
2.47957e-28	1.34966	0.031	0.008	6.04223e-24	ASPC4	CENPH
2.78581e-28	1.42531	0.026	0.006	6.78846e-24	ASPC4	TRIL
3.16419e-28	1.21786	0.033	0.009	7.7105e-24	ASPC4	ZNF597
4.65453e-28	1.84692	0.018	0.003	1.13422e-23	ASPC4	AK8
5.05965e-28	1.62492	0.02	0.004	1.23294e-23	ASPC4	LOC105606266
5.79492e-28	1.69324	0.022	0.004	1.41211e-23	ASPC4	GINS2
6.19266e-28	1.385	0.019	0.003	1.50903e-23	ASPC4	GPT2
1.01701e-27	1.48349	0.023	0.005	2.47826e-23	ASPC4	LOC105616290
1.07055e-27	1.09035	0.034	0.009	2.60872e-23	ASPC4	ATAD5
1.11617e-27	1.72016	0.018	0.003	2.71989e-23	ASPC4	LOC105602434
1.15588e-27	1.64281	0.022	0.004	2.81665e-23	ASPC4	LOC106991755
1.63967e-27	2.20489	0.013	0.001	3.99555e-23	ASPC4	LOC114112057
1.64256e-27	1.33883	0.031	0.008	4.00258e-23	ASPC4	TMEM234
1.68587e-27	1.27148	0.031	0.008	4.10813e-23	ASPC4	EXTL2
1.99502e-27	1.11543	0.032	0.008	4.86146e-23	ASPC4	DBF4B
2.13771e-27	1.30707	0.027	0.006	5.20916e-23	ASPC4	C19H3orf18
2.30987e-27	1.03734	0.035	0.01	5.6287e-23	ASPC4	ARMH4
2.34721e-27	1.38761	0.025	0.006	5.71969e-23	ASPC4	PFKM
2.77837e-27	1.90712	0.018	0.003	6.77033e-23	ASPC4	DHCR7
3.37552e-27	1.23219	0.027	0.006	8.22548e-23	ASPC4	LOC114117560
5.94771e-27	1.48108	0.02	0.004	1.44934e-22	ASPC4	LOC101110679
6.50128e-27	1.09451	0.027	0.007	1.58423e-22	ASPC4	RAB40B
7.21734e-27	1.68842	0.018	0.003	1.75872e-22	ASPC4	LOC106991954
7.96656e-27	1.04135	0.026	0.006	1.94129e-22	ASPC4	LRRC71
9.26246e-27	1.69312	0.02	0.004	2.25708e-22	ASPC4	CHRNB1
1.12569e-26	1.16719	0.037	0.011	2.74307e-22	ASPC4	HOXA10
1.16639e-26	1.57442	0.017	0.003	2.84225e-22	ASPC4	COL6A5
1.31579e-26	2.15926	0.014	0.002	3.20631e-22	ASPC4	MYOZ2
1.63043e-26	1.59847	0.018	0.003	3.97303e-22	ASPC4	LOC105613564
2.06706e-26	1.47253	0.021	0.004	5.037e-22	ASPC4	LOC114112987
2.14266e-26	2.16055	0.013	0.002	5.22124e-22	ASPC4	GPR19
2.16716e-26	1.34613	0.02	0.004	5.28093e-22	ASPC4	PNMA2
2.30616e-26	1.39428	0.021	0.004	5.61966e-22	ASPC4	MYBL1
2.5021e-26	1.56486	0.021	0.004	6.09711e-22	ASPC4	P2RY12
2.71823e-26	2.32582	0.012	0.001	6.62377e-22	ASPC4	LOC114115617
3.17817e-26	1.66922	0.019	0.003	7.74456e-22	ASPC4	RUBCNL
3.18127e-26	1.67334	0.017	0.003	7.75211e-22	ASPC4	LOC101106520
3.51057e-26	2.87697	0.01	0.001	8.55456e-22	ASPC4	TK1
4.2039e-26	2.35024	0.011	0.001	1.02441e-21	ASPC4	PHACTR3
4.27945e-26	1.4852	0.015	0.002	1.04282e-21	ASPC4	RASGRP2
4.63817e-26	1.02698	0.036	0.011	1.13023e-21	ASPC4	LOC114113819
5.12529e-26	1.31197	0.023	0.005	1.24893e-21	ASPC4	DKKL1
5.71275e-26	1.49338	0.024	0.005	1.39208e-21	ASPC4	RIPOR2
9.18995e-26	1.03436	0.028	0.007	2.23941e-21	ASPC4	NIPSNAP1
1.177e-25	2.77554	0.013	0.002	2.8681e-21	ASPC4	CDKL3
1.22759e-25	2.42483	0.013	0.002	2.99139e-21	ASPC4	TMEM196
1.24956e-25	1.06292	0.031	0.009	3.04494e-21	ASPC4	TMEM51
1.46248e-25	1.01248	0.031	0.009	3.56376e-21	ASPC4	CDR2L
1.6352e-25	1.22337	0.026	0.007	3.98465e-21	ASPC4	SLC16A13
2.26972e-25	2.55964	0.01	0.001	5.53086e-21	ASPC4	KLRG1
2.97692e-25	1.28551	0.023	0.005	7.25415e-21	ASPC4	LOC114117848
3.85185e-25	1.28067	0.021	0.004	9.38618e-21	ASPC4	DDX11
3.99666e-25	1.6915	0.02	0.004	9.73907e-21	ASPC4	MDH1B
4.7057e-25	2.33301	0.012	0.001	1.14669e-20	ASPC4	LOC105605484
5.11372e-25	1.04915	0.027	0.007	1.24611e-20	ASPC4	LOC114116597
5.88473e-25	1.09629	0.024	0.006	1.43399e-20	ASPC4	MMP11
6.0867e-25	1.30483	0.026	0.006	1.48321e-20	ASPC4	OGG1
6.46947e-25	1.1425	0.035	0.01	1.57648e-20	ASPC4	LOC105610832
6.67262e-25	1.20409	0.023	0.005	1.62599e-20	ASPC4	LOC114110577
6.86813e-25	2.18656	0.012	0.001	1.67363e-20	ASPC4	ASAH2
6.92266e-25	1.14268	0.026	0.007	1.68691e-20	ASPC4	METTL4
7.69755e-25	1.80571	0.013	0.002	1.87574e-20	ASPC4	DSP
8.25175e-25	1.78654	0.018	0.003	2.01079e-20	ASPC4	DCAKD
8.5956e-25	1.53106	0.021	0.004	2.09457e-20	ASPC4	UROC1
1.12415e-24	2.45673	0.012	0.001	2.73932e-20	ASPC4	TCF19
1.40659e-24	1.08783	0.029	0.008	3.42758e-20	ASPC4	LOC105609220
1.61206e-24	1.27268	0.024	0.006	3.92826e-20	ASPC4	NIT1
1.65251e-24	1.45495	0.022	0.005	4.02683e-20	ASPC4	NME5
2.14516e-24	1.17896	0.025	0.006	5.22732e-20	ASPC4	TTC12
2.51497e-24	2.10452	0.014	0.002	6.12847e-20	ASPC4	LOC114117562
3.01965e-24	1.52981	0.021	0.004	7.35829e-20	ASPC4	CHST2
3.34932e-24	1.58734	0.023	0.005	8.16163e-20	ASPC4	ATL1
4.76416e-24	1.01633	0.024	0.006	1.16093e-19	ASPC4	OXSM
5.92571e-24	1.3762	0.021	0.005	1.44398e-19	ASPC4	SYCP3
7.04599e-24	1.01429	0.023	0.005	1.71697e-19	ASPC4	ECSCR
8.3477e-24	1.74502	0.015	0.002	2.03417e-19	ASPC4	LOC114117590
9.55396e-24	1.07221	0.03	0.008	2.32811e-19	ASPC4	TMEM25
9.57647e-24	1.5016	0.017	0.003	2.3336e-19	ASPC4	LOC101109335
1.04654e-23	2.51864	0.011	0.001	2.55022e-19	ASPC4	LOC105602254
1.1304e-23	1.75768	0.018	0.004	2.75455e-19	ASPC4	BUB1
2.21422e-23	1.8236	0.018	0.004	5.39562e-19	ASPC4	LOC105604928
2.28605e-23	1.12143	0.023	0.005	5.57064e-19	ASPC4	LOC105608413
2.37464e-23	1.13169	0.025	0.006	5.78653e-19	ASPC4	RAD9B
2.42279e-23	1.86705	0.015	0.003	5.90386e-19	ASPC4	LOC114114850
3.04903e-23	2.017	0.01	0.001	7.42987e-19	ASPC4	SLC14A1
3.7234e-23	1.53708	0.019	0.004	9.07318e-19	ASPC4	TYMS
3.80139e-23	1.77846	0.017	0.003	9.26323e-19	ASPC4	SLC22A4
4.07878e-23	1.83945	0.013	0.002	9.93918e-19	ASPC4	BEND2
5.07183e-23	1.78966	0.015	0.002	1.2359e-18	ASPC4	LOC101116442
6.5139e-23	1.2481	0.022	0.005	1.58731e-18	ASPC4	GPR137C
7.09077e-23	1.26159	0.024	0.006	1.72788e-18	ASPC4	RFX5
1.16078e-22	1.81464	0.016	0.003	2.8286e-18	ASPC4	KCNMB1
1.27176e-22	1.30993	0.022	0.005	3.09902e-18	ASPC4	ROM1
1.31314e-22	1.12765	0.024	0.006	3.19986e-18	ASPC4	CCDC9B
1.40936e-22	1.25337	0.026	0.007	3.43432e-18	ASPC4	ENTPD7
1.41677e-22	1.26302	0.018	0.003	3.45239e-18	ASPC4	C17H22orf15
1.4805e-22	1.18138	0.029	0.008	3.60768e-18	ASPC4	LOC105601982
1.5005e-22	1.17556	0.026	0.007	3.65642e-18	ASPC4	CCDC92
1.51521e-22	2.1495	0.013	0.002	3.69226e-18	ASPC4	LOC105610651
1.66287e-22	1.04215	0.029	0.008	4.05209e-18	ASPC4	LOC105609910
2.06237e-22	1.36471	0.018	0.004	5.02558e-18	ASPC4	LOC114114793
2.11346e-22	1.41555	0.021	0.005	5.15009e-18	ASPC4	GPR160
2.23093e-22	1.96217	0.011	0.001	5.43633e-18	ASPC4	C22H10orf90
2.78475e-22	1.09084	0.028	0.008	6.78589e-18	ASPC4	ZWINT
3.76427e-22	1.03579	0.029	0.008	9.17277e-18	ASPC4	EME1
3.8561e-22	1.70604	0.017	0.003	9.39654e-18	ASPC4	LOC114112673
5.66344e-22	1.11415	0.025	0.007	1.38007e-17	ASPC4	SETMAR
5.77753e-22	1.42712	0.02	0.004	1.40787e-17	ASPC4	POLE
8.18058e-22	1.02232	0.026	0.007	1.99344e-17	ASPC4	LOC105611292
8.56499e-22	1.26501	0.02	0.004	2.08712e-17	ASPC4	ABCD1
8.71433e-22	1.95607	0.017	0.003	2.12351e-17	ASPC4	LOC114114903
1.02903e-21	1.0692	0.028	0.008	2.50753e-17	ASPC4	LXN
1.0795e-21	1.17893	0.026	0.007	2.63053e-17	ASPC4	LOC105603609
1.36314e-21	1.96318	0.014	0.002	3.32169e-17	ASPC4	LOC105615388
1.45748e-21	1.62989	0.014	0.002	3.55159e-17	ASPC4	SLC2A6
1.53309e-21	1.64477	0.014	0.002	3.73582e-17	ASPC4	LOC114116631
1.53616e-21	1.23967	0.015	0.003	3.74331e-17	ASPC4	JPH4
2.25482e-21	1.41867	0.022	0.005	5.49455e-17	ASPC4	PCDH19
2.4779e-21	1.10201	0.02	0.005	6.03815e-17	ASPC4	GNG8
3.31657e-21	1.72389	0.014	0.002	8.08183e-17	ASPC4	LOC105612015
4.04663e-21	1.59655	0.02	0.004	9.86083e-17	ASPC4	LOC101119014
5.00679e-21	1.36302	0.018	0.004	1.22005e-16	ASPC4	TUBG2
5.35264e-21	1.45239	0.016	0.003	1.30433e-16	ASPC4	LOC106991387
5.45472e-21	1.48554	0.016	0.003	1.32921e-16	ASPC4	PPP1R26
5.93837e-21	2.04745	0.013	0.002	1.44706e-16	ASPC4	PEG10
6.39313e-21	1.05912	0.026	0.007	1.55788e-16	ASPC4	LOC105606053
6.40501e-21	1.73493	0.018	0.004	1.56077e-16	ASPC4	ZNF213
6.46696e-21	1.52324	0.018	0.004	1.57587e-16	ASPC4	DNA2
6.85406e-21	1.14508	0.02	0.005	1.6702e-16	ASPC4	LOC114108795
7.08231e-21	1.99924	0.012	0.002	1.72582e-16	ASPC4	KIF4A
7.21423e-21	1.92355	0.013	0.002	1.75796e-16	ASPC4	LOC101116620
7.74369e-21	1.89069	0.014	0.002	1.88698e-16	ASPC4	LOC114109659
8.22386e-21	1.59315	0.019	0.004	2.00399e-16	ASPC4	MSH5
8.35655e-21	1.04418	0.026	0.008	2.03632e-16	ASPC4	LOC105609758
8.63841e-21	1.4698	0.017	0.004	2.10501e-16	ASPC4	LOC105613179
8.96596e-21	1.38285	0.019	0.004	2.18483e-16	ASPC4	HOXC12
1.06089e-20	1.34619	0.024	0.007	2.58518e-16	ASPC4	TSSK4
1.10428e-20	1.07937	0.025	0.007	2.69092e-16	ASPC4	MAP4K2
1.19397e-20	1.91555	0.01	0.001	2.90947e-16	ASPC4	SDR42E1
1.35786e-20	1.0609	0.029	0.009	3.30884e-16	ASPC4	LOC101118120
1.41497e-20	1.63681	0.023	0.006	3.448e-16	ASPC4	CHAF1A
1.53821e-20	1.91835	0.01	0.001	3.74831e-16	ASPC4	LOC105602949
1.5425e-20	1.73196	0.015	0.003	3.75876e-16	ASPC4	LOC105610077
1.77293e-20	1.05	0.023	0.006	4.32029e-16	ASPC4	FZD2
1.81176e-20	1.69975	0.014	0.002	4.41491e-16	ASPC4	LOC114112619
2.02659e-20	1.54945	0.017	0.004	4.93839e-16	ASPC4	LOC105607815
2.57594e-20	1.44094	0.019	0.004	6.27704e-16	ASPC4	APCDD1L
2.58229e-20	1.11276	0.024	0.007	6.29252e-16	ASPC4	AGRN
[truncated: 446 more rows]

## Sheet: D5
Supplementary Data 5. Example pathways of GO functional enrichment for differentially expressed genes in the ASPC subgroup.
Cluster	Ontology	ID	Description	GeneRatio	pvalue	geneID	Count
ASPC1	BP	GO:0006629	lipid metabolic process	8/29	0.000449694	AOX1/FABP4/PLCXD3/SLC27A6/LOC101119706/FGF2/PRKAA2/EDNRB	8
ASPC1	BP	GO:0007166	cell surface receptor signaling pathway	8/29	0.00110132	TXNIP/FOS/LOC101119706/FGF2/ADIPOR2/VAV3/PRKAA2/EDNRB	8
ASPC2	BP	GO:0043062	extracellular structure organization	4/35	8.61528e-05	COL1A2/COL3A1/CAV2/ADAMTS4	4
ASPC2	BP	GO:0007179	transforming growth factor beta receptor signaling pathway	4/35	0.000101107	CAV1/COL1A2/COL3A1/CAV2	4
ASPC3	BP	GO:0007267	cell-cell signaling	11/72	9.17341e-05	SFRP4/WNT2/GJA1/WLS/CTHRC1/WNT10B/KCNB1/INHBA/SV2C/SNAP25/GRIA1	11
ASPC3	BP	GO:0048856	anatomical structure development	22/72	0.000210225	SEMA3C/FN1/MMP16/SFRP4/ASPN/UGDH/WNT2/GJA1/PERP/CST3/CTHRC1/VSIR/MET/DGKG/BMPR1B/INHBA/ADGRG6/SEMA4D/CFTR/SNAP25/VASH1/GRIA1	22
ASPC4	BP	GO:0007088	regulation of mitotic nuclear division	5/186	0.000218163	KNTC1/ZWILCH/NDC80/BUB1B/CHEK1	5
ASPC4	BP	GO:0006259	DNA metabolic process	19/186	0.000467124	TET1/NFIB/FANCC/SHLD1/FANCL/SAMHD1/KRBA2/MBD4/ORC6/BLM/RFC3/CHEK1/RAD51/MAGEF1/TOP2A/AP5S1/DNA2/ORC1/GINS1	19
ASPC5	BP	GO:0050801	monoatomic ion homeostasis	5/30	0.000188606	EDNRA/ATP1B1/STEAP2/OCA2/NT5E	5
ASPC5	BP	GO:0001763	morphogenesis of a branching structure	3/30	0.000282373	HHIP/EDNRA/WNT2B	3

## Sheet: D6
Supplementary Data 6. The proportion of different ASPC cell subtype types in different groups.
Cell	Group	Proportion
ASPC1	M0TA	0.318578
ASPC2	M0TA	0.0367318
ASPC3	M0TA	0.114434
ASPC4	M0TA	0.476572
ASPC5	M0TA	0.053685
ASPC1	M2TA	0.59381
ASPC2	M2TA	0.152805
ASPC3	M2TA	0.166344
ASPC4	M2TA	0.042983
ASPC5	M2TA	0.0440576
ASPC1	M4TA	0.274345
ASPC2	M4TA	0.317845
ASPC3	M4TA	0.333663
ASPC4	M4TA	0.00963915
ASPC5	M4TA	0.0645082
ASPC1	M6TA	0.229617
ASPC2	M6TA	0.50174
ASPC3	M6TA	0.217819
ASPC4	M6TA	0.00726063
ASPC5	M6TA	0.0435638
ASPC1	M6SU	0.568938
ASPC2	M6SU	0.132603
ASPC3	M6SU	0.164639
ASPC4	M6SU	0.0758313
ASPC5	M6SU	0.0579886
ASPC1	M6PE	0.771177
ASPC2	M6PE	0.076641
ASPC3	M6PE	0.0487715
ASPC4	M6PE	0.0267693
ASPC5	M6PE	0.076641
ASPC1	M6ME	0.375147
ASPC2	M6ME	0.0515826
ASPC3	M6ME	0.352872
ASPC4	M6ME	0.0398593
ASPC5	M6ME	0.180539

## Sheet: D7
Supplementary Data 7. Tail fat-specific differentially expressed genes.
p_val	avg_log2FC	pct.1	pct.2	p_val_adj	geneID	change
1.58683408723915e-254	-4.8789	0.031	0.481	3.8668e-250	TNIK	down
1.22211649854924e-239	-9.82322	0.002	0.324	2.97805e-235	NRXN1	down
9.86954903672883e-234	-5.19722	0.03	0.448	2.40501e-229	PLCXD3	down
2.62649423070652e-214	-6.10526	0.024	0.398	6.40024e-210	C7	down
1.74679777048815e-178	-4.40477	0.084	0.516	4.2566e-174	IGF1	down
4.57501824604836e-172	2.35071161992904	0.988	0.722	1.11484e-167	COL1A2	up
1.04802577435658e-170	-3.75268	0.05	0.431	2.55383e-166	LOC101112891	down
3.78535064690802e-157	-5.40525	0.013	0.279	9.22414e-153	SKAP2	down
4.6952736270918e-156	-1.44101	0.892	0.986	1.14414e-151	GTL2	down
9.30483635089167e-155	2.35283554934291	0.964	0.717	2.2674e-150	COL1A1	up
1.22482749224809e-150	-4.31748	0.025	0.319	2.98466e-146	LOC101123672	down
2.37126015526168e-147	2.20972485137628	0.861	0.245	5.77829e-143	LOC101117891	up
1.79222542910192e-144	-3.36941	0.102	0.507	4.36729e-140	FOS	down
3.79207083011771e-144	-5.08711	0.018	0.284	9.24052e-140	PAK5	down
3.19026924630525e-143	-9.08083	0.001	0.197	7.77405e-139	DLK1	down
1.72795032800197e-134	2.13778023039432	0.853	0.386	4.21067e-130	TNS1	up
8.20113609255377e-130	2.74717515658177	0.74	0.181	1.99845e-125	EMP1	up
1.85346421806201e-128	-5.41308	0.026	0.29	4.51652e-124	HMCN1	down
5.0616886578088e-124	-2.96578	0.172	0.576	1.23343e-119	LOC105603471	down
5.52625322572698e-123	-2.53953	0.264	0.683	1.34664e-118	AOX1	down
7.15493809068396e-123	-6.77043	0.006	0.2	1.74352e-118	DCC	down
2.62159244904265e-122	1.76697262621817	0.948	0.586	6.3883e-118	VCAN	up
4.43498082114902e-122	1.48993639819247	0.984	0.859	1.08072e-117	FBN1	up
4.78937433130489e-121	1.79765200909261	0.981	0.912	1.16707e-116	GSN	up
1.60279095579993e-120	2.44940023953887	0.756	0.238	3.90568e-116	PPTC7	up
6.35133264995667e-120	1.85967875772495	0.995	0.924	1.54769e-115	COL3A1	up
4.80663681959644e-118	-4.00472	0.032	0.297	1.17128e-113	CACNB2	down
1.74642461996859e-116	-4.18906	0.021	0.257	4.25569e-112	LOC101123419	down
4.72402476052235e-115	-5.72364	0.02	0.25	1.15115e-110	SLIT2	down
1.13372043335989e-112	-4.40049	0.018	0.241	2.76265e-108	LOC101108131	down
8.96271977273502e-112	1.4733460547815	0.901	0.497	2.18404e-107	ANXA2	up
1.32689539512049e-110	1.19239704645669	0.981	0.879	3.23338e-106	TGFBR3	up
7.1172634902979e-109	-4.81102	0.025	0.259	1.73433e-104	LOC114116376	down
7.38618680092862e-109	3.21524342206939	0.649	0.128	1.79987e-104	S100A4	up
8.72016436390756e-109	-3.1731	0.073	0.384	2.12493e-104	ADAM19	down
4.86290681179094e-108	-1.39352	0.825	0.936	1.18499e-103	BICC1	down
8.41050259374669e-108	2.26825419217135	0.71	0.2	2.04947e-103	SLC7A1	up
8.74930838803074e-106	1.80240062435983	0.805	0.371	2.13203e-101	CD99	up
1.80203985536291e-105	2.28654225632389	0.721	0.207	4.39121e-101	CDH13	up
7.58993044835415e-105	-11.6561	0	0.14	1.84951e-100	WT1	down
6.15660465535804e-103	-3.76585	0.03	0.267	1.50024e-98	LOC101122306	down
1.55191527997909e-102	2.19007421125657	0.724	0.228	3.78171e-98	PPL	up
3.47020215061715e-102	2.58748783179925	0.664	0.169	8.45619e-98	ACKR3	up
7.70537067468521e-100	1.87716953135972	0.82	0.4	1.87764e-95	UGP2	up
2.17571794958591e-99	-3.05787	0.144	0.484	5.30179e-95	FABP5	down
1.39212136332636e-98	3.2077814996611	0.618	0.122	3.39232e-94	CAV1	up
5.6070007978732e-98	-5.53114	0.009	0.181	1.36631e-93	GFRA1	down
3.26950622545338e-96	1.57308230910981	0.847	0.452	7.96713e-92	AHNAK	up
6.11473116089013e-96	2.76607743362076	0.666	0.207	1.49004e-91	IGFBP6	up
1.55334145553084e-93	1.66769572405192	0.806	0.39	3.78518e-89	CD34	up
2.70189519668462e-93	-2.03683	0.335	0.681	6.58398e-89	LOC101103343	down
4.7202081236243e-91	2.32159504483565	0.664	0.179	1.15022e-86	LOC114112646	up
1.24229507081741e-87	2.74400746390162	0.656	0.207	3.02722e-83	LOC114112251	up
3.23396214863459e-87	1.40226703693224	0.913	0.695	7.88052e-83	PLPP3	up
1.57985075323714e-86	-1.40128	0.752	0.902	3.84978e-82	ARHGAP10	down
1.72793260508724e-86	-2.85891	0.15	0.467	4.21063e-82	LOC101115551	down
1.31043907874769e-85	-4.09412	0.015	0.19	3.19328e-81	LOC101102683	down
7.97761855121984e-85	1.08438020726436	0.985	0.862	1.94399e-80	rna-NC-001941.1:1094..2667	up
3.8732728507517e-84	-2.37931	0.326	0.655	9.43839e-80	TXNIP	down
2.14919947681098e-82	1.66000208788878	0.75	0.348	5.23717e-78	ITM2B	up
1.06176862838118e-80	-2.86947	0.067	0.322	2.58732e-76	CABCOCO1	down
1.33575577487272e-80	-3.76253	0.017	0.19	3.25497e-76	SPARCL1	down
8.60494206938275e-80	-3.82864	0.019	0.195	2.09685e-75	GGT5	down
3.72064541809214e-79	-1.72228	0.425	0.728	9.06647e-75	RUNX1T1	down
1.3785772820923e-77	3.54234239704261	0.495	0.069	3.35932e-73	CD248	up
6.82467857354474e-77	2.48070835103142	0.549	0.112	1.66304e-72	LOC105605445	up
2.12340558762983e-76	3.05458064615718	0.524	0.098	5.17431e-72	LGALS3	up
3.53266958170328e-76	1.53626814662003	0.787	0.403	8.60841e-72	XYLT1	up
8.205041335414e-75	-1.42327	0.556	0.793	1.9994e-70	SASH1	down
9.52564436697216e-75	-4.40101	0.011	0.159	2.32121e-70	SYT9	down
1.81698376290396e-74	2.48072437046626	0.576	0.162	4.42763e-70	ZNF423	up
1.88078390350413e-74	-1.80933	0.434	0.729	4.58309e-70	TCF4	down
5.25010361963972e-73	-1.77623	0.389	0.71	1.27935e-68	LOC101121570	down
1.16159764454775e-72	1.75903296627257	0.689	0.293	2.83058e-68	PCOLCE2	up
3.12557124176299e-71	1.30372291403671	0.855	0.552	7.61639e-67	GFPT2	up
3.73892195635501e-71	1.23774593196391	0.863	0.533	9.11101e-67	TNXB	up
7.42012906561097e-71	0.793653952841106	0.983	0.943	1.80814e-66	COL6A3	up
5.92001601218007e-70	2.98710727551606	0.462	0.057	1.44259e-65	F13A1	up
1.04346053102858e-69	-5.50377	0.003	0.112	2.5427e-65	APOD	down
1.28980927219601e-69	-3.69566	0.015	0.166	3.14301e-65	TENM4	down
2.54938515875458e-69	-1.53657	0.481	0.75	6.21234e-65	PID1	down
6.58976780053444e-69	-3.27205	0.043	0.245	1.60579e-64	LOC101119706	down
1.13752634443071e-68	-0.981081	0.926	0.962	2.77192e-64	RBMS3	down
1.26087742324466e-68	-1.86804	0.443	0.729	3.07251e-64	TSHZ2	down
2.72792659621924e-68	1.08268452232598	0.885	0.557	6.64741e-64	rna-NC-001941.1:69..1026	up
6.42843404269915e-68	-0.993973	0.872	0.94	1.56648e-63	NFIA	down
2.23899163895811e-67	2.30369546084492	0.521	0.112	5.45597e-63	LOC114110341	up
4.26708253438075e-67	-1.6705	0.646	0.817	1.0398e-62	FILIP1L	down
4.47045193262034e-67	1.05788276087642	0.876	0.543	1.08936e-62	PLCE1	up
7.91296837747756e-67	1.48494284569275	0.888	0.695	1.92823e-62	SPARC	up
3.05118105439648e-66	1.23582294889781	0.88	0.636	7.43512e-62	LOC101114404	up
3.08394458843424e-66	-1.60967	0.451	0.717	7.51496e-62	TMEM135	down
4.27856044729418e-66	2.80703486882458	0.489	0.097	1.0426e-61	METRNL	up
9.42722862471341e-65	-1.17704	0.755	0.898	2.29723e-60	GHR	down
1.0062708636495e-63	-2.25436	0.16	0.443	2.45208e-59	KCNQ5	down
2.52778037989656e-63	1.53803952787892	0.792	0.534	6.1597e-59	CLEC3B	up
2.10810488210826e-62	1.78985320072232	0.645	0.286	5.13703e-58	PMP22	up
2.21997376208101e-62	3.31511244306986	0.431	0.062	5.40963e-58	CD9	up
5.75219057993288e-62	2.85298675403511	0.47	0.091	1.40169e-57	LOC101121099	up
7.70833442523215e-62	1.03916405349523	0.937	0.762	1.87837e-57	ABI3BP	up
9.76820690483388e-62	-1.44875	0.537	0.755	2.38032e-57	RBPMS	down
1.04078830477733e-61	1.7396154955964	0.587	0.195	2.53619e-57	CILP	up
3.03666960675561e-61	2.29407490944461	0.491	0.107	7.39976e-57	STXBP6	up
6.06058702346322e-61	-2.14815	0.284	0.569	1.47684e-56	SULF1	down
7.53172767328763e-61	1.64846314068501	0.587	0.193	1.83533e-56	ITGA5	up
2.933875980276e-59	-1.36294	0.488	0.743	7.14927e-55	NBEA	down
6.4464457420587e-59	5.55010876945871	0.349	0.01	1.57087e-54	PRG4	up
7.34929773366963e-59	-2.08418	0.182	0.452	1.79088e-54	RASGEF1B	down
2.99752633873142e-58	1.43535097571452	0.722	0.416	7.30437e-54	FBLN2	up
3.84154726063657e-58	1.0458437178176	0.897	0.76	9.36108e-54	COL6A1	up
1.14852144253243e-57	-5.36952	0.006	0.11	2.79872e-53	PDE1C	down
3.32252547795824e-57	1.60793420912085	0.667	0.317	8.09633e-53	MT-ND3	up
6.47528365242338e-57	4.35401326071955	0.351	0.014	1.5779e-52	PTGFR	up
7.40075775628925e-57	-1.95652	0.225	0.505	1.80342e-52	GAB1	down
1.42713436629578e-56	-1.3525	0.612	0.824	3.47764e-52	TCF7L2	down
1.76964257376312e-56	-2.07883	0.15	0.41	4.31227e-52	JUN	down
2.45948762490158e-56	1.81833308652646	0.591	0.247	5.99328e-52	MYADM	up
2.75957365835336e-56	-1.83174	0.284	0.55	6.72453e-52	ANTXR1	down
3.52760339003726e-56	-1.82173	0.488	0.703	8.59606e-52	ATP8B4	down
5.62128781375061e-56	3.01492931542639	0.409	0.062	1.3698e-51	CD109	up
1.26011323763098e-54	-1.93524	0.273	0.548	3.07064e-50	FABP4	down
3.1354549119185e-54	-2.21181	0.247	0.509	7.64048e-50	OSMR	down
2.2618837999607e-53	1.31311595415871	0.745	0.498	5.51176e-49	COL5A1	up
2.08786483584505e-52	1.92850860205534	0.512	0.166	5.08771e-48	CAMK1D	up
2.30997601690549e-52	0.828674597095481	0.948	0.883	5.62895e-48	DCN	up
5.628957272407e-52	1.48848242331168	0.611	0.257	1.37166e-47	LOC101120208	up
1.05908899810146e-51	1.02095531971642	0.827	0.541	2.58079e-47	ACER3	up
1.20902976553746e-51	-1.16775	0.633	0.809	2.94616e-47	FYN	down
3.02625271998463e-51	2.46769938572584	0.435	0.097	7.37437e-47	DMD	up
4.23710773478023e-51	-1.83322	0.224	0.484	1.0325e-46	STX12	down
9.53471022061971e-51	-2.83629	0.044	0.214	2.32342e-46	RHOJ	down
2.0181188802654e-50	-1.91566	0.202	0.453	4.91775e-46	PEG3	down
2.50236819751821e-50	2.11997824272441	0.462	0.121	6.09777e-46	MCUB	up
3.97020997153379e-50	-2.58224	0.101	0.319	9.67461e-46	NOX4	down
4.98692772109901e-50	2.45683626020165	0.419	0.084	1.21521e-45	EMP3	up
9.86645656775201e-50	4.42852171301925	0.326	0.022	2.40426e-45	ADGRB3	up
1.46610113266472e-49	-2.86613	0.055	0.234	3.5726e-45	PDE7B	down
4.48153247465471e-49	3.56065054402152	0.337	0.029	1.09206e-44	KCNK13	up
5.89344656817093e-49	-3.11177	0.024	0.159	1.43612e-44	LOC101104661	down
9.0376410413788e-49	0.899389066652604	0.855	0.552	2.20229e-44	MEDAG	up
9.6588168491259e-49	-1.86976	0.241	0.493	2.35366e-44	COLEC12	down
4.79414114639317e-48	1.34669332051969	0.674	0.355	1.16824e-43	LOC114113956	up
1.00049244964419e-47	-2.15906	0.33	0.567	2.438e-43	FGF2	down
1.77922550227378e-47	-3.14792	0.021	0.148	4.33562e-43	SMTN	down
3.87834251328186e-47	-1.17897	0.532	0.729	9.45075e-43	LAMA4	down
1.26461804950786e-46	-1.10053	0.652	0.817	3.08162e-42	AUTS2	down
6.52273332906543e-46	2.43155889379775	0.42	0.105	1.58946e-41	PTGIS	up
1.34575565812913e-45	-1.18414	0.661	0.816	3.27934e-41	SCMH1	down
1.77802657507585e-45	1.53344578938098	0.61	0.307	4.3327e-41	SERPINH1	up
7.61265218491273e-45	0.883942381032472	0.848	0.626	1.85505e-40	LOC101115486	up
8.91083905086531e-45	1.33957725124846	0.636	0.329	2.17139e-40	CD63	up
5.07448996943003e-44	1.08053871972994	0.724	0.431	1.23655e-39	PDGFRA	up
5.16151631436656e-44	-0.761803	0.835	0.917	1.25776e-39	FNDC3B	down
5.86513523804699e-44	0.797510016359285	0.894	0.717	1.42922e-39	FSTL1	up
9.74752087877129e-44	1.70447816277758	0.549	0.25	2.37528e-39	SERPINF1	up
1.98030766155711e-43	2.38962320804097	0.372	0.071	4.82561e-39	LIMS2	up
3.25923952834014e-43	-1.69822	0.266	0.507	7.94211e-39	GRB10	down
4.25300810398976e-43	-1.65352	0.194	0.433	1.03637e-38	AKAP12	down
4.34312201262399e-43	-2.32521	0.093	0.288	1.05833e-38	SLIT3	down
6.3809952584321e-43	0.902883974379437	0.954	0.831	1.55492e-38	UST	up
1.62042275308189e-42	2.72187416163355	0.332	0.047	3.94865e-38	CXCL14	up
7.01891718613908e-42	1.09913084290298	0.846	0.655	1.71037e-37	MT-CYTB	up
2.04169820083615e-41	1.19645021605171	0.713	0.398	4.97521e-37	CCBE1	up
2.0598297236542e-41	-2.01899	0.137	0.35	5.01939e-37	PDE7A	down
3.36908578020857e-41	-1.28618	0.518	0.702	8.20979e-37	ASPH	down
3.50153622521631e-41	-1.99843	0.119	0.322	8.53254e-37	LRRC8B	down
4.07707436565882e-41	1.9888273505492	0.445	0.153	9.93501e-37	TPST1	up
5.17137132265395e-41	-1.14091	0.399	0.634	1.26016e-36	PDE1A	down
6.71096933991178e-41	0.899576790346747	0.803	0.559	1.63533e-36	LRP1	up
7.52445390679207e-41	3.26796690413397	0.359	0.086	1.83356e-36	LOC101102124	up
7.95945498422623e-41	-1.04436	0.616	0.795	1.93956e-36	SSBP2	down
2.05758147524854e-40	-1.24886	0.425	0.667	5.01391e-36	ABCA1	down
2.14736241750234e-40	-2.06016	0.106	0.303	5.23269e-36	DAAM1	down
2.20930634299659e-40	1.10546725699276	0.867	0.712	5.38364e-36	MT-ATP6	up
4.50843397171441e-40	-2.27231	0.051	0.205	1.09862e-35	DZIP3	down
4.65641310737941e-40	-2.31322	0.11	0.305	1.13467e-35	SYNPO2	down
6.32623219306301e-40	1.2819999893656	0.567	0.26	1.54158e-35	SEMA3C	up
6.45713318587698e-40	-1.29604	0.424	0.64	1.57347e-35	EPS15	down
1.47485398675644e-39	-1.24198	0.493	0.684	3.59392e-35	BAZ2B	down
2.81074970739021e-39	-2.01783	0.084	0.266	6.84923e-35	SEMA5A	down
3.19181150108429e-39	1.38679921805016	0.536	0.241	7.77781e-35	RAMP2	up
6.48337843168612e-39	1.88214674762472	0.377	0.097	1.57987e-34	FNDC1	up
7.90532381767235e-39	-1.19675	0.579	0.71	1.92637e-34	FOXP1	down
7.97175566862142e-39	2.12332624335264	0.403	0.124	1.94256e-34	FGF18	up
9.09356334653233e-39	-2.30853	0.088	0.267	2.21592e-34	ROBO1	down
9.32135648276767e-39	-1.52671	0.238	0.464	2.27143e-34	LOC101116121	down
9.58183382566952e-39	1.58509471333853	0.466	0.178	2.3349e-34	C1QTNF1	up
1.21277693262259e-38	1.43596230143514	0.548	0.269	2.95529e-34	CTSK	up
1.27641682300768e-38	0.875491590959154	0.831	0.622	3.11037e-34	DIP2C	up
1.72678598625001e-38	-2.39774	0.077	0.248	4.20783e-34	LPIN1	down
1.90085760270086e-38	-3.00892	0.041	0.179	4.63201e-34	PTGS2	down
4.16879575801815e-38	-2.8001	0.051	0.198	1.01585e-33	SLC1A3	down
4.97690202835504e-38	-1.06091	0.499	0.705	1.21277e-33	C1S	down
5.58086918314937e-38	-2.05122	0.084	0.262	1.35995e-33	RIPOR3	down
6.25525279300721e-38	-1.57549	0.267	0.495	1.52428e-33	PDZRN3	down
6.73716119164891e-38	2.17011900131709	0.468	0.184	1.64171e-33	MMP16	up
8.16173772229455e-38	-2.48447	0.056	0.209	1.98885e-33	ALDH1A3	down
8.71395960609742e-38	-0.924277	0.785	0.869	2.12342e-33	TACC1	down
9.7515027978463e-38	-2.33398	0.088	0.264	2.37625e-33	IQGAP2	down
1.1887179784752e-37	-2.28865	0.037	0.171	2.89667e-33	HIBCH	down
1.43883334451177e-37	2.53855475769917	0.322	0.057	3.50615e-33	ATP1A1	up
2.08922317080399e-37	0.854855809120878	0.777	0.51	5.09102e-33	CRISPLD2	up
3.5155941174685e-37	-3.75408	0.018	0.119	8.5668e-33	NR4A3	down
4.7524207613652e-37	0.584263527715525	0.982	0.94	1.15807e-32	FKBP5	up
9.45755825771214e-37	-2.10632	0.075	0.243	2.30462e-32	PRTFDC1	down
9.66727133462124e-37	-2.52776	0.033	0.159	2.35572e-32	ACTN1	down
1.88848025305214e-36	1.19367443101224	0.672	0.421	4.60185e-32	ANKRD28	up
1.93440412800487e-36	1.12514271364063	0.772	0.534	4.71376e-32	DAB2	up
2.89300623193481e-36	1.41402675045407	0.595	0.317	7.04968e-32	POSTN	up
4.85242375674035e-36	-1.24202	0.657	0.783	1.18244e-31	IGFBP5	down
5.13112474037972e-36	1.13512433137193	0.65	0.39	1.25035e-31	ARHGEF6	up
5.41077495765317e-36	-1.88272	0.286	0.491	1.3185e-31	LOC106991313	down
6.50341091276272e-36	-3.00038	0.014	0.107	1.58475e-31	EPHA4	down
7.43322176179226e-36	1.13544205419353	0.557	0.272	1.81133e-31	LOC101108197	up
1.77904458823826e-35	1.39661318554354	0.511	0.224	4.33518e-31	NDRG1	up
2.59668003727727e-35	0.917961761679277	0.758	0.569	6.32759e-31	COL6A2	up
8.52644844367628e-35	-0.934002	0.56	0.726	2.07772e-30	SLC25A36	down
1.84866127827275e-34	1.21305319508212	0.644	0.376	4.50482e-30	CHRDL1	up
2.21003625979026e-34	1.16435108301954	0.616	0.34	5.38542e-30	TBC1D12	up
2.90073908231955e-34	-1.59635	0.259	0.474	7.06852e-30	ARHGAP20	down
4.00286683648124e-34	1.75081162387825	0.415	0.148	9.75419e-30	TIAM2	up
6.15009992154683e-34	3.13001382357027	0.266	0.033	1.49866e-29	DKK2	up
6.17141063797209e-34	-1.91604	0.136	0.324	1.50385e-29	BOC	down
7.2838107548994e-34	1.55457636533326	0.443	0.169	1.77492e-29	ELN	up
2.26160378481546e-33	4.01138228166677	0.244	0.022	5.51108e-29	LOC101121216	up
3.61981331373498e-33	2.23528012179591	0.329	0.083	8.82076e-29	MATN2	up
3.81611220073678e-33	1.6196782738925	0.431	0.172	9.2991e-29	LOX	up
4.38498214824431e-33	-2.51523	0.061	0.205	1.06853e-28	LOC101115115	down
6.04188708492461e-33	-1.67879	0.18	0.386	1.47229e-28	ETV6	down
6.23444874689634e-33	3.98809696335164	0.23	0.014	1.51921e-28	KCNK5	up
1.50476053039633e-32	1.99237936861671	0.356	0.107	3.6668e-28	PRSS23	up
1.62981587055976e-32	-0.872791	0.781	0.867	3.97154e-28	MBNL1	down
3.90099137960002e-32	2.56515119017676	0.289	0.053	9.50594e-28	CLIC1	up
6.40887755316151e-32	1.66399424746303	0.389	0.129	1.56172e-27	LMNA	up
8.34695214599246e-32	-1.87288	0.047	0.178	2.03399e-27	LOC101120093	down
1.3791797572233e-31	0.501449026896354	0.976	0.903	3.36079e-27	SPTBN1	up
1.85565139391846e-31	-1.25257	0.387	0.576	4.52185e-27	DPYSL3	down
2.40765637841107e-31	-2.70546	0.022	0.119	5.86698e-27	LOC101121539	down
2.41547196893369e-31	-1.70009	0.168	0.36	5.88602e-27	ACSL1	down
2.4399395563614e-31	1.20510941425479	0.535	0.262	5.94564e-27	SDC4	up
2.58363801937399e-31	1.03841183812559	0.595	0.322	6.29581e-27	RPS6KC1	up
2.88624905671238e-31	-0.59413	0.921	0.959	7.03321e-27	CELF2	down
3.57607177492462e-31	-1.94444	0.115	0.288	8.71417e-27	ELOVL6	down
3.93102929980308e-31	-2.91985	0.034	0.147	9.57913e-27	NR4A1	down
4.15631415104765e-31	1.00998433924211	0.753	0.547	1.01281e-26	CDON	up
4.81865878471088e-31	1.21421900828681	0.508	0.241	1.17421e-26	UBL3	up
4.86524233168677e-31	1.51901887531907	0.432	0.176	1.18556e-26	NUPR1	up
1.56479185715419e-30	-1.26817	0.312	0.514	3.81308e-26	MAN1C1	down
1.76128308733241e-30	1.02929831583356	0.592	0.326	4.29189e-26	ZFP36L2	up
1.95779196740309e-30	4.3689122940858	0.222	0.019	4.77075e-26	DGKG	up
1.99220854486622e-30	1.14290847376518	0.514	0.262	4.85461e-26	CST3	up
2.21877456450416e-30	-3.17663	0.016	0.102	5.40671e-26	FILIP1	down
2.49529980183324e-30	-1.61783	0.134	0.316	6.08055e-26	CARMIL1	down
2.78909303289588e-30	1.32525685197202	0.456	0.2	6.79646e-26	EML1	up
3.35326381822652e-30	1.16286302829866	0.57	0.322	8.17123e-26	PODN	up
3.71318775531055e-30	-1.6671	0.185	0.376	9.0483e-26	JUNB	down
4.25412478210711e-30	-1.67005	0.318	0.507	1.03665e-25	TAC1	down
4.68199610405986e-30	-1.21622	0.329	0.529	1.14091e-25	LOC114114509	down
4.71605454269211e-30	-2.90065	0.029	0.133	1.14921e-25	KCTD12	down
5.1312936705028e-30	-2.88453	0.025	0.124	1.25039e-25	PRKAR2B	down
6.58902725353759e-30	-1.1492	0.591	0.703	1.60561e-25	CALD1	down
2.14131848601023e-29	-1.7528	0.208	0.395	5.21796e-25	WASF3	down
2.20050870912442e-29	-1.26011	0.274	0.474	5.3622e-25	SH3PXD2B	down
2.47864763438434e-29	3.16665572723055	0.259	0.05	6.03997e-25	MLIP	up
3.51861231063859e-29	3.74438333242889	0.218	0.019	8.57415e-25	VASN	up
3.61688672576948e-29	-1.02392	0.362	0.583	8.81363e-25	PITPNC1	down
4.00695587164103e-29	-2.0657	0.06	0.195	9.76415e-25	SH3PXD2A	down
4.23925268213149e-29	-2.03717	0.096	0.253	1.03302e-24	ADAMTS12	down
4.47488659259486e-29	1.76126344757935	0.332	0.098	1.09044e-24	TSKU	up
5.09671311742222e-29	1.36019868948093	0.542	0.307	1.24197e-24	FAM13B	up
5.51717127033109e-29	-2.71171	0.027	0.126	1.34442e-24	HOMER1	down
7.35856976139106e-29	-1.60351	0.147	0.326	1.79314e-24	USP54	down
9.98736129748501e-29	-2.2609	0.069	0.207	2.43372e-24	FGL1	down
1.44929420086203e-28	0.753024409593918	0.853	0.702	3.53164e-24	PIK3R1	up
1.90456265072072e-28	1.0086378015079	0.576	0.321	4.64104e-24	BAZ1A	up
2.52308513145697e-28	-1.06944	0.383	0.581	6.14825e-24	MID1	down
2.73807628183216e-28	-1.84368	0.095	0.248	6.67214e-24	ST5	down
2.76204206940788e-28	-1.1263	0.408	0.581	6.73054e-24	RBM5	down
3.37666305585357e-28	0.648597223215823	0.793	0.569	8.22825e-24	ARHGEF3	up
3.52384013072478e-28	1.70238702076887	0.472	0.238	8.58689e-24	SOCS5	up
5.5084595001333e-28	-2.3648	0.052	0.176	1.3423e-23	PLEKHG1	down
5.97001346124901e-28	-0.966614	0.431	0.614	1.45477e-23	RFTN1	down
6.57579081665574e-28	1.30972426329813	0.532	0.291	1.60239e-23	DDX10	up
7.29564541679218e-28	-1.47181	0.236	0.417	1.7778e-23	SCUBE2	down
1.09762437273659e-27	-1.73485	0.112	0.274	2.67469e-23	TTC21B	down
1.29871096530495e-27	1.10644997141412	0.549	0.305	3.1647e-23	BTG1	up
1.76681142858174e-27	-1.80961	0.097	0.248	4.30537e-23	ZNF462	down
2.01336613174958e-27	-2.24388	0.067	0.198	4.90617e-23	SUSD6	down
2.34609905521244e-27	-0.836344	0.739	0.834	5.71697e-23	SDK1	down
2.57201382029577e-27	-0.654278	0.787	0.85	6.26748e-23	ANKRD12	down
2.93073884048438e-27	-2.42593	0.029	0.128	7.14162e-23	SLC6A6	down
3.27654281435477e-27	-0.751528	0.597	0.74	7.98428e-23	PNISR	down
3.33258300033427e-27	-0.794025	0.629	0.748	8.12084e-23	ZNF644	down
3.59523954191927e-27	-1.29768	0.285	0.476	8.76088e-23	TEAD1	down
5.03772699538197e-27	-1.11723	0.384	0.567	1.22759e-22	LOC105602007	down
8.21896827679916e-27	0.963180970913068	0.712	0.555	2.0028e-22	PCOLCE	up
1.10642096748833e-26	-1.41541	0.26	0.44	2.69613e-22	SPRY1	down
1.1181177511988e-26	0.638685132225418	0.853	0.702	2.72463e-22	CHD9	up
1.3271291335844e-26	1.45686055553999	0.414	0.179	3.23395e-22	ARL6IP5	up
1.34020674901547e-26	-1.55062	0.244	0.426	3.26582e-22	SAT1	down
1.38574182140001e-26	-1.42529	0.2	0.383	3.37678e-22	SYNE2	down
1.64462279247376e-26	0.520226425514529	0.779	0.526	4.00762e-22	COL12A1	up
2.50506261843333e-26	-1.79916	0.112	0.269	6.10434e-22	LOC105607546	down
2.65507889045349e-26	-2.28564	0.036	0.141	6.4699e-22	LOC105607625	down
2.74045109968895e-26	-1.14214	0.428	0.597	6.67793e-22	WWTR1	down
3.63117930203143e-26	3.91268249623768	0.192	0.014	8.84846e-22	LOC101103044	up
3.81277893459444e-26	0.773039014214104	0.78	0.64	9.29098e-22	MGP	up
5.66614726218708e-26	-0.879714	0.547	0.702	1.38073e-21	PICALM	down
8.49628151058008e-26	0.711885232103092	0.71	0.455	2.07037e-21	C12H1orf21	up
1.01760020515308e-25	-2.25712	0.039	0.147	2.47969e-21	PBLD	down
1.11618980695433e-25	-1.5946	0.327	0.493	2.71993e-21	ENOX1	down
1.2311595219253e-25	1.86214615074568	0.286	0.078	3.00009e-21	TOB2	up
1.46847797026509e-25	-1.93242	0.069	0.2	3.57839e-21	MYO10	down
1.58492919556427e-25	0.623497762715469	0.902	0.779	3.86216e-21	PLCB1	up
1.80123279656892e-25	-1.64349	0.175	0.343	4.38924e-21	FZD4	down
1.83406380143836e-25	-0.941908	0.517	0.666	4.46925e-21	EHBP1	down
2.26895254778394e-25	-0.992422	0.363	0.548	5.52898e-21	OSBPL9	down
3.06109685335344e-25	-1.51566	0.149	0.316	7.45928e-21	SGIP1	down
3.39405589944808e-25	-0.760878	0.68	0.807	8.27064e-21	LOC105606646	down
4.45036161522709e-25	1.71588274881307	0.314	0.102	1.08446e-20	SYNE3	up
5.07234092675492e-25	-0.772235	0.738	0.85	1.23603e-20	NOVA1	down
5.84514305086111e-25	-3.0597	0.022	0.107	1.42434e-20	LOC105605730	down
6.06297659536448e-25	-2.03421	0.175	0.336	1.47743e-20	PDK4	down
8.85424530416232e-25	-1.92554	0.117	0.266	2.1576e-20	USP53	down
9.41122818251864e-25	-1.55421	0.248	0.421	2.29333e-20	ADAM12	down
1.01160029410535e-24	-2.49775	0.026	0.116	2.46507e-20	DHRS12	down
1.31360856040967e-24	-2.37228	0.028	0.119	3.201e-20	CALCRL	down
1.5684406602968e-24	1.01402976073762	0.68	0.488	3.82198e-20	MT-ND2	up
1.66780361051471e-24	2.10417389469157	0.239	0.048	4.0641e-20	NT5DC2	up
1.95104581481524e-24	1.63727755506572	0.307	0.097	4.75431e-20	TSPO	up
2.80645122579177e-24	-1.39315	0.217	0.391	6.83876e-20	ABCA6	down
2.867279672251e-24	0.654067985673325	0.854	0.686	6.98699e-20	LRP6	up
3.76198785190755e-24	2.51252996197476	0.211	0.033	9.16721e-20	CRIP1	up
4.69340171942914e-24	0.910139676313785	0.651	0.424	1.14369e-19	LOC114115898	up
4.75649890738058e-24	1.69274561682116	0.289	0.086	1.15906e-19	CBFA2T3	up
4.82699571983686e-24	0.932994177159654	0.569	0.347	1.17624e-19	HTRA1	up
5.86785526049151e-24	-2.47364	0.027	0.116	1.42988e-19	GPAM	down
6.06560115012749e-24	-1.01379	0.701	0.767	1.47807e-19	CREB5	down
6.36995189331628e-24	-1.82659	0.07	0.197	1.55223e-19	ITPR1	down
6.52794563862782e-24	-1.02643	0.387	0.543	1.59073e-19	WSB1	down
6.61676077244933e-24	-2.32794	0.04	0.141	1.61237e-19	ESRRG	down
6.82296929453136e-24	-1.30417	0.264	0.436	1.66262e-19	DENND2A	down
7.09321270260962e-24	-2.2247	0.035	0.133	1.72847e-19	TAGLN	down
7.40608552231025e-24	-0.86973	0.503	0.666	1.80471e-19	STAT3	down
8.71271800250792e-24	3.2944581598255	0.192	0.022	2.12312e-19	LOC114112677	up
1.44408386275695e-23	1.35059163308092	0.357	0.143	3.51894e-19	FLRT2	up
2.29772214164695e-23	-1.77481	0.291	0.447	5.59909e-19	HSPH1	down
2.30554844331592e-23	-1.5519	0.09	0.226	5.61816e-19	TRPS1	down
2.42144828361995e-23	1.12306114268203	0.453	0.222	5.90059e-19	FN1	up
2.64132699859815e-23	-2.70749	0.03	0.119	6.43639e-19	SCARB1	down
2.73199438652743e-23	1.58167063852523	0.283	0.084	6.65732e-19	TPPP3	up
3.21179183482461e-23	-1.03835	0.556	0.69	7.82649e-19	LOC101119648	down
3.22924128225159e-23	1.42643899101774	0.331	0.121	7.86902e-19	RAP1GDS1	up
3.80768547413277e-23	0.842739058780332	0.753	0.605	9.27857e-19	MT-ND4	up
4.51028662042946e-23	0.57158761176602	0.804	0.605	1.09907e-18	FAM126A	up
5.17553998234551e-23	1.41680264441397	0.372	0.159	1.26118e-18	SYBU	up
6.54086090883762e-23	-0.66139	0.751	0.834	1.59388e-18	PARD3B	down
6.67230739968582e-23	-1.86566	0.04	0.141	1.62591e-18	C7H15orf41	down
7.09068487682642e-23	-2.32863	0.024	0.107	1.72786e-18	COQ8A	down
7.33162772774122e-23	-2.09062	0.073	0.198	1.78657e-18	PTGER3	down
1.05120831162675e-22	0.995064153847024	0.489	0.255	2.56158e-18	RASSF8	up
1.06599553145736e-22	-2.44707	0.026	0.11	2.59762e-18	SMOC1	down
1.76922925186541e-22	-0.456724	0.937	0.959	4.31126e-18	ZBTB20	down
2.74763453227941e-22	2.73404973895919	0.2	0.033	6.69544e-18	LOC114112704	up
2.96890985624907e-22	0.851371599345458	0.48	0.247	7.23464e-18	SPSB1	up
3.13096168756224e-22	1.25366529684702	0.362	0.155	7.62953e-18	SORT1	up
3.43255810117551e-22	2.3035573763564	0.212	0.041	8.36446e-18	PSTPIP2	up
3.77473684239576e-22	1.17942180630645	0.384	0.166	9.19828e-18	KLF4	up
4.23952263229771e-22	-1.3087	0.306	0.466	1.03309e-17	RNF217	down
4.50353793240583e-22	-1.38463	0.157	0.312	1.09742e-17	TRANK1	down
4.62505885417624e-22	-1.3752	0.168	0.326	1.12703e-17	PLEKHH2	down
5.57137291613041e-22	-2.27466	0.031	0.119	1.35763e-17	AMOTL2	down
5.91970314896386e-22	2.10298609228601	0.237	0.06	1.44251e-17	SMIM3	up
6.87546404571583e-22	-0.699241	0.659	0.759	1.67541e-17	LOC101112542	down
7.85613093332599e-22	1.58932250974187	0.315	0.119	1.91438e-17	NAV1	up
8.97838991285224e-22	1.64441958829575	0.298	0.105	2.18785e-17	ATP10A	up
9.01351635120984e-22	1.36091289280964	0.288	0.091	2.19641e-17	PLEC	up
9.6320233967148e-22	1.77864115459493	0.28	0.091	2.34713e-17	KLF3	up
1.13301279839851e-21	-1.13106	0.345	0.521	2.76093e-17	ROBO2	down
1.16965562895525e-21	2.27549833283135	0.214	0.045	2.85022e-17	CAV2	up
1.38570530479877e-21	-1.29525	0.272	0.438	3.37669e-17	SPOPL	down
2.19727616504526e-21	-2.54177	0.046	0.147	5.35432e-17	FOSB	down
2.3602562589218e-21	-1.83699	0.081	0.203	5.75147e-17	RIN2	down
2.41409744787348e-21	1.33938300230325	0.327	0.133	5.88267e-17	ATP2B4	up
2.47364592411541e-21	2.07840097328923	0.238	0.062	6.02778e-17	LOC114117603	up
2.51880674894478e-21	0.804336495085717	0.258	0.072	6.13783e-17	TNFSF15	up
2.60528126371887e-21	-2.19121	0.04	0.134	6.34855e-17	PPM1K	down
2.65423619254634e-21	-2.31506	0.035	0.124	6.46784e-17	DLG4	down
2.79935933216654e-21	-1.67361	0.068	0.184	6.82148e-17	NSUN6	down
3.54854040189503e-21	1.26097577615589	0.372	0.171	8.64708e-17	UBAP1	up
3.70457273888757e-21	-1.19639	0.255	0.416	9.0273e-17	APBB2	down
3.8935261527828e-21	-0.948736	0.457	0.595	9.48774e-17	PPFIBP1	down
5.02088675853281e-21	1.93968062528659	0.235	0.059	1.22349e-16	DDIT4	up
5.5938655114971e-21	-1.56505	0.056	0.166	1.36311e-16	IFT81	down
6.00421515399243e-21	-1.48847	0.164	0.314	1.46311e-16	ETAA1	down
6.96647323376634e-21	4.61475524589712	0.15	0.009	1.69759e-16	ANGPTL5	up
9.04845604580601e-21	1.40724214796259	0.333	0.14	2.20493e-16	SLC39A6	up
9.48086857012035e-21	-1.09801	0.421	0.564	2.3103e-16	ARID5B	down
9.66621065065688e-21	0.991424688985272	0.443	0.234	2.35546e-16	CD276	up
1.08403407898893e-20	-1.65876	0.096	0.224	2.64157e-16	DTX1	down
1.10844399027525e-20	1.62669722521068	0.282	0.097	2.70106e-16	CKAP4	up
1.23913020138753e-20	1.65655198168789	0.261	0.081	3.01951e-16	OSBPL10	up
1.2515007907755e-20	-1.87505	0.054	0.159	3.04966e-16	KLHL13	down
1.63807684066201e-20	-1.34688	0.267	0.428	3.99167e-16	PCDH9	down
2.08547605237733e-20	1.08214016122658	0.417	0.214	5.08189e-16	SRSF2	up
2.29183981341915e-20	1.99867484885301	0.221	0.055	5.58476e-16	NAV2	up
3.822620233554e-20	-1.41301	0.206	0.362	9.31496e-16	ZNF704	down
3.88746134973363e-20	1.43645595892683	0.309	0.124	9.47297e-16	GYG2	up
3.9737976954616e-20	-1.6634	0.103	0.231	9.68335e-16	CALCOCO2	down
4.7902981200998e-20	0.78408085154662	0.594	0.383	1.1673e-15	NDFIP1	up
7.63474330553077e-20	-1.26745	0.265	0.414	1.86043e-15	DUSP16	down
8.79123307696782e-20	3.29148406907676	0.154	0.014	2.14225e-15	CSPG4	up
1.01510785232292e-19	0.854311650705699	0.587	0.372	2.47361e-15	SDC2	up
1.0242281959106e-19	-0.573009	0.671	0.783	2.49584e-15	PDE3A	down
1.10456908030438e-19	-2.19478	0.038	0.126	2.69161e-15	PTPRE	down
1.30429935149792e-19	1.5178815860506	0.3	0.119	3.17832e-15	ANXA7	up
1.39781208513278e-19	-2.14713	0.043	0.134	3.40619e-15	SHCBP1L	down
1.45790486581556e-19	1.47911503329521	0.277	0.1	3.55262e-15	PFKP	up
1.49814113894449e-19	1.01266036328902	0.405	0.2	3.65067e-15	ANO10	up
1.83994216842278e-19	1.57195435347217	0.315	0.136	4.48357e-15	TENT5A	up
2.10789522761716e-19	-1.15351	0.219	0.374	5.13652e-15	GTF3C3	down
2.19033053576877e-19	-1.59734	0.095	0.219	5.3374e-15	LOC101117184	down
2.35425035735192e-19	0.852013448691595	0.519	0.31	5.73684e-15	MT-ND1	up
2.56937887475521e-19	0.747124214498267	0.601	0.395	6.26106e-15	MTDH	up
3.02011453548401e-19	-0.647295	0.679	0.755	7.35942e-15	HNRNPA2B1	down
3.22879236869604e-19	-1.29915	0.142	0.284	7.86792e-15	ATXN7L1	down
3.68069865590934e-19	0.609927712432338	0.752	0.583	8.96913e-15	MEF2A	up
3.95348237463071e-19	-1.65356	0.104	0.231	9.63385e-15	THRSP	down
4.62395510818374e-19	2.89511304858698	0.165	0.024	1.12677e-14	LOC101107061	up
4.96498931399609e-19	-1.1828	0.19	0.341	1.20987e-14	VWA8	down
5.12287056259745e-19	-1.43101	0.132	0.267	1.24834e-14	CTNND1	down
5.57742982641257e-19	3.13235344440848	0.168	0.026	1.35911e-14	ALCAM	up
5.82875035730446e-19	-1.7566	0.067	0.174	1.42035e-14	SDCCAG8	down
7.1084680187007e-19	0.747834009414792	0.757	0.616	1.73219e-14	LUM	up
7.49814975326671e-19	0.808546544230043	0.532	0.331	1.82715e-14	CAST	up
7.75902697286881e-19	-0.737794	0.512	0.645	1.89072e-14	TNRC6B	down
7.83851132961434e-19	-1.4867	0.191	0.334	1.91009e-14	NAMPT	down
8.41718230362432e-19	-0.80933	0.418	0.572	2.0511e-14	RERE	down
8.42228039325927e-19	-1.32061	0.149	0.29	2.05234e-14	XPO1	down
8.84163163136901e-19	1.52958280762468	0.277	0.1	2.15453e-14	ME2	up
9.78119862010844e-19	1.69569434755351	0.239	0.076	2.38348e-14	GPRC5A	up
9.91805656223617e-19	1.18963330100003	0.342	0.152	2.41683e-14	LOC101120574	up
1.25364357260014e-18	-1.19815	0.191	0.336	3.05488e-14	USP40	down
1.33570763483807e-18	-1.13425	0.244	0.395	3.25485e-14	CEP112	down
1.53253399908686e-18	-1.07197	0.311	0.457	3.73448e-14	CFLAR	down
1.69088249921732e-18	0.764607474507321	0.57	0.364	4.12034e-14	SRPX	up
2.06302670148422e-18	-2.92818	0.027	0.102	5.02718e-14	ADAM18	down
2.1259837144091e-18	-1.06446	0.447	0.588	5.1806e-14	PLXDC2	down
2.58380971300552e-18	1.49478904810498	0.264	0.093	6.29623e-14	LOC114114429	up
2.67528127488062e-18	0.394913779641171	0.929	0.831	6.51913e-14	TCF12	up
2.69128355788093e-18	-1.05982	0.334	0.486	6.55812e-14	TTC3	down
2.88505693692095e-18	-0.793963	0.438	0.595	7.03031e-14	EXT1	down
3.25796682119871e-18	-1.74779	0.057	0.157	7.93901e-14	C3H12orf56	down
3.6607116263787e-18	0.756367342776934	0.528	0.321	8.92042e-14	TIMP2	up
3.79490301100744e-18	-1.65568	0.079	0.191	9.24742e-14	KIAA1217	down
3.82573851636373e-18	-1.18566	0.222	0.367	9.32256e-14	MAOA	down
4.01889387615817e-18	0.991785585484607	0.439	0.241	9.79324e-14	MPP6	up
4.20704025256697e-18	-1.53232	0.124	0.252	1.02517e-13	DOCK4	down
4.5624915623923e-18	0.741465068890943	0.725	0.562	1.11179e-13	SVEP1	up
4.71661515914767e-18	-1.04741	0.311	0.46	1.14934e-13	XPOT	down
5.11667634512712e-18	1.07383747593652	0.421	0.236	1.24683e-13	THY1	up
5.20129691234722e-18	-1.2056	0.503	0.603	1.26745e-13	VCL	down
6.20099150736961e-18	1.21799248574237	0.348	0.162	1.51106e-13	BAIAP2	up
6.22462736273748e-18	-1.99194	0.079	0.186	1.51682e-13	VAV3	down
6.74734537527348e-18	0.39786099202203	0.962	0.905	1.64419e-13	PRKG1	up
7.07576248622183e-18	-0.539506	0.757	0.841	1.72422e-13	PTPRG	down
7.33655315306788e-18	1.09312640885639	0.349	0.159	1.78777e-13	IGF2BP2	up
8.41541959886434e-18	0.471827663281983	0.773	0.607	2.05067e-13	VIM	up
8.72598110510276e-18	1.31239466698579	0.304	0.131	2.12635e-13	REEP5	up
9.46369730725661e-18	1.17770432654319	0.332	0.148	2.30611e-13	TMEM43	up
1.00293878074266e-17	0.950258893489547	0.599	0.428	2.44396e-13	LOC114118399	up
1.03359874150203e-17	-1.72018	0.062	0.162	2.51867e-13	CCDC171	down
1.07023809534165e-17	2.6972748636295	0.175	0.036	2.60796e-13	KERA	up
1.09860626505168e-17	0.984875385373102	0.357	0.167	2.67708e-13	DERL1	up
1.11250961487688e-17	-0.448767	0.869	0.91	2.71096e-13	ZFPM2	down
1.24656121817857e-17	-1.37494	0.203	0.343	3.03762e-13	TSPAN18	down
1.40542802969359e-17	1.2797456557203	0.32	0.148	3.42475e-13	GLUD1	up
1.68966453191258e-17	-2.2891	0.032	0.109	4.11737e-13	GRK5	down
1.78019679697982e-17	-1.48282	0.13	0.257	4.33798e-13	PAK3	down
2.01933195245339e-17	0.950309065275032	0.493	0.309	4.92071e-13	CSF1	up
2.27468556990274e-17	1.25561627142646	0.28	0.11	5.54295e-13	IL13RA1	up
2.28765449404253e-17	3.66180750051394	0.14	0.016	5.57456e-13	FAM180A	up
2.34080791106491e-17	-1.37992	0.107	0.229	5.70408e-13	CEP290	down
2.34087186954144e-17	-1.58102	0.115	0.238	5.70424e-13	LOC101120386	down
2.34953644130317e-17	2.00292675937812	0.208	0.06	5.72535e-13	PLPP2	up
2.36796333889779e-17	0.407122066057985	0.856	0.679	5.77025e-13	GBE1	up
2.37205639316152e-17	-0.794713	0.515	0.634	5.78023e-13	NRP1	down
2.37877584328872e-17	-0.892485	0.393	0.534	5.7966e-13	PTPN2	down
2.42646305140222e-17	-1.67268	0.074	0.179	5.91281e-13	LOC105605487	down
2.66484259707196e-17	0.726217727096778	0.405	0.205	6.49369e-13	NECTIN3	up
3.00181277279457e-17	-1.13789	0.243	0.388	7.31482e-13	CPED1	down
3.28703892897595e-17	1.11182964452452	0.365	0.184	8.00986e-13	JAG1	up
3.40748971706928e-17	-2.05523	0.046	0.134	8.30337e-13	MYLK	down
3.48040429539287e-17	-0.895839	0.395	0.531	8.48105e-13	KAT6B	down
3.62262981236589e-17	-1.827	0.051	0.143	8.82762e-13	ZC3H6	down
3.90487326340994e-17	1.33403962583557	0.289	0.124	9.5154e-13	THBS3	up
3.96272184747681e-17	-1.50082	0.204	0.341	9.65636e-13	LPL	down
4.11775116964027e-17	-0.871957	0.394	0.533	1.00341e-12	NBEAL1	down
4.73821750108547e-17	-0.753429	0.711	0.766	1.15461e-12	ZEB2	down
4.91890008759971e-17	-1.25886	0.195	0.334	1.19864e-12	HIBADH	down
5.32140637022627e-17	-0.989121	0.337	0.481	1.29672e-12	KANSL1L	down
5.42790962894632e-17	0.734012547003631	0.487	0.291	1.32267e-12	DUSP1	up
6.26966763495714e-17	0.59333151483526	0.613	0.398	1.52779e-12	KLF6	up
7.06721826227971e-17	-1.55177	0.067	0.167	1.72214e-12	NRK	down
7.33806273978137e-17	0.817071368227405	0.462	0.272	1.78814e-12	LAMP2	up
9.16826554819213e-17	-0.880265	0.262	0.416	2.23412e-12	MEIS2	down
9.67296903521307e-17	0.333666671633008	0.836	0.609	2.35711e-12	FAP	up
1.09526816154521e-16	4.18455606624099	0.118	0.005	2.66895e-12	PLAUR	up
1.32560879577544e-16	-1.04936	0.314	0.457	3.23024e-12	PDE5A	down
1.36862391971995e-16	0.640909056859966	0.567	0.369	3.33506e-12	SLC4A7	up
1.49370519335562e-16	-0.993139	0.348	0.495	3.63986e-12	SIK2	down
1.511900683121e-16	1.15086667477592	0.269	0.105	3.6842e-12	DAAM2	up
1.53763715423562e-16	1.13964123170098	0.254	0.091	3.74691e-12	HMCN2	up
1.62144082673627e-16	0.602315552597141	0.708	0.547	3.95113e-12	SCARA5	up
1.76470479269595e-16	-1.61021	0.072	0.174	4.30023e-12	CDK6	down
1.76938494470262e-16	-1.65815	0.154	0.283	4.31164e-12	ADIPOQ	down
1.77297363822512e-16	0.739671496517135	0.514	0.322	4.32038e-12	KIAA2026	up
1.92592317083264e-16	0.564334473895421	0.885	0.814	4.69309e-12	MT-COX3	up
1.9808373387898e-16	0.828497642859912	0.448	0.262	4.8269e-12	AMOTL1	up
2.03661283159588e-16	1.45667565364504	0.262	0.103	4.96282e-12	OAF	up
2.17434193482097e-16	2.29334486397328	0.173	0.04	5.29844e-12	TM4SF1	up
2.18527543998787e-16	-1.72169	0.062	0.157	5.32508e-12	FMO4	down
2.42429747174542e-16	-0.999171	0.704	0.752	5.90753e-12	CLIC4	down
2.44147259984367e-16	1.16178755178031	0.304	0.134	5.94938e-12	KCTD9	up
2.72795531132179e-16	-1.13138	0.144	0.276	6.64748e-12	SORBS1	down
2.87311179751096e-16	0.491797703130051	0.612	0.391	7.0012e-12	DLG2	up
3.79431960569268e-16	1.13447973808979	0.337	0.164	9.246e-12	ST3GAL1	up
3.83217008623078e-16	1.13374558375039	0.287	0.119	9.33823e-12	DNAJC3	up
4.04500663233125e-16	-0.899647	0.459	0.583	9.85687e-12	COL14A1	down
4.28920740722582e-16	-1.49747	0.13	0.248	1.04519e-11	GJC1	down
4.68062399946174e-16	-1.31776	0.126	0.248	1.14057e-11	NUBPL	down
5.04031287131626e-16	0.513057502233573	0.699	0.514	1.22822e-11	AFF1	up
5.5073487304644e-16	0.769498311185077	0.507	0.319	1.34203e-11	MEMO1	up
5.80993404048293e-16	1.2753692086407	0.283	0.122	1.41576e-11	ZNF592	up
5.92010749044098e-16	2.24306292386931	0.201	0.062	1.44261e-11	PTX3	up
7.77820000196863e-16	0.930037089129924	0.36	0.184	1.89539e-11	LOC101106919	up
8.19124982187572e-16	1.57944773505684	0.183	0.048	1.99604e-11	ATP8B1	up
8.24358222982052e-16	0.674118787618135	0.582	0.403	2.0088e-11	PSAP	up
9.29437495569211e-16	1.2462558206568	0.286	0.128	2.26485e-11	MMP2	up
9.59206187116776e-16	-1.28214	0.147	0.272	2.33739e-11	PTPRS	down
9.76519676982535e-16	-0.97905	0.332	0.464	2.37958e-11	BABAM2	down
1.06572355485438e-15	-0.93124	0.318	0.459	2.59696e-11	ACAT1	down
1.15443644184224e-15	-1.3115	0.136	0.259	2.81313e-11	N4BP2L1	down
1.21299042103079e-15	2.19219885540831	0.172	0.043	2.95582e-11	CD151	up
1.34804694513252e-15	2.79099552935821	0.13	0.016	3.28492e-11	HS3ST4	up
1.35144538640712e-15	0.49666380916756	0.755	0.59	3.2932e-11	MACF1	up
1.44387901070223e-15	-0.832953	0.392	0.528	3.51844e-11	PCF11	down
1.44960159323904e-15	0.704754544957986	0.472	0.279	3.53239e-11	RTN4	up
1.56092216506166e-15	-0.583293	0.553	0.66	3.80366e-11	LUC7L3	down
1.58766418095209e-15	1.17048870780456	0.265	0.107	3.86882e-11	TMBIM1	up
1.84850973283361e-15	3.21551385927429	0.131	0.017	4.50445e-11	KLF5	up
1.96297529901136e-15	0.542836599361159	0.631	0.45	4.78338e-11	TFPI2	up
2.14034814313587e-15	-1.38159	0.089	0.195	5.2156e-11	RASA3	down
2.1511264060069e-15	-1.24322	0.132	0.253	5.24186e-11	PARN	down
2.3589628839544e-15	-1.70255	0.077	0.176	5.74832e-11	NCOA7	down
2.47539376582179e-15	1.16288872783614	0.302	0.14	6.03204e-11	PDGFRB	up
2.6975301357144e-15	1.18949683317072	0.307	0.145	6.57334e-11	PLAC9	up
2.88536573727002e-15	-1.41831	0.102	0.212	7.03106e-11	LOC106991342	down
2.91443260513711e-15	4.33310695238507	0.106	0.003	7.10189e-11	ARL4D	up
3.12109688222698e-15	1.15182657733586	0.27	0.114	7.60549e-11	CDH11	up
4.04395900526088e-15	-1.83688	0.052	0.136	9.85432e-11	CAB39L	down
4.07969743596309e-15	0.802149561031836	0.388	0.205	9.94141e-11	ANKS1A	up
4.15856844721063e-15	-1.50414	0.081	0.183	1.01336e-10	TET1	down
4.35176123406481e-15	-1.32683	0.183	0.303	1.06044e-10	TRPC1	down
4.41811087768677e-15	1.17277919217544	0.256	0.103	1.07661e-10	TACC2	up
5.53533984553119e-15	-1.47199	0.092	0.197	1.34885e-10	MTUS1	down
6.55355466570548e-15	-1.40995	0.112	0.224	1.59697e-10	CLYBL	down
6.56833267780792e-15	-0.476286	0.789	0.831	1.60057e-10	CDK14	down
8.03457529318037e-15	0.762010808551914	0.549	0.369	1.95787e-10	PDE8A	up
8.25212139545347e-15	1.82401946213854	0.175	0.047	2.01088e-10	LOC114108602	up
9.09418087776065e-15	-2.00239	0.038	0.112	2.21607e-10	VASH2	down
9.11697023440502e-15	0.742340849475011	0.523	0.35	2.22162e-10	PRKAG2	up
1.02512710511671e-14	-0.911357	0.42	0.536	2.49803e-10	CCNL1	down
1.03661820665773e-14	0.831891724419877	0.398	0.228	2.52603e-10	PTMA	up
1.06284712690905e-14	0.676771582585197	0.542	0.372	2.58995e-10	ANGPTL2	up
1.07026228357149e-14	-1.6043	0.054	0.14	2.60802e-10	ADAMTS9	down
1.24402549712883e-14	0.356067076417128	0.897	0.74	3.03144e-10	FBXL7	up
1.28778109580087e-14	-1.71277	0.074	0.169	3.13806e-10	FBXO25	down
1.30845207003999e-14	1.56929576554015	0.2	0.064	3.18844e-10	FERMT1	up
1.37274657381921e-14	3.7365406282252	0.113	0.01	3.34511e-10	TMEM132E	up
1.41200701236118e-14	-2.1884	0.046	0.124	3.44078e-10	NEDD9	down
1.41643140597941e-14	0.651606071215474	0.586	0.421	3.45156e-10	PPP2R3A	up
1.43871740972803e-14	-1.37702	0.155	0.272	3.50587e-10	TPM4	down
1.54186931636853e-14	1.19074948848037	0.299	0.143	3.75723e-10	TMOD3	up
1.66042586494948e-14	-1.89926	0.038	0.112	4.04613e-10	LOC105615111	down
1.66573214749283e-14	0.462582586794363	0.591	0.397	4.05906e-10	MYOF	up
2.00647502504623e-14	1.37235656360878	0.227	0.086	4.88938e-10	CREB3L1	up
2.05079473303622e-14	0.985678020674101	0.288	0.131	4.99738e-10	IL6R	up
2.1924600388004e-14	1.32039423077611	0.189	0.057	5.34259e-10	CAVIN1	up
2.28342414624925e-14	-2.15112	0.034	0.103	5.56425e-10	PTGER4	down
2.43457747488826e-14	-1.56145	0.079	0.176	5.93258e-10	CPE	down
2.74628570379588e-14	-1.15582	0.207	0.336	6.69215e-10	FHIT	down
2.8077899622984e-14	0.529270265137895	0.69	0.519	6.84202e-10	FGFR1	up
2.83457125540453e-14	0.694399675221427	0.363	0.191	6.90728e-10	HSPA5	up
2.85798336625891e-14	3.0856483640254	0.129	0.021	6.96433e-10	LMCD1	up
3.14701119266018e-14	0.733903321296037	0.497	0.316	7.66864e-10	METTL23	up
3.22189692118614e-14	-2.22041	0.043	0.117	7.85112e-10	LOC105607734	down
3.56491737809383e-14	-1.53405	0.066	0.157	8.68699e-10	HSD11B1	down
3.92929743042111e-14	-1.2155	0.139	0.253	9.57491e-10	LOC101106044	down
4.01666226737587e-14	-1.73785	0.054	0.138	9.7878e-10	PLSCR4	down
4.02628952096721e-14	2.1279609039952	0.153	0.036	9.81126e-10	EVA1B	up
4.82737394764496e-14	1.36453682515173	0.216	0.079	1.17633e-09	DUSP6	up
4.84128310210096e-14	-0.691811	0.517	0.631	1.17972e-09	ATXN1	down
4.99176658248302e-14	1.45565621622655	0.293	0.148	1.21639e-09	ALPK3	up
5.11189339522317e-14	0.918657579914975	0.333	0.167	1.24567e-09	UGDH	up
5.17982717550799e-14	-0.764106	0.417	0.543	1.26222e-09	MBNL2	down
5.64322063230629e-14	-1.1034	0.263	0.39	1.37514e-09	TRIM2	down
5.94382337873085e-14	-1.04405	0.345	0.462	1.44839e-09	SPATS2L	down
6.03874761123832e-14	-0.842621	0.518	0.609	1.47152e-09	LAMB1	down
6.49453225752696e-14	1.01849602353002	0.262	0.114	1.58259e-09	ISLR	up
6.62449703334387e-14	-0.790291	0.62	0.693	1.61426e-09	RHOBTB3	down
6.76515142847078e-14	-0.621973	0.579	0.671	1.64853e-09	U2SURP	down
6.85706309942917e-14	0.473656860654189	0.63	0.452	1.67093e-09	FTH1	up
7.73145863295001e-14	-0.784942	0.439	0.555	1.884e-09	CDC42BPA	down
9.19724956347657e-14	0.784651921802402	0.35	0.186	2.24119e-09	LIPG	up
9.43328561460774e-14	-1.43642	0.056	0.14	2.2987e-09	GK5	down
1.00861068274121e-13	0.5175780894051	0.634	0.452	2.45778e-09	DOCK9	up
1.02318399606645e-13	1.66136770543573	0.168	0.048	2.49329e-09	PKM	up
1.08966097967958e-13	1.06085145447684	0.28	0.133	2.65529e-09	SLC7A2	up
1.15445307469021e-13	2.00831581891732	0.144	0.031	2.81317e-09	LOC114112644	up
1.28676169828634e-13	-1.48498	0.05	0.129	3.13558e-09	LOC114110322	down
1.36391619346328e-13	-1.12535	0.294	0.419	3.32359e-09	CCN1	down
1.41018260251205e-13	1.89966207919994	0.165	0.047	3.43633e-09	ZBED2	up
1.54020801441637e-13	-1.44342	0.062	0.148	3.75318e-09	ZNF711	down
1.54215968632364e-13	-0.652577	0.457	0.571	3.75793e-09	TBC1D5	down
1.66896887401735e-13	0.411680017033769	0.795	0.643	4.06694e-09	LPAR1	up
1.69639764722125e-13	1.29343231043741	0.215	0.081	4.13378e-09	BTBD10	up
1.86959647007681e-13	0.774032039944353	0.342	0.171	4.55583e-09	LOC101112990	up
1.88568033120692e-13	-1.52559	0.185	0.298	4.59503e-09	MEIS1	down
1.898156102656e-13	0.666921337295463	0.659	0.519	4.62543e-09	ANTXR2	up
1.91332413443733e-13	0.870095666102678	0.394	0.228	4.66239e-09	RFX3	up
1.91519752953954e-13	1.00579859943842	0.312	0.162	4.66695e-09	RABAC1	up
2.10394558567911e-13	0.60810143416052	0.495	0.319	5.12689e-09	MRC2	up
2.13896499031937e-13	1.2706861837261	0.281	0.14	5.21223e-09	MGAT1	up
2.1974434686856e-13	-1.0809	0.273	0.397	5.35473e-09	ZDHHC14	down
2.29493422094249e-13	1.45813	0.187	0.062	5.5923e-09	ME1	up
2.58331614361808e-13	-0.804929	0.399	0.521	6.29502e-09	SRSF5	down
2.60797240793563e-13	0.852771051395236	0.289	0.136	6.35511e-09	COBLL1	up
2.7247273607632e-13	-1.60865	0.102	0.202	6.63962e-09	PLD1	down
2.78813344616281e-13	-1.2271	0.197	0.314	6.79412e-09	GAREM1	down
2.92202425670327e-13	0.694972223756817	0.44	0.267	7.12039e-09	ITGA9	up
2.96811033490191e-13	-0.847363	0.43	0.541	7.23269e-09	ACAP2	down
2.98693791453156e-13	0.73576439148929	0.376	0.219	7.27857e-09	GALNT2	up
3.07529943236387e-13	-1.32465	0.075	0.167	7.49389e-09	LOC114118741	down
3.2756803640156e-13	-1.07206	0.368	0.481	7.98218e-09	CPNE8	down
3.3228689043088e-13	0.878765609128976	0.335	0.178	8.09717e-09	SOD2	up
3.4754611079011e-13	1.23289780402786	0.227	0.091	8.469e-09	LOC101111832	up
3.49566308744113e-13	-1.71604	0.068	0.153	8.51823e-09	TP53INP1	down
3.49780928877173e-13	1.23704946982806	0.232	0.097	8.52346e-09	SLC16A1	up
3.66151382439983e-13	-1.88147	0.04	0.11	8.92238e-09	ADAMTS15	down
3.78925326549506e-13	1.45511894029852	0.179	0.057	9.23365e-09	GPNMB	up
4.09574136135995e-13	-0.943118	0.262	0.386	9.9805e-09	KIFAP3	down
4.28975372509407e-13	-1.59375	0.167	0.279	1.04533e-08	SLC8A1	down
4.38970507084211e-13	-1.48419	0.137	0.241	1.06968e-08	BNIP3	down
4.6753482161279e-13	1.21028806340416	0.231	0.097	1.13929e-08	PALM	up
4.72072555283805e-13	0.835315934510694	0.305	0.15	1.15035e-08	TIPARP	up
4.72908900786455e-13	1.02415356008661	0.274	0.128	1.15238e-08	LOC114117878	up
6.24845857671739e-13	-0.604696	0.699	0.75	1.52262e-08	FOXO3	down
6.37477453315652e-13	1.34027	0.202	0.076	1.55341e-08	NPC2	up
6.90039595076043e-13	-1.66899	0.048	0.122	1.68149e-08	ABCA5	down
6.98302737962829e-13	0.471755625966599	0.675	0.491	1.70162e-08	CHSY3	up
7.09898822421684e-13	-1.05771	0.188	0.307	1.72988e-08	CDK19	down
7.15311263332983e-13	1.91967150458787	0.145	0.036	1.74307e-08	LOC101120590	up
7.2026994040025e-13	-0.892232	0.281	0.407	1.75515e-08	TUT4	down
7.49865094840886e-13	-1.553	0.044	0.117	1.82727e-08	POLR3GL	down
7.51613415004733e-13	2.17206641592954	0.153	0.043	1.83153e-08	CDYL2	up
7.67991249101788e-13	-1.30765	0.113	0.217	1.87144e-08	DNAJA1	down
8.79643965940738e-13	-1.42861	0.133	0.24	2.14352e-08	PLOD2	down
9.09203384409907e-13	-1.0329	0.471	0.572	2.21555e-08	PCDH7	down
1.0665589353952e-12	0.784490693582699	0.343	0.188	2.59899e-08	SMAD5	up
1.14817540281866e-12	1.43521265298294	0.197	0.074	2.79787e-08	LOC101108756	up
1.25420742574892e-12	1.26683490553212	0.186	0.064	3.05625e-08	POU6F2	up
1.36092720138211e-12	0.406810343168007	0.684	0.483	3.31631e-08	MFAP5	up
1.41783761286772e-12	-0.555377	0.718	0.762	3.45499e-08	RORA	down
1.50239034688458e-12	-1.91385	0.05	0.124	3.66102e-08	JDP2	down
1.61434040462069e-12	-0.48494	0.701	0.766	3.93382e-08	SF3B1	down
1.61513375939316e-12	-0.377107	0.787	0.843	3.93576e-08	AUH	down
1.7174348782313e-12	-2.30242	0.041	0.109	4.18505e-08	KLHL32	down
1.71768579849796e-12	0.736018429876431	0.351	0.198	4.18566e-08	MTMR2	up
1.76660119707521e-12	-1.03239	0.333	0.453	4.30485e-08	UBC	down
1.77789373871369e-12	1.37936847652908	0.188	0.067	4.33237e-08	NFATC1	up
1.8395334523847e-12	-1.12491	0.093	0.19	4.48258e-08	ADAMTS4	down
1.88009218205259e-12	1.08093014729578	0.213	0.084	4.58141e-08	MAN2B1	up
1.88883930041871e-12	-1.59321	0.157	0.264	4.60272e-08	NUDT6	down
1.92389230656179e-12	1.05738875689996	0.207	0.083	4.68814e-08	SELENOS	up
1.92921087111324e-12	1.57448896518247	0.173	0.057	4.7011e-08	LDHA	up
2.12868791774783e-12	0.525396722919619	0.632	0.459	5.18719e-08	BTBD9	up
2.17477733040419e-12	0.955971787978839	0.298	0.152	5.2995e-08	HPCAL1	up
2.18625112181206e-12	0.634241717906082	0.474	0.305	5.32746e-08	PCNX1	up
2.19639976543993e-12	1.13616896769488	0.256	0.119	5.35219e-08	NSF	up
2.23110681436328e-12	-1.21296	0.172	0.281	5.43676e-08	LOC101117583	down
2.24322386786005e-12	1.34621051655191	0.193	0.072	5.46629e-08	FSD1L	up
2.27200975646754e-12	0.562919605074088	0.491	0.322	5.53643e-08	LARGE1	up
2.28495287092842e-12	-1.01049	0.216	0.336	5.56797e-08	SPRED2	down
2.42196814897376e-12	-0.860048	0.294	0.414	5.90185e-08	MOB3B	down
2.43566549984651e-12	-1.68061	0.06	0.14	5.93523e-08	HOXA6	down
2.52013757009356e-12	-0.337929	0.942	0.952	6.14107e-08	ZBTB16	down
2.53278970578789e-12	0.87860715022051	0.327	0.178	6.1719e-08	CRIP2	up
2.63853874215233e-12	-0.799594	0.258	0.386	6.42959e-08	PCNX4	down
2.76253167673358e-12	2.4903746024449	0.102	0.012	6.73174e-08	SLC43A2	up
2.78554118241979e-12	-0.939531	0.29	0.407	6.78781e-08	TIA1	down
2.85827341544019e-12	0.749015733925896	0.437	0.278	6.96504e-08	FGF7	up
2.97875222378973e-12	-1.08516	0.266	0.378	7.25862e-08	MYO1E	down
3.00660635590532e-12	0.793946863539196	0.364	0.21	7.3265e-08	RAI14	up
3.59121643604286e-12	0.378778523950467	0.988	0.966	8.75108e-08	EBF1	up
3.65077684356986e-12	0.393173435067173	0.7	0.545	8.89621e-08	GPX3	up
3.72288650794166e-12	1.11520135530876	0.228	0.1	9.07193e-08	RCN1	up
3.7269601895466e-12	0.833274570830764	0.386	0.234	9.08186e-08	MTPN	up
3.99756857204399e-12	1.5153385385423	0.161	0.05	9.74128e-08	CGREF1	up
4.09521566980411e-12	0.430226819296114	0.684	0.516	9.97922e-08	ATRNL1	up
4.11955866977485e-12	1.08246488264118	0.263	0.126	1.00385e-07	FKBP9	up
4.37495023639128e-12	0.812024847601986	0.403	0.252	1.06609e-07	LRPPRC	up
4.45485713243369e-12	-1.06648	0.182	0.295	1.08556e-07	LDLRAD4	down
4.65945647167198e-12	0.754689889555361	0.355	0.207	1.13542e-07	LOC101114226	up
4.88684136007571e-12	2.05648498354697	0.115	0.021	1.19083e-07	SERPINE2	up
5.17894503011246e-12	-1.26662	0.226	0.338	1.26201e-07	ADGRL2	down
5.40834861605304e-12	0.830844771996547	0.36	0.212	1.31791e-07	FKBP1A	up
5.85864021403435e-12	0.847023463018289	0.313	0.169	1.42763e-07	PTTG1IP	up
5.95091131617565e-12	-0.960711	0.22	0.336	1.45012e-07	ACIN1	down
6.68866005113604e-12	0.762647726920056	0.342	0.191	1.62989e-07	ADAMTSL4	up
6.99854262779987e-12	0.829786439799804	0.4	0.252	1.7054e-07	UHRF2	up
7.87950866254062e-12	0.312180646102727	0.702	0.512	1.92008e-07	CD44	up
9.3432374827862e-12	-1.3123	0.134	0.236	2.27676e-07	EPB41L3	down
9.72278380212137e-12	0.945443587665547	0.265	0.131	2.36925e-07	LOC101111623	up
1.00952298213691e-11	-1.15612	0.153	0.259	2.46001e-07	CEP95	down
1.09519278151767e-11	2.16429009193465	0.112	0.021	2.66877e-07	CXXC5	up
1.1745579735443e-11	0.475513514957061	0.578	0.414	2.86216e-07	RDX	up
1.17682015046874e-11	-0.419187	0.77	0.802	2.86768e-07	ARGLU1	down
1.19459136212304e-11	-0.580166	0.402	0.528	2.91098e-07	LOC101115808	down
1.20760040738041e-11	-0.971787	0.243	0.353	2.94268e-07	PCCA	down
1.22399203388371e-11	1.6540860642267	0.157	0.05	2.98262e-07	LOC105614854	up
1.27202901359615e-11	0.504634262409924	0.6	0.445	3.09968e-07	CD164	up
1.32115646791485e-11	-1.129	0.13	0.233	3.21939e-07	KIAA1107	down
1.35141088937082e-11	-1.12437	0.155	0.262	3.29312e-07	LOC101117683	down
1.40316038019691e-11	0.534884472068099	0.55	0.403	3.41922e-07	AVEN	up
1.48554855366835e-11	0.935001563742775	0.283	0.147	3.61998e-07	AMD1	up
1.4857688448235e-11	-0.77036	0.292	0.421	3.62052e-07	CCSER1	down
1.49426367619155e-11	1.30172698944304	0.2	0.083	3.64122e-07	LOC114115236	up
1.7760948733179e-11	-1.08374	0.206	0.316	4.32799e-07	MOSPD2	down
1.78169557880409e-11	-1.13577	0.121	0.219	4.34164e-07	LMO4	down
1.80903786614986e-11	1.53875081012782	0.185	0.072	4.40826e-07	MIA2	up
1.82828920445579e-11	0.388284400363823	0.4	0.228	4.45518e-07	SGMS2	up
2.06607751646505e-11	-1.09554	0.109	0.207	5.03462e-07	LOC105602212	down
2.08230551978155e-11	-1.79976	0.052	0.122	5.07416e-07	RTL1	down
2.0930814079417e-11	0.552220310062265	0.589	0.434	5.10042e-07	DENND1A	up
2.11523521297614e-11	0.784048448152955	0.347	0.2	5.15441e-07	ZMIZ1	up
2.30145495941261e-11	-0.484651	0.74	0.784	5.60819e-07	ARHGEF12	down
2.41768362750874e-11	-1.15433	0.159	0.264	5.89141e-07	CRPPA	down
2.66090872977357e-11	0.6865050067497	0.429	0.274	6.4841e-07	EIF5B	up
2.71400789826544e-11	1.38251781050538	0.173	0.062	6.61349e-07	LOC101110521	up
3.00468523198632e-11	-0.947847	0.251	0.364	7.32182e-07	PTGES3	down
3.35491821260727e-11	-0.396447	0.945	0.967	8.17526e-07	GPC6	down
3.42446875118533e-11	2.06150430348648	0.13	0.034	8.34475e-07	IQSEC1	up
3.43018984796911e-11	0.585806857513816	0.531	0.374	8.35869e-07	ADK	up
3.51823022896678e-11	1.23034134001222	0.216	0.098	8.57322e-07	BZW2	up
3.62132500622387e-11	-0.962339	0.273	0.383	8.82444e-07	SENP2	down
4.17235622341847e-11	0.550683198272832	0.511	0.35	1.01672e-06	PHTF2	up
4.17672847913204e-11	-1.11719	0.145	0.247	1.01779e-06	C1H21orf91	down
4.33680281799314e-11	0.752457279978233	0.355	0.21	1.05679e-06	LOC114112617	up
4.46290314607996e-11	0.66531754695618	0.276	0.14	1.08752e-06	TMOD1	up
4.77190324718362e-11	0.751776669961773	0.403	0.259	1.16282e-06	TMEM167A	up
4.81457745229583e-11	0.925697454107465	0.294	0.162	1.17322e-06	PDGFRL	up
5.03733225277902e-11	0.502258845122807	0.454	0.297	1.2275e-06	LRRFIP1	up
5.13436408820171e-11	-0.483445	0.709	0.76	1.25114e-06	ZCCHC7	down
5.31448223692187e-11	0.405739473854575	0.626	0.459	1.29503e-06	VPS13A	up
5.42485281428764e-11	-1.02138	0.406	0.493	1.32193e-06	PDLIM5	down
5.52131874704173e-11	0.297974492581317	0.892	0.757	1.34543e-06	ANO6	up
5.59402201295456e-11	-0.617946	0.546	0.619	1.36315e-06	DDX17	down
5.60414580919250e-11	-0.64105	0.408	0.521	1.36562e-06	NFIL3	down
6.20968476321178e-11	-0.863178	0.444	0.533	1.51318e-06	PBX1	down
6.27565376331129e-11	1.15936276367717	0.219	0.1	1.52925e-06	LAMP1	up
6.91236182694136e-11	0.782585580116133	0.321	0.184	1.6844e-06	SEC11A	up
6.97177043289407e-11	-0.432568	0.711	0.772	1.69888e-06	DOCK1	down
7.11820559015031e-11	0.584780429253506	0.327	0.179	1.73456e-06	CROT	up
7.15720773733045e-11	-1.02404	0.167	0.271	1.74407e-06	RPS6KA5	down
7.25609439927168e-11	1.22484810588832	0.201	0.086	1.76817e-06	ZBTB7A	up
7.54786235859827e-11	1.46423806771486	0.142	0.043	1.83926e-06	CMC2	up
7.64925397785506e-11	0.730993351508801	0.371	0.229	1.86397e-06	CLMP	up
7.91299789606568e-11	0.732945565374691	0.3	0.162	1.92824e-06	DIAPH1	up
8.37082138921077e-11	-0.677282	0.507	0.598	2.0398e-06	RALGAPA1	down
8.56059176335134e-11	0.844751147441725	0.185	0.072	2.08605e-06	PCSK6	up
8.82834370897792e-11	0.470132036760304	0.66	0.507	2.15129e-06	ZZZ3	up
9.27808296306007e-11	-0.729055	0.418	0.521	2.26088e-06	UBE2B	down
1.01393204445392e-10	1.07703071866617	0.233	0.112	2.47075e-06	NPDC1	up
1.06354131791996e-10	-1.11998	0.131	0.226	2.59164e-06	ERMARD	down
1.07010379594264e-10	1.16490774254063	0.221	0.103	2.60763e-06	IL17RC	up
1.08469201197749e-10	-0.701371	0.392	0.495	2.64318e-06	MAPK1IP1L	down
1.11367533020677e-10	-1.07791	0.122	0.217	2.7138e-06	WDR17	down
1.13879260695158e-10	0.762648982163869	0.28	0.145	2.77501e-06	PXK	up
1.14017914202613e-10	-0.546437	0.692	0.726	2.77839e-06	DDX5	down
1.18795453722495e-10	0.529244731794007	0.363	0.214	2.89481e-06	OLA1	up
1.28899051305579e-10	-1.50491	0.089	0.171	3.14101e-06	ATP10D	down
1.36606967456318e-10	0.361814119628691	0.834	0.745	3.32884e-06	MT-COX1	up
1.39635266514784e-10	1.06147118433045	0.219	0.102	3.40263e-06	HIP1	up
1.41089738350702e-10	-0.913155	0.325	0.434	3.43807e-06	FRMD3	down
1.46527247216169e-10	-1.30653	0.193	0.298	3.57058e-06	JARID2	down
1.51773644021902e-10	-0.743293	0.371	0.474	3.69842e-06	ATL2	down
1.71846294735613e-10	-0.726213	0.355	0.464	4.18755e-06	APPBP2	down
1.78506213359927e-10	0.4016001757654	0.401	0.24	4.34984e-06	PAMR1	up
1.83559212013886e-10	1.73671579973546	0.109	0.024	4.47297e-06	TTC7A	up
1.87948316723788e-10	1.0327611427985	0.223	0.105	4.57992e-06	SURF4	up
1.959841217061e-10	-1.11035	0.17	0.272	4.77574e-06	TMEM100	down
1.98561171646505e-10	1.55296019860079	0.126	0.034	4.83854e-06	PRELP	up
2.08684552730405e-10	-1.11266	0.136	0.231	5.08523e-06	RIMKLB	down
2.10952693538695e-10	-0.374422	0.802	0.819	5.1405e-06	EPB41L2	down
2.18217850914155e-10	-0.73498	0.359	0.469	5.31753e-06	PHIP	down
2.18744430812978e-10	0.611761382500962	0.312	0.179	5.33036e-06	DSE	up
2.32766546648408e-10	0.68625808779781	0.374	0.233	5.67206e-06	LOC101114198	up
2.51003187242347e-10	-0.804012	0.27	0.383	6.11645e-06	PCMTD1	down
2.61775891886778e-10	-0.992166	0.371	0.455	6.37895e-06	RFX2	down
2.73682901313418e-10	1.18151224939465	0.192	0.083	6.6691e-06	TWIST2	up
2.77903064279532e-10	-1.43461	0.118	0.209	6.77194e-06	RNF150	down
2.99145069975757e-10	-1.09321	0.092	0.178	7.28957e-06	TBC1D16	down
3.00472014498946e-10	-0.90677	0.203	0.31	7.3219e-06	EXOC3	down
3.04210332937554e-10	1.25785472291588	0.178	0.072	7.413e-06	SPON2	up
3.0910725718332e-10	0.635615127568079	0.401	0.257	7.53233e-06	LOC101114275	up
3.17069896151752e-10	0.513495257799534	0.451	0.291	7.72636e-06	XG	up
3.24475267215774e-10	-1.17286	0.1	0.186	7.90681e-06	CALCOCO1	down
3.31229493709545e-10	0.455124184803713	0.554	0.405	8.0714e-06	TM9SF3	up
3.35298933257956e-10	0.610531501073323	0.412	0.264	8.17056e-06	ADGRD1	up
3.42334805963015e-10	1.32835004576423	0.163	0.062	8.34201e-06	LOC114114806	up
3.52851270824743e-10	0.765965612778998	0.331	0.198	8.59828e-06	SCARB2	up
3.62790296654558e-10	0.660322941729762	0.382	0.241	8.84047e-06	ST7	up
3.86898323605727e-10	0.779423849207699	0.245	0.124	9.42794e-06	OLFML2B	up
3.92942471135861e-10	-1.17504	0.152	0.248	9.57522e-06	FASN	down
3.9543049802022e-10	0.538137115869669	0.374	0.229	9.63585e-06	PPP3R1	up
4.08318532736886e-10	0.276105454784934	0.933	0.829	9.94991e-06	NAV3	up
4.11614389331032e-10	-1.16648	0.129	0.221	1.00302e-05	ZCWPW2	down
4.24305637168569e-10	1.59446980987303	0.16	0.062	1.03395e-05	SNX5	up
4.34552788774164e-10	1.40940282686415	0.146	0.05	1.05892e-05	DNAJB9	up
4.34743899078953e-10	-0.575995	0.62	0.674	1.05938e-05	CSNK1A1	down
4.41210781472186e-10	-1.08249	0.156	0.253	1.07514e-05	DISC1	down
4.61502324101491e-10	-1.04814	0.188	0.293	1.12459e-05	BCL2	down
4.6266649009978e-10	1.92527723565322	0.119	0.033	1.12743e-05	GRAMD2B	up
4.74066970803858e-10	-0.267517	0.948	0.948	1.15521e-05	PARD3	down
5.17041417558938e-10	-1.45685	0.067	0.14	1.25993e-05	HSPB11	down
5.43367939739879e-10	-1.34832	0.062	0.133	1.32408e-05	FAM149B1	down
5.58691117049726e-10	-1.41674	0.065	0.136	1.36142e-05	GRAMD1A	down
5.64889696837296e-10	0.728563941564231	0.328	0.195	1.37652e-05	SLC20A2	up
5.90547641586103e-10	-0.591265	0.692	0.726	1.43905e-05	HIPK3	down
6.26640910686558e-10	-0.923597	0.166	0.266	1.527e-05	CORO2B	down
6.30976387575938e-10	0.794325352407854	0.3	0.169	1.53756e-05	COL16A1	up
6.53597785567312e-10	-1.23608	0.096	0.178	1.59269e-05	CIRBP	down
6.90878507281676e-10	-0.813211	0.46	0.534	1.68353e-05	ANK2	down
7.23085048543831e-10	-0.918578	0.191	0.295	1.76201e-05	STX16	down
7.39526302347211e-10	0.545199516482057	0.906	0.876	1.80208e-05	AGAP1	up
7.52259209238139e-10	-1.14243	0.193	0.29	1.83311e-05	FRMD4A	down
7.61868253285749e-10	0.60589614780814	0.498	0.357	1.85652e-05	CXCL12	up
7.64398460956425e-10	-1.0026	0.306	0.402	1.86269e-05	IFRD1	down
7.78571866714368e-10	-0.736602	0.361	0.466	1.89722e-05	FAM13A	down
8.0099720787486e-10	-0.836149	0.281	0.39	1.95187e-05	MTR	down
8.48917466416445e-10	-1.05077	0.176	0.272	2.06864e-05	SMARCA2	down
8.52220051223786e-10	0.748071274464106	0.304	0.174	2.07669e-05	GLT8D2	up
8.55170135423474e-10	-1.2544	0.1	0.183	2.08388e-05	SQOR	down
9.18647830004188e-10	0.692732117917298	0.365	0.233	2.23856e-05	RNGTT	up
9.88101424759565e-10	1.10452570097518	0.216	0.107	2.40781e-05	TSPAN5	up
1.0305627606802e-09	-0.823053	0.252	0.357	2.51128e-05	FMR1	down
1.0310083653802e-09	0.774994588750367	0.293	0.169	2.51236e-05	PSMD1	up
1.04589934978735e-09	-1.03775	0.147	0.24	2.54865e-05	SAFB2	down
1.05135356141448e-09	0.825075169920281	0.194	0.084	2.56194e-05	NTN4	up
1.09329758807454e-09	0.66382626850372	0.29	0.162	2.66415e-05	CNIH4	up
1.12738472797585e-09	1.02938368499702	0.196	0.088	2.74721e-05	PDIA3	up
1.22932381080651e-09	-1.46959	0.046	0.107	2.99562e-05	CEP128	down
1.26590091936202e-09	0.713998860639458	0.357	0.226	3.08475e-05	AHCTF1	up
1.27888380109862e-09	-0.794568	0.376	0.474	3.11638e-05	LOC114116108	down
1.28187631392545e-09	-0.910501	0.266	0.366	3.12368e-05	SMARCA1	down
1.28270257553201e-09	0.982731638661636	0.23	0.116	3.12569e-05	UCK2	up
1.32015317050865e-09	-1.45061	0.05	0.114	3.21695e-05	ACSS2	down
1.32030350633016e-09	-1.37713	0.067	0.138	3.21732e-05	SPSB3	down
1.4543766781486e-09	1.06752	0.147	0.052	3.54403e-05	FAM210B	up
1.45672047479981e-09	1.19739184166867	0.164	0.066	3.54974e-05	LOC114110588	up
1.45739540353555e-09	0.947359538490667	0.206	0.097	3.55138e-05	CELF4	up
1.48322786746708e-09	0.845222179659488	0.25	0.134	3.61433e-05	TAGLN2	up
1.50983759479709e-09	-0.753277	0.289	0.397	3.67917e-05	LOC101117272	down
1.52185461846421e-09	0.907265625279638	0.225	0.112	3.70846e-05	TMED2	up
1.5294181450262e-09	0.753296699388296	0.252	0.133	3.72689e-05	GPR137B	up
1.59681163831039e-09	0.253216725991305	0.907	0.807	3.89111e-05	LAMC1	up
1.65380626019370e-09	1.09734058615998	0.173	0.072	4.03e-05	LOC114116676	up
1.66110610126553e-09	-0.870432	0.256	0.36	4.04778e-05	LOC106990963	down
1.67300269462695e-09	-0.732602	0.447	0.531	4.07677e-05	PIAS2	down
1.67989391440699e-09	0.861519511438192	0.229	0.114	4.09357e-05	RPN1	up
1.70998039837703e-09	-1.06402	0.14	0.231	4.16688e-05	LOC101121522	down
1.71320403206749e-09	0.601592004139732	0.329	0.191	4.17474e-05	SPEN	up
1.7302734359032e-09	0.855216041270066	0.256	0.136	4.21633e-05	EMP2	up
1.75722635537743e-09	-0.873021	0.337	0.433	4.28201e-05	PRR16	down
1.84036071715768e-09	1.18991941278764	0.13	0.041	4.48459e-05	TMED3	up
1.8416578691381e-09	-1.07716	0.131	0.222	4.48775e-05	ARHGAP28	down
1.86812518753127e-09	-1.23194	0.084	0.162	4.55225e-05	WDPCP	down
1.95677679695961e-09	-1.60609	0.064	0.133	4.76827e-05	PLA2R1	down
1.98317211789522e-09	-1.48965	0.055	0.121	4.83259e-05	DUSP10	down
2.12907820633487e-09	-1.26386	0.087	0.166	5.18814e-05	RXRA	down
2.314052861961e-09	-1.26138	0.058	0.126	5.63888e-05	DTX3	down
2.31679155160473e-09	1.38085548063912	0.14	0.05	5.64556e-05	ASB11	up
2.33295260372909e-09	-0.856412	0.253	0.355	5.68494e-05	C13H20orf194	down
2.46553028165885e-09	-0.389421	0.731	0.764	6.008e-05	RBM39	down
2.48867090752341e-09	0.669488063740792	0.333	0.202	6.06439e-05	SMG6	up
2.53635950242823e-09	-1.3686	0.071	0.143	6.1806e-05	EFCAB11	down
2.68653497397932e-09	-1.35167	0.048	0.11	6.54655e-05	LOC105615229	down
2.73177114989357e-09	-1.14475	0.101	0.183	6.65678e-05	LOC114109663	down
2.99677312676541e-09	-0.521068	0.505	0.607	7.30254e-05	CDKAL1	down
3.00984102224106e-09	0.785537285807205	0.254	0.136	7.33438e-05	PSMD11	up
3.0689743163193e-09	0.465977087377852	0.462	0.314	7.47848e-05	CLIP1	up
3.17961809000099e-09	0.958193000055804	0.191	0.09	7.74809e-05	EIF1B	up
3.20768391636075e-09	0.600240434468391	0.427	0.286	7.81648e-05	FGL2	up
3.25614774555969e-09	-1.35091	0.062	0.129	7.93458e-05	CNNM2	down
3.41919572973055e-09	-1.40008	0.052	0.116	8.3319e-05	FAM185A	down
3.45954293396965e-09	-0.86977	0.11	0.197	8.43021e-05	IRF2	down
3.47018226676746e-09	1.38321166809429	0.141	0.052	8.45614e-05	KANK2	up
3.72358061499566e-09	-1.26323	0.106	0.186	9.07362e-05	STOM	down
3.72530915928195e-09	-0.945913	0.18	0.274	9.07783e-05	NME7	down
3.86613994949562e-09	-0.647516	0.358	0.46	9.42101e-05	CLK4	down
3.87239901421284e-09	-1.24497	0.094	0.172	9.43626e-05	CCDC162P	down
4.04785330988038e-09	-0.913156	0.223	0.326	9.86381e-05	PER1	down
4.13612752717489e-09	-0.789293	0.226	0.329	0.000100789	PNN	down
4.17623490392513e-09	0.707060797766101	0.272	0.152	0.000101766	YWHAB	up
4.24552352855847e-09	0.53621272968625	0.45	0.309	0.000103455	ADAM33	up
4.33356064059791e-09	0.95705213921107	0.169	0.072	0.0001056	LOC101122274	up
4.73258571016381e-09	0.40558693665306	0.395	0.25	0.000115324	CHSY1	up
4.7961753631217e-09	1.42886402003985	0.14	0.052	0.000116873	SEMA3B	up
5.25933037913782e-09	-1.01135	0.121	0.207	0.000128159	MCCC1	down
5.36681301031429e-09	1.74165928987499	0.137	0.052	0.000130778	CUEDC1	up
5.38359209112108e-09	-1.3924	0.043	0.102	0.000131187	TPRG1	down
5.62923206510549e-09	-0.882761	0.186	0.281	0.000137173	TUSC3	down
5.75039351559919e-09	0.507478055910199	0.416	0.279	0.000140126	EIF3A	up
5.77131207669878e-09	-1.32276	0.052	0.114	0.000140635	TBC1D9	down
6.15258632696066e-09	1.42119316353509	0.12	0.038	0.000149926	RSL24D1	up
6.40431781571261e-09	0.995560622609099	0.159	0.066	0.00015606	KDELR1	up
7.18733192486308e-09	-0.656665	0.335	0.434	0.000175141	SMCHD1	down
7.20358080059555e-09	-0.643123	0.425	0.522	0.000175537	IVNS1ABP	down
7.30889813740083e-09	-0.680221	0.312	0.412	0.000178103	CREBBP	down
7.47072438138169e-09	0.90551727301034	0.207	0.103	0.000182047	ARPC5	up
7.49488485239739e-09	-1.33859	0.095	0.171	0.000182635	DGKB	down
7.76273214986925e-09	1.36414838768197	0.132	0.047	0.000189162	ARF6	up
8.09328251754483e-09	-1.19069	0.099	0.176	0.000197217	PCMTD2	down
8.26226432747084e-09	1.74141328213001	0.115	0.036	0.000201335	MCFD2	up
9.14877589521997e-09	0.655811495911158	0.374	0.243	0.000222937	B4GALT5	up
9.41700451676964e-09	-0.763497	0.326	0.426	0.000229474	GPCPD1	down
9.49675091820454e-09	-0.979316	0.147	0.236	0.000231417	PLA2G4A	down
9.67680422327873e-09	-1.09106	0.129	0.214	0.000235804	ETS1	down
1.00869510864474e-08	0.838063928048761	0.44	0.314	0.000245799	2025-03-03	up
1.06832805846013e-08	0.515153407354394	0.382	0.252	0.00026033	PPP2R5E	up
1.07080176679828e-08	0.472079183525753	0.363	0.231	0.000260933	ARHGEF10	up
1.11305494027457e-08	1.3367769095737	0.147	0.059	0.000271229	AHNAK2	up
1.14753078204354e-08	-1.44032	0.046	0.103	0.00027963	ICE2	down
1.1692993729105e-08	1.35990452964781	0.139	0.053	0.000284935	LAPTM4B	up
1.19067610537688e-08	0.817964714831443	0.221	0.114	0.000290144	ATP6V0D1	up
1.21493811722711e-08	-1.29499	0.068	0.134	0.000296056	CCNH	down
1.27342672186056e-08	0.820681681872026	0.155	0.064	0.000310309	MAP7	up
1.33986148464615e-08	-0.557816	0.563	0.619	0.000326497	CHD2	down
1.34839447639205e-08	-1.16854	0.133	0.216	0.000328577	CUX1	down
1.35095728842459e-08	0.58671162426499	0.323	0.195	0.000329201	AXL	up
1.42740497182156e-08	-0.8683	0.217	0.31	0.00034783	ATM	down
1.45080120164286e-08	-1.25532	0.118	0.198	0.000353531	TRABD2B	down
1.55008654430039e-08	0.650005537715709	0.384	0.262	0.000377725	AEBP1	up
1.55888035668324e-08	-0.841589	0.352	0.438	0.000379868	FERMT2	down
1.5863950685098e-08	0.786884123114374	0.282	0.167	0.000386573	EPB41	up
1.61740569946016e-08	0.94086068882278	0.161	0.069	0.000394129	YWHAH	up
1.65842650504395e-08	1.08686160133404	0.2	0.1	0.000404125	VAV2	up
1.72674755955312e-08	0.442228652917977	0.544	0.41	0.000420774	USP24	up
1.8501886698274e-08	0.765781329552011	0.235	0.128	0.000450854	PPIC	up
1.89984654044123e-08	-0.733255	0.361	0.45	0.000462955	ARHGAP42	down
2.01861379316197e-08	0.685230603349295	0.334	0.216	0.000491896	FAR1	up
2.07269995926882e-08	-1.04489	0.122	0.205	0.000505076	ZNF438	down
2.11446064782912e-08	-1.0899	0.099	0.176	0.000515252	LOC101121723	down
2.12607726096376e-08	-1.16481	0.095	0.169	0.000518083	XPC	down
2.18549344738255e-08	0.632272692859973	0.281	0.164	0.000532561	MAF	up
2.2585031832661e-08	0.706905813707478	0.234	0.126	0.000550352	TXN	up
2.31455426533317e-08	-0.968352	0.101	0.178	0.000564011	ASB3	down
2.32224036486072e-08	1.41668307636465	0.115	0.038	0.000565884	CREG1	up
2.35388976941525e-08	-0.645282	0.685	0.716	0.000573596	ADAMTSL3	down
2.40761219488392e-08	-1.13853	0.068	0.134	0.000586687	LRIF1	down
2.41083674769993e-08	0.898306787932308	0.18	0.084	0.000587473	KLF10	up
2.43163514616152e-08	0.418324795703024	0.506	0.369	0.000592541	SMAD3	up
2.44942934881494e-08	0.358307497526876	0.622	0.493	0.000596877	NCKAP1	up
2.47407710211493e-08	0.34266021409194	0.608	0.469	0.000602883	KIF1B	up
2.50647929049041e-08	-1.09847	0.084	0.155	0.000610779	METTL15	down
2.56527485618378e-08	-0.691076	0.32	0.419	0.000625106	SRRM1	down
2.65190697455976e-08	0.485385277217004	0.24	0.129	0.000646217	KPNB1	up
2.70943334094088e-08	-1.35569	0.053	0.112	0.000660235	CEP126	down
2.7276362302274e-08	0.44760039801913	0.576	0.44	0.00066467	MAP4K5	up
2.79375271095285e-08	-0.516612	0.586	0.643	0.000680782	ZNF609	down
2.8619622417147e-08	-1.0946	0.084	0.155	0.000697403	RAD50	down
2.89750704508469e-08	-1.36211	0.078	0.145	0.000706065	ETFB	down
2.90963429927998e-08	-1.03721	0.145	0.229	0.00070902	TET2	down
3.09279994558254e-08	-1.49149	0.102	0.178	0.000753653	SLC39A14	down
3.14042010997634e-08	-1.00036	0.1	0.176	0.000765258	MED14	down
3.2271209598077e-08	0.597242008028058	0.298	0.183	0.000786385	ZNF385D	up
3.23433871541301e-08	0.527331025967856	0.316	0.193	0.000788144	RAB6A	up
3.24099197409231e-08	0.955722437265334	0.203	0.105	0.000789765	SCPEP1	up
3.25490521447376e-08	0.703723471820324	0.215	0.112	0.000793155	LOC101110467	up
3.2779703892191e-08	0.594041214579464	0.265	0.153	0.000798776	RALGAPB	up
3.35072448035656e-08	1.01336723754362	0.125	0.045	0.000816505	GRN	up
3.37521531359909e-08	-0.560926	0.618	0.666	0.000822472	UTRN	down
3.3837504586867e-08	1.0707710433138	0.107	0.033	0.000824552	ENTPD2	up
3.45616090781648e-08	-0.951248	0.163	0.252	0.000842197	SEMA6A	down
3.49387251936522e-08	-0.622896	0.351	0.448	0.000851387	TFDP2	down
3.50829259553651e-08	-0.574801	0.583	0.64	0.000854901	LRMDA	down
3.55896972545678e-08	-0.983511	0.141	0.226	0.00086725	RNF144A	down
3.72211582414414e-08	-0.603338	0.43	0.514	0.000907005	CSPP1	down
3.72803186030981e-08	0.819911083636712	0.224	0.121	0.000908447	RNF24	up
3.76836399864485e-08	1.0471557025238	0.163	0.072	0.000918275	MFGE8	up
3.78294848171967e-08	0.665558957014063	0.283	0.171	0.000921829	SLC25A24	up
3.83445226418413e-08	0.395774541399086	0.5	0.366	0.000934379	ZNHIT6	up
4.30836813564543e-08	0.437941978839727	0.532	0.398	0.00104986	ECM2	up
4.31549370961005e-08	0.453048212793092	0.621	0.503	0.0010516	LOC101113728	up
4.34429136050559e-08	0.66054793392013	0.282	0.166	0.00105862	EPRS	up
4.47202630470129e-08	-0.867579	0.228	0.321	0.00108974	CCND3	down
4.56313166458282e-08	1.38085142712248	0.106	0.033	0.00111194	PGAM1	up
4.69293032429027e-08	-1.57966	0.057	0.116	0.00114357	AMN1	down
4.8217243415272e-08	-0.934696	0.242	0.329	0.00117496	FDX1	down
4.83494776936629e-08	0.51412787818307	0.566	0.466	0.00117818	MT-COX2	up
4.84294778804793e-08	-0.752211	0.21	0.3	0.00118013	AKAP8L	down
4.91698111651132e-08	0.563811482587472	0.463	0.333	0.00119817	CCDC80	up
5.00034255787027e-08	0.394153742451489	0.43	0.293	0.00121848	TGFBR1	up
5.03669333524744e-08	1.13124261005344	0.151	0.066	0.00122734	C21H11orf24	up
5.05779376092233e-08	1.31102748362098	0.139	0.057	0.00123248	SH3GL1	up
5.10247795299137e-08	1.57044008139697	0.11	0.036	0.00124337	SERPINB1	up
5.2731757611685e-08	-1.3488	0.046	0.102	0.00128497	EFCAB7	down
5.33297143979298e-08	-0.492903	0.576	0.626	0.00129954	RBPJ	down
5.33702870623855e-08	0.516088867597459	0.354	0.226	0.00130053	RGCC	up
5.64879653849961e-08	-1.34124	0.055	0.114	0.0013765	GXYLT2	down
5.83515904383033e-08	-1.324	0.098	0.171	0.00142191	LITAF	down
5.85294496657288e-08	0.652286554101304	0.365	0.245	0.00142625	ZNF407	up
5.87824136238256e-08	-0.3902	0.453	0.553	0.00143241	SESN1	down
5.97445836286216e-08	-1.22845	0.07	0.134	0.00145586	ABCA10	down
6.17765662878801e-08	-0.621226	0.386	0.476	0.00150537	ARID4B	down
6.34216218612605e-08	1.31985923622434	0.127	0.048	0.00154546	CCND1	up
6.35992823172095e-08	1.23700553161145	0.113	0.038	0.00154979	ENDOD1	up
6.36489332779411e-08	0.614386749525057	0.356	0.236	0.001551	FLNB	up
6.45677770454914e-08	-0.652573	0.395	0.481	0.00157339	PCM1	down
6.52745959290905e-08	-0.628343	0.456	0.533	0.00159061	KIF5B	down
6.5337913767045e-08	-1.07607	0.071	0.136	0.00159215	TNRC6C	down
6.53778369105798e-08	1.16324130971244	0.155	0.069	0.00159313	TGFBI	up
6.8172678592142e-08	-0.755453	0.367	0.45	0.00166123	RPL7A	down
6.8283742405639e-08	0.950095222366158	0.137	0.055	0.00166394	WDR91	up
6.89958506851686e-08	0.706697045226871	0.255	0.15	0.00168129	KRAS	up
6.97492108095853e-08	-0.69226	0.363	0.448	0.00169965	TSC22D1	down
7.00343576233137e-08	0.521596136957923	0.362	0.238	0.0017066	ITGB3	up
7.51672184775463e-08	-0.840288	0.386	0.464	0.00183167	GPM6B	down
7.58558260096708e-08	-0.978849	0.121	0.198	0.00184845	PRPSAP2	down
7.71021629433572e-08	0.978945152270283	0.153	0.067	0.00187883	TRIM47	up
7.78038743437916e-08	0.930955010883822	0.186	0.093	0.00189592	USP49	up
7.92585965346441e-08	0.250554270350921	0.914	0.86	0.00193137	COL5A2	up
8.14873133121172e-08	0.451146158100626	0.481	0.357	0.00198568	WASF2	up
8.21924145392815e-08	0.667915521112742	0.273	0.164	0.00200286	CLSTN1	up
8.33006757771891e-08	0.658429034298704	0.365	0.252	0.00202987	MDN1	up
8.52410408679671e-08	0.536789064644024	0.316	0.197	0.00207715	RHOA	up
8.56319805940865e-08	1.48306627780834	0.136	0.057	0.00208668	ST6GAL1	up
8.69893140966115e-08	0.584800121088064	0.3	0.184	0.00211976	CMIP	up
8.89723300558069e-08	0.542059073417381	0.338	0.221	0.00216808	YWHAG	up
9.00344384341998e-08	0.503426929722553	0.333	0.216	0.00219396	EIF4E	up
9.33235209565519e-08	-0.600448	0.425	0.507	0.00227411	UBE2H	down
9.55232083389087e-08	1.05487086204758	0.175	0.086	0.00232771	PRDM8	up
9.64473018596995e-08	0.396085489477259	0.532	0.398	0.00235023	GALNT15	up
9.72879180749543e-08	1.19659724435424	0.125	0.048	0.00237071	MXRA7	up
9.88024029135988e-08	-0.69842	0.25	0.341	0.00240762	EIF2AK4	down
1.00054877386278e-07	0.471134846451233	0.247	0.14	0.00243814	CHMP4B	up
1.01634601862076e-07	0.636853252661689	0.258	0.15	0.00247663	RAB8B	up
1.01681684684379e-07	1.54393984825404	0.108	0.036	0.00247778	LDLR	up
1.02961359416417e-07	0.731348914148882	0.275	0.169	0.00250896	UBA5	up
1.03602308285642e-07	1.37828620872101	0.111	0.038	0.00252458	ZBTB8A	up
1.04246830985067e-07	-1.07238	0.119	0.195	0.00254029	ALDH2	down
1.04437315330182e-07	-1.48809	0.048	0.102	0.00254493	FAM13C	down
1.06093309946655e-07	-0.924789	0.167	0.253	0.00258528	ULK2	down
1.07270032636531e-07	-0.723568	0.294	0.384	0.00261396	DIS3L2	down
1.07594783966409e-07	1.02142456519419	0.2	0.107	0.00262187	DOT1L	up
1.1108424673831e-07	1.43428771488589	0.114	0.041	0.0027069	IL17RD	up
1.12056817928761e-07	1.42147388688084	0.114	0.041	0.0027306	DRAM2	up
1.15187857654525e-07	0.612192236370204	0.27	0.157	0.0028069	PCMT1	up
1.16490339982591e-07	0.934025046802801	0.206	0.112	0.00283864	LOC105606870	up
1.16694546682565e-07	0.661126082574952	0.218	0.119	0.00284361	DAG1	up
1.20700908907e-07	1.27269811467439	0.133	0.055	0.00294124	CPM	up
1.25437298914355e-07	0.418958473399341	0.427	0.293	0.00305666	PHLDB1	up
1.32086777659158e-07	0.726420780360592	0.249	0.147	0.00321869	UGGT2	up
1.32140145001353e-07	0.621164371696851	0.267	0.16	0.00321999	CTDSPL2	up
1.33638137637595e-07	-0.821977	0.178	0.262	0.00325649	MTX2	down
1.35465386514957e-07	1.00536187090091	0.179	0.09	0.00330102	MAPK6	up
1.36627213203493e-07	0.431575843708316	0.42	0.291	0.00332933	SFMBT1	up
1.38914567160378e-07	-0.946836	0.197	0.278	0.00338507	ZFAND5	down
1.39877810185677e-07	0.931093590234022	0.132	0.053	0.00340854	LOC114112700	up
1.40442611145676e-07	1.20876814926948	0.119	0.045	0.00342231	RPIA	up
1.41756589960418e-07	-0.558412	0.525	0.576	0.00345432	ZEB1	down
1.42277943858318e-07	-1.16774	0.106	0.178	0.00346703	MPP5	down
1.43634179074899e-07	1.20213036000833	0.131	0.053	0.00350008	SLC3A2	up
1.46562238282548e-07	0.972643700447629	0.181	0.091	0.00357143	GATAD2A	up
1.47388222638268e-07	0.482697246181971	0.462	0.345	0.00359156	MAN1A1	up
1.49140372184377e-07	0.502976262322619	0.43	0.31	0.00363425	VPS54	up
1.49377724260091e-07	-1.18669	0.072	0.136	0.00364004	PDE3B	down
1.49955757181382e-07	0.947621928115108	0.182	0.091	0.00365412	RALA	up
1.52490772582266e-07	-0.597179	0.38	0.467	0.0037159	TNKS	down
1.53289626243293e-07	-1.16352	0.102	0.172	0.00373536	COL15A1	down
1.53420649521713e-07	0.67510367642442	0.23	0.129	0.00373855	SYPL1	up
1.54697761824661e-07	-0.677717	0.265	0.357	0.00376968	CAMKMT	down
1.56584834625902e-07	-1.08684	0.197	0.279	0.00381566	PTPRK	down
1.60701694805047e-07	-1.22214	0.101	0.171	0.00391598	TMEM164	down
1.60958804717848e-07	0.925731245164621	0.21	0.116	0.00392224	SAMD8	up
1.67122198685779e-07	-1.21887	0.069	0.131	0.00407243	TTC23	down
1.67616436694186e-07	0.425345218021926	0.497	0.376	0.00408448	PTP4A2	up
1.67837617278307e-07	0.706714717151448	0.239	0.14	0.00408987	TRAF3	up
1.70918746279791e-07	-0.894324	0.096	0.169	0.00416495	GUF1	down
1.78174239616077e-07	0.744022712321631	0.211	0.116	0.00434175	CMTM6	up
1.79490659878198e-07	-0.557462	0.427	0.51	0.00437383	INSR	down
1.82339609636884e-07	1.03595961845873	0.156	0.072	0.00444325	ELK3	up
1.85836460472803e-07	-1.04771	0.058	0.117	0.00452846	HAUS5	down
1.88163656111911e-07	0.680759427879106	0.253	0.152	0.00458517	LOC114110575	up
1.90980674229502e-07	1.02955748460726	0.13	0.053	0.00465382	PLAU	up
1.93895758092685e-07	-0.686538	0.375	0.457	0.00472485	BPTF	down
1.95448092650517e-07	1.00371624603352	0.195	0.107	0.00476268	LOC114113163	up
2.02329190663354e-07	1.24315127443527	0.125	0.05	0.00493036	PLXNB2	up
2.02728902219334e-07	0.698071782672615	0.248	0.147	0.0049401	LOC101112930	up
2.05025748943316e-07	0.571007679577733	0.23	0.129	0.00499607	HAS2	up
2.11692863124512e-07	-0.351303	0.681	0.731	0.00515853	ATRX	down
2.17939523638047e-07	-0.686776	0.374	0.453	0.00531075	UGCG	down
2.19279068675923e-07	-1.41769	0.052	0.107	0.00534339	LOC101113696	down
2.20347208061766e-07	0.817881456813921	0.204	0.112	0.00536942	LOC101106419	up
2.23550428225474e-07	0.498433043559004	0.445	0.328	0.00544748	KAT6A	up
2.26403205324646e-07	-1.48309	0.11	0.178	0.00551699	MAP7D3	down
2.37068272792112e-07	-0.842012	0.333	0.412	0.00577688	OXCT1	down
2.45048186620985e-07	-1.22213	0.05	0.103	0.00597133	LOC101105041	down
2.458935145732e-07	-1.07457	0.083	0.148	0.00599193	GATM	down
2.47653958711944e-07	0.600827000402655	0.223	0.124	0.00603483	GRB2	up
2.50384280807656e-07	0.98441492789521	0.131	0.053	0.00610136	SDF2	up
2.60333026478251e-07	-1.09364	0.05	0.103	0.0063438	ZRANB3	down
2.60663802956232e-07	-0.886757	0.317	0.398	0.00635186	RPLP2	down
2.68218153324745e-07	-0.46032	0.612	0.655	0.00653594	NT5C2	down
2.71890793235994e-07	0.945605844191593	0.164	0.081	0.00662543	ACTR2	up
2.72666766774384e-07	-1.21932	0.074	0.136	0.00664434	TMEM170B	down
2.73389306570467e-07	-0.814959	0.174	0.259	0.00666195	JMY	down
2.76135366869661e-07	-0.936881	0.139	0.216	0.00672887	NFE2L2	down
2.8694802825805e-07	-1.16046	0.071	0.133	0.00699235	LOC114118362	down
2.97797097055973e-07	-1.02182	0.112	0.184	0.00725672	UFL1	down
3.03877049775505e-07	0.736102331346987	0.187	0.097	0.00740488	EHD2	up
3.05645735496936e-07	0.790186011966394	0.174	0.086	0.00744798	PCBP1	up
3.14788620356046e-07	0.38027653792474	0.518	0.384	0.00767077	GNAQ	up
3.20482537702428e-07	0.43873496547146	0.366	0.25	0.00780952	CALM1	up
3.32313260054297e-07	-0.397462	0.694	0.717	0.00809781	MYCBP2	down
3.32781571814159e-07	-1.04643	0.086	0.152	0.00810922	SLC8B1	down
3.40737913206954e-07	0.857805774086473	0.202	0.112	0.0083031	WDR37	up
3.44469835959304e-07	0.947641314354247	0.212	0.122	0.00839404	KATNBL1	up
3.46683525611136e-07	-0.774552	0.226	0.312	0.00844798	ZCCHC8	down
3.47618787847244e-07	0.901204510583667	0.162	0.079	0.00847077	RALB	up
3.51833051424444e-07	-0.534689	0.585	0.626	0.00857347	SLC9A9	down
3.5401125221013e-07	0.404319763828173	0.465	0.345	0.00862655	ZFR	up
3.59541527868914e-07	0.798636437692831	0.222	0.128	0.00876131	SLC25A26	up
3.67781562367745e-07	-1.15406	0.094	0.16	0.0089621	CSRP1	down
3.80398074050368e-07	0.441640754869653	0.389	0.266	0.00926954	LARP4	up
3.82626843624164e-07	1.33265065553757	0.115	0.045	0.00932385	LIMD1	up
3.90259013542201e-07	-0.904035	0.175	0.253	0.00950983	FBLN5	down
3.94978921728139e-07	-0.749001	0.236	0.321	0.00962485	TOR1AIP1	down
3.99314225414572e-07	1.18569328879607	0.111	0.041	0.00973049	MT-ATP8	up
4.03716205522798e-07	0.742521066757831	0.175	0.088	0.00983776	CERS5	up
4.10938217941805e-07	0.633026821499108	0.276	0.171	0.0100137	COL18A1	up
4.14200875250947e-07	0.47279483350702	0.383	0.262	0.0100932	CD59	up
4.18933269199958e-07	0.42833632589054	0.368	0.248	0.0102086	GAB2	up
4.27912883491721e-07	-0.702862	0.334	0.407	0.0104274	HSP90AA1	down
4.34060598895367e-07	0.705034338566566	0.212	0.121	0.0105772	ZDHHC1	up
4.49933026866982e-07	-1.10948	0.106	0.174	0.010964	IRS2	down
4.88284132985887e-07	-1.21226	0.062	0.119	0.0118985	SNX25	down
5.025919762818e-07	0.275175432322975	0.464	0.329	0.0122472	PRPF40A	up
5.25671725660421e-07	-0.518313	0.514	0.578	0.0128096	DENND5A	down
5.27426212746037e-07	-1.13195	0.066	0.124	0.0128523	D2HGDH	down
5.29623515486304e-07	0.532711232909934	0.368	0.255	0.0129059	PSMD14	up
5.30401036867023e-07	-1.09454	0.118	0.19	0.0129248	GPM6A	down
5.32276740158734e-07	-0.976674	0.128	0.2	0.0129705	PDSS2	down
5.46945567245449e-07	-0.904975	0.271	0.353	0.013328	ABLIM1	down
5.47739067589365e-07	-0.616505	0.534	0.588	0.0133473	SRGAP1	down
5.58145526363947e-07	-0.746847	0.163	0.245	0.0136009	FAM120C	down
5.61071469786728e-07	0.677165799780102	0.23	0.133	0.0136722	GARS	up
5.90154319356141e-07	-0.957061	0.109	0.179	0.0143809	TRMT1L	down
6.09549046367274e-07	-0.64761	0.326	0.412	0.0148535	ZFAND6	down
6.11492016687808e-07	0.398258110935697	0.438	0.317	0.0149008	ABI1	up
6.22260343876478e-07	-0.385428	0.682	0.721	0.0151632	RBFOX2	down
6.23145149199862e-07	1.14115056897878	0.126	0.053	0.0151848	ATP6V1E1	up
6.45669247947821e-07	-0.866069	0.353	0.421	0.0157337	LIFR	down
6.5736707018683e-07	0.557331242311003	0.35	0.241	0.0160187	DDX21	up
6.65941916942144e-07	-0.628568	0.336	0.421	0.0162277	SND1	down
6.67499543691079e-07	-1.21896	0.068	0.126	0.0162656	LOC101116336	down
6.73156970868327e-07	-1.03132	0.108	0.176	0.0164035	PDLIM7	down
6.7946866754719e-07	-0.856744	0.234	0.309	0.0165573	HPRT1	down
6.9494347190179e-07	-1.22401	0.065	0.122	0.0169344	PLCL1	down
7.04061404129197e-07	-1.01601	0.158	0.231	0.0171566	ADIPOR2	down
7.05973788244723e-07	0.524349723582198	0.277	0.178	0.0172032	CALU	up
7.06384232395015e-07	-1.41797	0.08	0.141	0.0172132	PAPPA	down
7.11589757708302e-07	0.853473165221069	0.178	0.095	0.01734	SELENOT	up
7.18616345842849e-07	-0.420849	0.606	0.655	0.0175112	PAPOLA	down
7.49348011239323e-07	1.17219313898817	0.101	0.036	0.0182601	ARPC1B	up
7.83554872864152e-07	0.625022370702622	0.304	0.202	0.0190937	KIAA0232	up
7.84157184735694e-07	0.505880486404676	0.318	0.212	0.0191083	KDELR2	up
8.02758481808949e-07	-0.755542	0.261	0.341	0.0195616	RNF169	down
8.24095166348539e-07	-0.743472	0.264	0.347	0.0200816	IRS1	down
8.48290900239957e-07	0.431212328022755	0.418	0.302	0.0206712	UBE2G1	up
8.58813513696674e-07	0.798050160763945	0.178	0.095	0.0209276	MACO1	up
8.62046949701292e-07	-0.414356	0.683	0.721	0.0210064	DDR2	down
8.63176379055486e-07	0.275803964601815	0.597	0.452	0.0210339	DGKH	up
8.711612460038e-07	0.746154760583209	0.206	0.119	0.0212285	TMED7	up
8.86657941474054e-07	0.367817729980214	0.36	0.245	0.0216061	TMEM131L	up
8.99040162961369e-07	0.325406125414463	0.642	0.519	0.0219078	CACNA2D1	up
9.12250826162304e-07	1.18375810658894	0.119	0.05	0.0222297	BCORL1	up
9.48451297141043e-07	-0.551769	0.456	0.526	0.0231119	NSD3	down
9.61695078008549e-07	-0.349836	0.686	0.719	0.0234346	SIK3	down
9.90514866659501e-07	1.3391798628818	0.115	0.048	0.0241369	AP3S1	up
1.00894991750971e-06	-1.34687	0.072	0.129	0.0245861	RARB	down
1.03037102756035e-06	-0.777314	0.254	0.331	0.0251081	HSDL2	down
1.03243259041367e-06	0.570551128199386	0.352	0.247	0.0251583	FBXL5	up
1.05989781689102e-06	-0.608939	0.604	0.638	0.0258276	SLC38A2	down
1.0661891838361e-06	0.937044178584094	0.138	0.064	0.0259809	CALR	up
1.08105324461522e-06	0.693366141586992	0.249	0.153	0.0263431	FARP2	up
1.09017161734682e-06	1.20238631975711	0.129	0.059	0.0265653	ARRB1	up
1.09030196825525e-06	0.377126763480409	0.411	0.295	0.0265685	KLC1	up
1.10139958030629e-06	0.690585610945245	0.197	0.109	0.0268389	IFRD2	up
1.10309130287771e-06	1.00374059606874	0.149	0.072	0.0268801	GALNT10	up
1.10840903311039e-06	0.25882146758688	0.815	0.747	0.0270097	ZFAND3	up
1.11708756526729e-06	0.989846390622633	0.139	0.064	0.0272212	ATP6V0B	up
1.11817728918467e-06	0.465920029563583	0.352	0.243	0.0272477	MARK1	up
1.12386078854417e-06	0.45625601843707	0.355	0.24	0.0273862	CNBP	up
1.12436510590512e-06	0.325604415478045	0.537	0.409	0.0273985	IQGAP1	up
1.12522726109367e-06	0.991980866258257	0.124	0.053	0.0274195	FJX1	up
1.13236902805718e-06	-0.325532	0.678	0.728	0.0275936	ITSN1	down
1.13610913730606e-06	-0.844398	0.213	0.29	0.0276847	MYC	down
1.14278366433758e-06	-0.853489	0.105	0.172	0.0278474	SPG11	down
1.14658722149143e-06	0.468459584069885	0.375	0.264	0.02794	ZHX3	up
1.16193403852887e-06	-0.714334	0.285	0.366	0.028314	DDX31	down
1.16601517793687e-06	-0.381126	0.698	0.734	0.0284135	TRA2A	down
1.18294856561244e-06	0.945524344310138	0.172	0.093	0.0288261	SLC25A46	up
1.18299911897781e-06	-1.05222	0.063	0.119	0.0288273	TMEM245	down
1.18755640493688e-06	-0.430221	0.498	0.562	0.0289384	EPC1	down
1.23501359470479e-06	0.993568416080155	0.14	0.066	0.0300948	NTN1	up
1.24143199854473e-06	1.23105489993017	0.102	0.038	0.0302512	S100A11	up
1.24903186033834e-06	0.534770923522611	0.232	0.134	0.0304364	ADAMTS19	up
1.26713090444535e-06	-0.427553	0.654	0.695	0.0308774	PSD3	down
1.27528655278507e-06	-0.708567	0.296	0.372	0.0310762	ZYX	down
1.28192184336086e-06	0.575059095046831	0.15	0.072	0.0312379	MSN	up
1.38539311391444e-06	0.73489712793288	0.214	0.124	0.0337593	XPO5	up
1.4005870133425e-06	1.21212452899132	0.121	0.052	0.0341295	EPB41L4A	up
1.44288677378616e-06	-0.752897	0.262	0.341	0.0351603	ATG7	down
1.52608652223611e-06	0.584393744260769	0.423	0.324	0.0371877	DNMBP	up
1.57709134589872e-06	0.925911545727748	0.14	0.066	0.0384306	MANF	up
1.5819822984825e-06	-1.16031	0.071	0.128	0.0385497	SCLT1	down
1.62938989437148e-06	0.68656454359145	0.242	0.148	0.039705	MT-ND5	up
1.63575577939618e-06	1.02612540133724	0.109	0.043	0.0398601	TGOLN2	up
1.65036945095287e-06	-0.901894	0.099	0.166	0.0402162	ERI3	down
1.65550185246745e-06	-0.485083	0.627	0.669	0.0403413	ADAM9	down
1.6602332236407e-06	-0.591566	0.465	0.533	0.0404566	NCOA2	down
1.70506832909574e-06	0.67580995185196	0.185	0.102	0.0415491	TMCO1	up
1.74261964699935e-06	-1.1568	0.088	0.148	0.0424642	LDLRAD3	down
1.78550388165869e-06	0.572804165111807	0.23	0.138	0.0435092	IFNGR2	up
1.79241626632705e-06	-0.674063	0.265	0.353	0.0436776	LOC114109082	down
1.84604350194794e-06	0.505467163131745	0.317	0.212	0.0449844	ASXL2	up
1.90489085029937e-06	-0.507597	0.6	0.64	0.0464184	ATXN2	down
1.93093750831532e-06	-1.2411	0.055	0.105	0.0470531	WDR19	down
1.94486993032884e-06	-0.983503	0.065	0.121	0.0473926	TNNT3	down
1.95802557714812e-06	-0.291207	0.874	0.859	0.0477132	LPP	up
1.96923297811915e-06	1.04931558843477	0.103	0.04	0.0479863	MAOB	up
2.0150384670019e-06	-0.970953	0.146	0.217	0.0491025	CNN3	down

## Sheet: D8
Supplementary Data 8. All differentially expressed genes in identified ADC types.
p_val	avg_log2FC	pct.1	pct.2	p_val_adj	cluster	gene
0	1.45915	0.77	0.529	0	ADC1	PDGFD
0	1.38069	0.769	0.538	0	ADC1	LOC105603471
0	1.34565	0.69	0.478	0	ADC1	SCUBE2
0	1.00359	0.855	0.72	0	ADC1	FMNL2
7.78684e-307	1.51113	0.618	0.422	1.8975e-302	ADC1	CRIM1
2.20363e-248	1.08217	0.797	0.694	5.3698e-244	ADC1	EEPD1
2.42463e-228	1.86246	0.313	0.135	5.90835e-224	ADC1	TJP2
1.84696e-225	1.23011	0.563	0.375	4.50066e-221	ADC1	SVEP1
1.23314e-213	1.60755	0.345	0.164	3.00492e-209	ADC1	NEXN
1.61477e-199	1.20506	0.689	0.574	3.93488e-195	ADC1	FAM13A
1.86336e-191	2.17069	0.23	0.086	4.54063e-187	ADC1	EDIL3
1.19379e-174	1.46596	0.489	0.318	2.90903e-170	ADC1	AHNAK
6.70309e-170	1.04752	0.52	0.345	1.63341e-165	ADC1	SEMA3C
7.59237e-161	1.16501	0.433	0.27	1.85011e-156	ADC1	EPB41L4A
3.07149e-160	1.26258	0.458	0.294	7.48461e-156	ADC1	ARHGAP6
1.86389e-154	1.4203	0.294	0.146	4.54194e-150	ADC1	PPP1R36
5.64686e-153	1.06371	0.471	0.309	1.37603e-148	ADC1	NPAS3
3.60155e-140	1.17595	0.486	0.338	8.77625e-136	ADC1	ANGPT1
6.90557e-139	1.05999	0.465	0.309	1.68275e-134	ADC1	ADAMTS12
2.38109e-137	1.49247	0.365	0.222	5.80224e-133	ADC1	RFTN1
2.49118e-133	1.34284	0.29	0.151	6.07051e-129	ADC1	LOC101111394
5.14234e-130	1.10765	0.34	0.194	1.25308e-125	ADC1	NDRG1
1.18847e-125	1.76039	0.224	0.104	2.89607e-121	ADC1	CSF1
2.91118e-118	1.52023	0.215	0.1	7.09395e-114	ADC1	AMOTL2
1.21263e-100	1.64346	0.14	0.054	2.95493e-96	ADC1	CCN3
1.92098e-94	1.04852	0.417	0.306	4.68104e-90	ADC1	ARHGEF26
4.25142e-94	1.52358	0.167	0.075	1.03599e-89	ADC1	TNS3
4.56589e-93	1.03964	0.388	0.269	1.11262e-88	ADC1	HECTD2
2.53084e-86	1.63791	0.142	0.06	6.16716e-82	ADC1	ANGPT4
1.41993e-83	1.14755	0.491	0.388	3.46008e-79	ADC1	CHL1
6.95187e-83	1.15073	0.296	0.188	1.69403e-78	ADC1	TRAF3IP2
1.08186e-80	1.22901	0.215	0.118	2.63627e-76	ADC1	HECW2
1.38961e-78	1.14111	0.371	0.267	3.3862e-74	ADC1	HSD11B1
1.48132e-78	1.06795	0.311	0.203	3.60969e-74	ADC1	PTPRR
1.51942e-78	4.98709	0.034	0.003	3.70253e-74	ADC1	GLDN
9.91847e-76	2.13293	0.101	0.038	2.41693e-71	ADC1	ST3GAL1
1.67511e-72	1.11837	0.199	0.108	4.08191e-68	ADC1	PRTFDC1
7.21857e-70	2.03521	0.089	0.032	1.75902e-65	ADC1	LOC101123419
5.96104e-69	1.16795	0.259	0.163	1.45259e-64	ADC1	TRABD2B
1.91042e-67	1.00576	0.377	0.282	4.65531e-63	ADC1	FAM185A
3.89554e-65	1.74069	0.118	0.052	9.49266e-61	ADC1	LOC101102413
9.5546e-63	1.44249	0.121	0.055	2.32827e-58	ADC1	LOC114110134
1.33201e-60	1.02176	0.347	0.253	3.24584e-56	ADC1	TIMP2
2.15274e-60	1.45264	0.495	0.427	5.24579e-56	ADC1	OSMR
2.11846e-59	1.49496	0.141	0.072	5.16225e-55	ADC1	CCDC146
2.06734e-58	1.50078	0.204	0.124	5.03769e-54	ADC1	DSE
1.13851e-57	1.01689	0.244	0.157	2.77431e-53	ADC1	FAM227B
6.69415e-55	1.014	0.258	0.174	1.63123e-50	ADC1	TNIP1
1.66533e-53	1.20136	0.171	0.1	4.05809e-49	ADC1	LOC105603269
2.99722e-51	1.9701	0.06	0.02	7.30362e-47	ADC1	DZIP1L
5.14879e-51	1.45797	0.138	0.074	1.25466e-46	ADC1	CLMN
2.3216e-49	1.71945	0.066	0.024	5.65727e-45	ADC1	LOC114115291
4.83358e-49	1.60217	0.275	0.2	1.17785e-44	ADC1	STXBP6
1.63593e-47	1.73513	0.071	0.028	3.98644e-43	ADC1	VGLL3
3.46748e-47	1.19983	0.153	0.088	8.44955e-43	ADC1	MUSTN1
4.01973e-45	1.06605	0.298	0.225	9.79528e-41	ADC1	GRIN3A
4.53778e-44	1.21403	0.158	0.094	1.10577e-39	ADC1	GPR137B
5.5768e-44	1.44752	0.094	0.045	1.35895e-39	ADC1	LOC105606506
3.82738e-43	1.09843	0.192	0.124	9.32657e-39	ADC1	TMEM200A
4.89794e-43	1.03037	0.136	0.077	1.19353e-38	ADC1	S100A4
1.71092e-39	1.05677	0.19	0.126	4.16918e-35	ADC1	C15H11orf74
1.01702e-38	1.4529	0.108	0.058	2.47827e-34	ADC1	LOC101114226
4.7939e-36	1.19548	0.119	0.069	1.16818e-31	ADC1	HSF4
7.52751e-36	1.10958	0.132	0.078	1.8343e-31	ADC1	DNAH8
4.05088e-34	1.0945	0.103	0.056	9.87119e-30	ADC1	SFRP5
7.64804e-32	1.67819	0.058	0.026	1.86367e-27	ADC1	LOC105607911
6.90744e-31	1.35077	0.071	0.035	1.6832e-26	ADC1	LOC114110133
5.60569e-30	1.14716	0.099	0.056	1.36599e-25	ADC1	LOC105614839
6.14948e-30	3.03416	0.035	0.012	1.49851e-25	ADC1	EDNRA
8.9233e-30	1.09267	0.107	0.063	2.17443e-25	ADC1	DGKA
9.56312e-30	2.48678	0.023	0.005	2.33034e-25	ADC1	IER5L
4.86716e-29	2.35366	0.019	0.004	1.18603e-24	ADC1	LOC106990244
1.39368e-28	4.04963	0.021	0.005	3.39613e-24	ADC1	NRCAM
2.88239e-28	1.32809	0.083	0.045	7.02382e-24	ADC1	CLCF1
3.46407e-28	1.62651	0.04	0.015	8.44124e-24	ADC1	NAP1L5
9.32161e-28	1.62457	0.069	0.035	2.27149e-23	ADC1	FOSB
1.37584e-27	1.51309	0.048	0.02	3.35265e-23	ADC1	LOC101116059
1.82174e-27	1.23547	0.093	0.054	4.43921e-23	ADC1	ITIH4
2.35377e-27	1.57376	0.131	0.085	5.73567e-23	ADC1	LOC105602664
1.00916e-26	2.29172	0.05	0.022	2.45912e-22	ADC1	LOC114116842
4.42619e-26	1.25159	0.062	0.031	1.07857e-21	ADC1	ANGPTL4
6.52361e-26	2.3135	0.022	0.006	1.58967e-21	ADC1	SPP1
4.51981e-25	1.02023	0.077	0.043	1.10139e-20	ADC1	LOC114110310
7.50003e-25	1.13766	0.088	0.051	1.82761e-20	ADC1	SGMS2
6.18458e-24	1.16962	0.076	0.043	1.50706e-19	ADC1	SORBS2
6.10499e-23	1.2242	0.085	0.05	1.48766e-18	ADC1	LOC114113124
9.30882e-23	1.31873	0.051	0.025	2.26837e-18	ADC1	ZC3H12A
1.22504e-21	1.0661	0.124	0.085	2.98517e-17	ADC1	ATOH8
1.79897e-21	3.17454	0.01	0.001	4.38374e-17	ADC1	TEAD4
2.27124e-21	1.20424	0.074	0.043	5.53455e-17	ADC1	MBOAT1
8.13616e-21	1.04023	0.06	0.032	1.98262e-16	ADC1	LOC105605439
1.50256e-19	1.12001	0.057	0.031	3.66143e-15	ADC1	KIAA1522
1.53954e-19	1.14883	0.067	0.038	3.75156e-15	ADC1	SNX10
1.70522e-19	1.60567	0.037	0.017	4.15527e-15	ADC1	LOC114109699
2.28236e-19	1.26319	0.033	0.014	5.56165e-15	ADC1	LOC114112987
1.53342e-18	2.70155	0.014	0.003	3.73664e-14	ADC1	SERPINE1
2.32573e-18	2.14117	0.016	0.004	5.66734e-14	ADC1	LOC106991057
2.83591e-18	1.27283	0.094	0.062	6.91055e-14	ADC1	BMP6
3.53642e-18	1.49167	0.032	0.014	8.61755e-14	ADC1	SLC38A3
6.20559e-18	1.08888	0.063	0.037	1.51218e-13	ADC1	PCSK6
8.89027e-18	1.0233	0.08	0.05	2.16638e-13	ADC1	PLSCR1
8.99639e-18	1.2282	0.056	0.031	2.19224e-13	ADC1	TMEM178A
2.87282e-17	1.60181	0.03	0.013	7.0005e-13	ADC1	NAB2
2.93098e-17	1.16943	0.076	0.048	7.14222e-13	ADC1	SLC7A6
5.56427e-17	1.44511	0.03	0.013	1.3559e-12	ADC1	LOC114110028
3.29982e-16	1.06446	0.088	0.058	8.041e-12	ADC1	RUSC2
7.13529e-16	2.55533	0.022	0.009	1.73873e-11	ADC1	LOC101117184
2.10406e-15	1.32775	0.036	0.018	5.12718e-11	ADC1	KLHL38
1.18544e-14	1.33581	0.055	0.033	2.88868e-10	ADC1	LIMS2
1.48035e-14	1.81864	0.022	0.009	3.60733e-10	ADC1	LOC105604888
1.85395e-14	1.7185	0.023	0.01	4.51771e-10	ADC1	NPTX1
2.48428e-14	1.34575	0.03	0.014	6.0537e-10	ADC1	TTC23L
4.67905e-14	1.05869	0.065	0.041	1.14019e-09	ADC1	NOSTRIN
7.49768e-14	1.01326	0.06	0.037	1.82704e-09	ADC1	BCOR
1.3509e-13	1.62483	0.026	0.012	3.29186e-09	ADC1	LOC114112495
1.62503e-13	1.15554	0.054	0.033	3.95988e-09	ADC1	LOC114113690
2.25252e-13	1.00039	0.056	0.034	5.48894e-09	ADC1	FAM110A
2.65015e-13	1.07833	0.032	0.016	6.45788e-09	ADC1	PPP1R18
5.53371e-13	1.23043	0.03	0.015	1.34845e-08	ADC1	HTR7
7.01525e-13	1.412	0.026	0.012	1.70947e-08	ADC1	SLC37A1
7.09714e-13	1.18808	0.045	0.026	1.72943e-08	ADC1	LOC114112505
9.39932e-13	1.16771	0.044	0.026	2.29043e-08	ADC1	RND2
1.53134e-12	1.111	0.057	0.036	3.73156e-08	ADC1	MAP3K8
2.84598e-12	1.64596	0.015	0.005	6.93509e-08	ADC1	LOC114109032
4.3462e-12	1.12158	0.043	0.025	1.05908e-07	ADC1	LOC105612323
9.8864e-12	1.10418	0.115	0.088	2.40912e-07	ADC1	ENAH
1.14317e-11	1.42313	0.031	0.016	2.78567e-07	ADC1	TNFRSF1B
1.68201e-11	1.12613	0.047	0.029	4.09873e-07	ADC1	TSKU
1.70296e-11	1.49436	0.025	0.013	4.14977e-07	ADC1	SDR16C5
4.79796e-11	1.44234	0.018	0.008	1.16917e-06	ADC1	LOC105606808
8.67896e-11	1.56085	0.022	0.011	2.11489e-06	ADC1	CAMK2B
1.51446e-10	1.46885	0.212	0.188	3.69044e-06	ADC1	XYLT1
1.67196e-10	1.37189	0.026	0.013	4.07423e-06	ADC1	NDRG4
2.39172e-10	1.70738	0.015	0.006	5.82814e-06	ADC1	LOC101121783
3.03278e-10	1.60427	0.018	0.008	7.39029e-06	ADC1	LANCL3
3.04172e-10	1.09176	0.046	0.029	7.41206e-06	ADC1	AHNAK2
0	5.11967	0.697	0.098	0	ADC2	DNAJC6
0	3.28577	0.68	0.125	0	ADC2	LOC106990997
0	3.36434	0.723	0.184	0	ADC2	AACS
0	4.70645	0.646	0.127	0	ADC2	KLHL11
0	3.63571	0.756	0.238	0	ADC2	CENPU
0	3.10792	0.767	0.251	0	ADC2	AK4
0	3.66925	0.673	0.17	0	ADC2	GRID2
0	2.95956	0.88	0.38	0	ADC2	COL18A1
0	2.48803	0.917	0.418	0	ADC2	FASN
0	2.89512	0.675	0.176	0	ADC2	SCARB1
0	2.31921	0.729	0.238	0	ADC2	LOC114114510
0	2.86878	0.649	0.177	0	ADC2	LOC101111915
0	2.31363	0.737	0.267	0	ADC2	ADARB1
0	3.86601	0.774	0.308	0	ADC2	ACLY
0	2.43027	0.668	0.223	0	ADC2	ACTN1
0	1.70607	0.766	0.333	0	ADC2	THRSP
0	2.21218	0.637	0.206	0	ADC2	SCD
0	3.43728	0.53	0.1	0	ADC2	LOC101108212
0	5.42802	0.465	0.035	0	ADC2	KLHL10
0	3.25051	0.54	0.113	0	ADC2	NDUFC2
0	2.21465	0.572	0.15	0	ADC2	DYNC1I1
0	2.15174	0.762	0.341	0	ADC2	DGAT2
0	2.77828	0.651	0.231	0	ADC2	LOC114112981
0	2.04171	0.778	0.359	0	ADC2	TKT
0	2.44313	0.566	0.148	0	ADC2	FAM78B
0	3.75568	0.562	0.145	0	ADC2	PRIMPOL
0	2.52533	0.549	0.142	0	ADC2	GADD45A
0	1.78449	0.879	0.479	0	ADC2	GPI
0	2.47644	0.539	0.14	0	ADC2	PNPLA3
0	2.62733	0.524	0.127	0	ADC2	HSPB8
0	1.86965	0.81	0.42	0	ADC2	MRPS6
0	2.99234	0.514	0.127	0	ADC2	RNF166
0	1.84328	0.628	0.242	0	ADC2	ANKEF1
0	1.47562	0.737	0.352	0	ADC2	PTCH2
0	1.69954	0.87	0.485	0	ADC2	GPD1
0	2.18666	0.568	0.183	0	ADC2	PCOLCE
0	2.39204	0.902	0.519	0	ADC2	VCL
0	1.80735	0.832	0.45	0	ADC2	CACNA2D3
0	1.53701	0.883	0.507	0	ADC2	INPP4B
0	2.30873	0.868	0.5	0	ADC2	ACSS2
0	2.1287	0.838	0.471	0	ADC2	INSIG1
0	1.71584	0.667	0.301	0	ADC2	SLC5A3
0	2.40594	0.813	0.447	0	ADC2	OGDH
0	1.74957	0.634	0.27	0	ADC2	LOC105614373
0	2.37702	0.738	0.375	0	ADC2	ST6GAL1
0	2.51945	0.491	0.128	0	ADC2	LOC101111669
0	3.79617	0.404	0.042	0	ADC2	TMEM182
0	1.26897	0.694	0.336	0	ADC2	TBX15
0	1.69605	0.844	0.488	0	ADC2	PPM1K
0	2.56893	0.492	0.139	0	ADC2	VSTM4
0	1.83856	0.59	0.238	0	ADC2	LOC105613851
0	1.95456	0.522	0.172	0	ADC2	MST1
0	2.69576	0.509	0.159	0	ADC2	PPP4C
0	2.85818	0.42	0.071	0	ADC2	LOC101112356
0	2.12443	0.506	0.158	0	ADC2	FYB2
0	2.92334	0.415	0.069	0	ADC2	SREBF1
0	5.24377	0.357	0.018	0	ADC2	LOC105605148
0	2.37427	0.468	0.13	0	ADC2	LOC114110466
0	3.02726	0.391	0.056	0	ADC2	LOC105602963
0	1.35373	0.634	0.3	0	ADC2	COL5A1
0	2.10536	0.527	0.194	0	ADC2	SFXN5
0	2.69121	0.416	0.084	0	ADC2	FBXO24
0	1.83629	0.509	0.178	0	ADC2	LOC114115610
0	1.31615	0.791	0.462	0	ADC2	ZCCHC24
0	1.81305	0.534	0.209	0	ADC2	RMC1
0	1.28392	0.729	0.406	0	ADC2	BCL6
0	1.56226	0.559	0.237	0	ADC2	CTSB
0	1.86966	0.505	0.184	0	ADC2	CPNE9
0	2.0954	0.417	0.096	0	ADC2	COL27A1
0	1.36875	0.827	0.506	0	ADC2	LOC101102124
0	1.38042	0.842	0.522	0	ADC2	LOC114117992
0	1.23586	0.697	0.379	0	ADC2	ADAMTS9
0	1.44905	0.608	0.291	0	ADC2	FDFT1
0	1.49854	0.844	0.527	0	ADC2	AKAP2
0	2.41996	0.467	0.151	0	ADC2	MSH4
0	2.85266	0.384	0.068	0	ADC2	LOC101102752
0	1.45286	0.547	0.235	0	ADC2	MKNK2
0	1.69309	0.625	0.314	0	ADC2	RNF149
0	2.60749	0.378	0.072	0	ADC2	KLF10
0	1.85989	0.603	0.297	0	ADC2	PPARD
0	2.20609	0.92	0.616	0	ADC2	CCSER1
0	1.38908	0.787	0.484	0	ADC2	PTPRT
0	2.70226	0.386	0.085	0	ADC2	ABR
0	1.49913	0.563	0.262	0	ADC2	LOC114117237
0	1.64409	0.536	0.236	0	ADC2	LOC114110441
0	3.7685	0.331	0.031	0	ADC2	PPP1R3B
0	1.39194	0.599	0.299	0	ADC2	LOC105604058
0	2.35657	0.404	0.106	0	ADC2	LOC101117229
0	3.76746	0.359	0.063	0	ADC2	LOC101121099
0	2.08091	0.401	0.107	0	ADC2	DUSP4
0	1.46863	0.602	0.308	0	ADC2	LNPEP
0	1.46254	0.57	0.277	0	ADC2	SCPEP1
0	1.43149	0.655	0.363	0	ADC2	EPHX1
0	1.87823	0.419	0.128	0	ADC2	RORC
0	1.5625	0.475	0.184	0	ADC2	LOC101103244
0	1.7144	0.481	0.191	0	ADC2	LOC101115605
0	1.93343	0.849	0.561	0	ADC2	GPAM
0	1.7512	0.485	0.199	0	ADC2	SLC25A13
0	3.41112	0.324	0.039	0	ADC2	HYDIN
0	1.49536	0.703	0.42	0	ADC2	G0S2
0	2.14376	0.389	0.108	0	ADC2	KLHL31
0	1.45802	0.565	0.284	0	ADC2	ADAMTS17
0	1.47978	0.868	0.59	0	ADC2	CPEB2
0	4.56744	0.34	0.062	0	ADC2	NT5C3B
0	3.56537	0.308	0.03	0	ADC2	LHFPL4
0	2.70016	0.351	0.077	0	ADC2	LOC105603181
0	1.97855	0.972	0.704	0	ADC2	LARGE1
0	1.17811	0.773	0.505	0	ADC2	LOC105606885
0	1.38632	0.664	0.397	0	ADC2	AGO2
0	5.27403	0.286	0.022	0	ADC2	LOC105611406
0	2.95666	0.348	0.084	0	ADC2	GSS
0	1.72924	0.387	0.124	0	ADC2	LOC114116372
0	1.11025	0.809	0.546	0	ADC2	MGLL
0	1.69741	0.442	0.179	0	ADC2	CC2D2B
0	1.97285	0.378	0.116	0	ADC2	PDXK
0	1.71034	0.417	0.158	0	ADC2	UCK2
0	2.12032	0.377	0.118	0	ADC2	ASB2
0	1.94379	0.361	0.106	0	ADC2	LOC114114519
0	2.10821	0.44	0.186	0	ADC2	PIEZO1
0	2.78963	0.3	0.052	0	ADC2	MID1IP1
0	2.36573	0.357	0.111	0	ADC2	MSMO1
0	2.18124	0.383	0.138	0	ADC2	SYTL2
0	1.85562	0.32	0.076	0	ADC2	METRNL
0	4.01738	0.273	0.03	0	ADC2	LOC114111009
0	1.90392	0.355	0.114	0	ADC2	BHLHE41
0	1.9911	0.346	0.106	0	ADC2	LOC101107119
0	1.88818	0.361	0.122	0	ADC2	BRI3BP
0	1.12822	0.799	0.56	0	ADC2	NPC1
0	1.80935	0.361	0.123	0	ADC2	WFS1
0	2.01809	0.987	0.752	0	ADC2	SLC25A36
0	4.98968	0.245	0.01	0	ADC2	LIX1
0	2.54287	0.292	0.057	0	ADC2	LOC101106534
0	1.77369	0.818	0.584	0	ADC2	HSD17B12
0	3.46378	0.267	0.034	0	ADC2	EPHA4
0	1.86978	0.335	0.104	0	ADC2	PIM3
0	2.80999	0.277	0.047	0	ADC2	LOC114110440
0	3.22739	0.272	0.042	0	ADC2	CKB
0	3.47209	0.256	0.027	0	ADC2	LRRC71
0	2.5075	0.306	0.077	0	ADC2	LOC101113583
0	3.44858	0.26	0.032	0	ADC2	PPP1R1C
0	1.52412	0.77	0.552	0	ADC2	FBXW7
0	2.32524	0.273	0.062	0	ADC2	BDH1
0	3.35331	0.999	0.791	0	ADC2	ACACA
0	1.1036	0.809	0.603	0	ADC2	SLC16A7
0	2.16763	0.961	0.757	0	ADC2	ELOVL6
0	2.84284	0.247	0.047	0	ADC2	GDA
0	2.20529	0.265	0.065	0	ADC2	BICDL1
0	2.55137	0.237	0.044	0	ADC2	LOC114114889
0	2.89307	0.228	0.036	0	ADC2	MCMDC2
0	2.33826	0.239	0.052	0	ADC2	MVD
0	3.6903	0.193	0.018	0	ADC2	PEAR1
0	3.49848	0.19	0.023	0	ADC2	COL24A1
0	3.06601	0.194	0.027	0	ADC2	LOC114110301
0	1.39084	0.922	0.757	0	ADC2	HACD2
0	3.52998	0.175	0.021	0	ADC2	TMEM154
0	3.63152	0.167	0.014	0	ADC2	LOC114116919
0	3.28855	0.173	0.023	0	ADC2	PPP1R3C
0	3.38684	0.166	0.017	0	ADC2	LOC114115292
0	3.03073	0.162	0.019	0	ADC2	GRIP2
0	1.09367	0.973	0.831	0	ADC2	ENOX1
0	1.04326	0.971	0.829	0	ADC2	LOC114117543
0	5.04411	0.147	0.007	0	ADC2	LOC114111080
0	4.02148	0.115	0.006	0	ADC2	DAPK2
0	1.2876	0.996	0.903	0	ADC2	LOC114114509
0	1.18468	0.986	0.91	0	ADC2	PFKFB1
0	1.86097	0.993	0.956	0	ADC2	ACSL1
1.06253e-307	1.34858	0.611	0.334	2.58916e-303	ADC2	LOC106991576
1.06269e-305	1.00007	0.772	0.504	2.58956e-301	ADC2	SLC24A3
1.05674e-302	1.69968	0.426	0.174	2.57507e-298	ADC2	SAMM50
8.16454e-297	1.3813	0.529	0.256	1.98954e-292	ADC2	NEB
6.6456e-295	1.16889	0.608	0.316	1.6194e-290	ADC2	EXTL3
9.67349e-292	1.35364	0.47	0.201	2.35724e-287	ADC2	SGK2
1.96509e-289	2.54128	0.199	0.039	4.78853e-285	ADC2	PLEKHA6
1.5345e-288	1.02906	0.848	0.681	3.73926e-284	ADC2	EBF2
3.59598e-286	2.58681	0.17	0.027	8.76269e-282	ADC2	CNKSR2
1.01692e-285	2.31437	0.217	0.047	2.47802e-281	ADC2	LOC105609613
1.15966e-283	1.76468	0.367	0.134	2.82587e-279	ADC2	TENM1
9.90141e-282	2.15778	0.242	0.06	2.41278e-277	ADC2	LDLR
6.77519e-280	1.2066	0.621	0.354	1.65098e-275	ADC2	NADK
2.37066e-278	3.48777	0.122	0.011	5.77682e-274	ADC2	LOC114109403
8.93482e-278	1.24664	0.644	0.395	2.17724e-273	ADC2	AGPAT2
2.38953e-277	2.80616	0.163	0.025	5.8228e-273	ADC2	PKD2L1
6.81665e-276	2.3588	0.206	0.044	1.66108e-271	ADC2	TEX49
1.9482e-275	1.73284	0.233	0.056	4.74738e-271	ADC2	ATP10A
1.06229e-274	1.03474	0.65	0.37	2.58858e-270	ADC2	ADCY5
1.09992e-265	1.00953	0.906	0.794	2.68029e-261	ADC2	GSK3B
3.67659e-264	1.13262	0.551	0.289	8.95912e-260	ADC2	ALDOA
1.0901e-260	4.10943	0.115	0.011	2.65635e-256	ADC2	RGS7BP
3.87354e-257	1.48962	0.414	0.178	9.43904e-253	ADC2	CRY2
8.94964e-257	1.34691	0.491	0.238	2.18085e-252	ADC2	TBC1D2B
3.40081e-256	1.16875	0.506	0.246	8.28709e-252	ADC2	HSPG2
1.22028e-255	1.48525	0.332	0.115	2.97357e-251	ADC2	FAM25A
1.28015e-254	1.62414	0.337	0.121	3.11947e-250	ADC2	KIFC3
9.54218e-254	1.5927	0.357	0.135	2.32524e-249	ADC2	ROBO1
2.87331e-253	1.71034	0.309	0.104	7.00168e-249	ADC2	EFNA2
1.74692e-251	2.07945	0.193	0.041	4.25689e-247	ADC2	BDNF
5.27228e-251	1.31859	0.427	0.184	1.28475e-246	ADC2	LOC101121655
6.76297e-251	1.09963	0.704	0.475	1.648e-246	ADC2	SLC20A2
8.9264e-251	1.14651	0.58	0.33	2.17518e-246	ADC2	ANKRD35
3.87529e-250	1.386	0.417	0.176	9.44331e-246	ADC2	NTNG1
1.0977e-249	1.48156	0.362	0.138	2.67486e-245	ADC2	LOC105615329
3.42295e-249	2.25464	0.209	0.05	8.34105e-245	ADC2	BCAT2
4.17559e-248	1.07871	0.694	0.455	1.01751e-243	ADC2	SLC2A13
4.50104e-248	3.74474	0.106	0.009	1.09681e-243	ADC2	MUC4
1.22559e-247	2.66964	0.148	0.023	2.98653e-243	ADC2	DLL1
1.42594e-246	2.22386	0.201	0.047	3.47473e-242	ADC2	LOC105605499
1.12331e-244	3.46942	0.115	0.012	2.73729e-240	ADC2	LOC114111013
1.34317e-243	1.22375	0.509	0.262	3.27303e-239	ADC2	ADCY6
1.4538e-243	1.88751	0.252	0.073	3.54262e-239	ADC2	LOC105611154
1.01026e-242	1.56955	0.327	0.119	2.4618e-238	ADC2	HPCAL1
3.72689e-242	1.09591	0.619	0.373	9.08168e-238	ADC2	GPR63
5.81025e-242	1.26	0.521	0.275	1.41584e-237	ADC2	JUND
2.77561e-241	1.19339	0.536	0.289	6.76362e-237	ADC2	EPS15L1
2.98419e-241	1.02463	0.654	0.416	7.27187e-237	ADC2	LOC101117583
3.80555e-240	2.92402	0.15	0.025	9.27337e-236	ADC2	LOC101110974
8.77139e-239	3.28864	0.12	0.014	2.13741e-234	ADC2	LOC101110195
3.48748e-235	1.50385	0.324	0.117	8.49829e-231	ADC2	NKD2
2.3155e-230	1.03277	0.712	0.494	5.6424e-226	ADC2	LIMA1
3.19521e-230	1.41509	0.384	0.164	7.7861e-226	ADC2	PLIN4
6.26231e-230	2.94667	0.14	0.023	1.526e-225	ADC2	LOC114112980
1.17136e-228	1.85458	0.232	0.065	2.85436e-224	ADC2	MCRIP2
3.23262e-227	1.01145	0.563	0.311	7.87725e-223	ADC2	EBF3
1.87854e-225	1.79511	0.263	0.085	4.57763e-221	ADC2	LOC101122398
2.72899e-225	1.43125	0.332	0.126	6.65e-221	ADC2	LSMEM1
6.93965e-225	1.63089	0.317	0.119	1.69105e-220	ADC2	LOC114117925
9.55934e-224	1.20551	0.44	0.203	2.32942e-219	ADC2	MUC20
2.68157e-223	1.08254	0.621	0.376	6.53445e-219	ADC2	PPARGC1B
2.67453e-222	2.31368	0.256	0.084	6.51729e-218	ADC2	LRRC7
9.189e-222	1.54354	0.304	0.109	2.23917e-217	ADC2	CITED1
9.63747e-220	1.78163	0.258	0.084	2.34846e-215	ADC2	LOC114117972
1.46765e-219	1.6702	0.263	0.086	3.57636e-215	ADC2	TSPAN13
1.55641e-218	1.35987	0.361	0.149	3.79267e-214	ADC2	JUP
3.29419e-218	1.10813	0.549	0.312	8.02728e-214	ADC2	HDAC4
1.09348e-217	3.02516	0.113	0.014	2.66458e-213	ADC2	MYO18B
2.94392e-217	1.84852	0.223	0.063	7.17376e-213	ADC2	CCDC85C
1.22116e-216	1.06163	0.571	0.325	2.97572e-212	ADC2	LOC101110521
2.59358e-216	1.96151	0.248	0.08	6.32003e-212	ADC2	LOC105606685
2.7198e-215	2.11261	0.184	0.044	6.62762e-211	ADC2	PCYT2
1.60498e-214	1.15826	0.522	0.291	3.91101e-210	ADC2	MTMR14
1.70168e-214	1.26775	0.443	0.217	4.14664e-210	ADC2	LOC114114481
2.96312e-214	1.53296	0.281	0.097	7.22054e-210	ADC2	LOC106991591
6.15679e-214	3.56381	0.105	0.012	1.50029e-209	ADC2	CCDC141
3.46526e-213	3.04566	0.105	0.012	8.44414e-209	ADC2	CACNA1H
4.11139e-209	1.44176	0.361	0.156	1.00186e-204	ADC2	CCNYL1
3.95633e-206	3.00124	0.108	0.014	9.64079e-202	ADC2	P2RX6
1.09754e-205	1.19451	0.476	0.247	2.67448e-201	ADC2	LOC114113186
1.90398e-205	1.40091	0.323	0.127	4.63961e-201	ADC2	PSPH
1.6507e-204	1.26908	0.447	0.222	4.02242e-200	ADC2	LRP1B
2.44462e-203	3.42768	0.099	0.011	5.95706e-199	ADC2	LOC101116756
6.09125e-203	2.39765	0.136	0.024	1.48432e-198	ADC2	LOC105605390
3.04575e-200	1.49102	0.326	0.135	7.42188e-196	ADC2	RAB3IP
9.89655e-200	1.22757	0.386	0.175	2.41159e-195	ADC2	EFCAB5
7.25051e-197	2.41754	0.187	0.051	1.7668e-192	ADC2	ACSL5
1.80309e-195	3.54326	0.089	0.008	4.39378e-191	ADC2	LOC105602307
5.83708e-193	1.54837	0.184	0.048	1.42238e-188	ADC2	NOL4L
1.95753e-192	2.27308	0.141	0.028	4.77011e-188	ADC2	IRX5
6.60781e-192	2.95973	0.105	0.014	1.61019e-187	ADC2	UNC5B
7.59227e-192	2.51717	0.138	0.028	1.85008e-187	ADC2	OTUD7A
2.58285e-191	1.01867	0.47	0.245	6.29388e-187	ADC2	DOCK5
1.45712e-190	1.01711	0.923	0.865	3.5507e-186	ADC2	UVRAG
2.48096e-190	1.55898	0.244	0.082	6.04559e-186	ADC2	RNF123
6.88887e-189	1.23528	0.453	0.243	1.67868e-184	ADC2	SLC46A3
7.39977e-189	2.42066	0.146	0.031	1.80318e-184	ADC2	CUBN
7.87938e-189	3.90728	0.077	0.006	1.92005e-184	ADC2	TGM5
9.08727e-189	1.14035	0.5	0.287	2.21439e-184	ADC2	MPP1
1.72523e-188	2.30157	0.126	0.023	4.20404e-184	ADC2	MTCL1
2.2544e-186	2.42142	0.133	0.026	5.49353e-182	ADC2	ALDH8A1
6.66207e-186	1.11756	0.524	0.306	1.62341e-181	ADC2	MAP3K1
3.44534e-185	1.54628	0.323	0.139	8.39559e-181	ADC2	PRUNE2
5.76836e-185	1.21147	0.407	0.2	1.40564e-180	ADC2	GCLC
9.44828e-184	1.01394	0.485	0.261	2.30236e-179	ADC2	TBC1D8
2.96834e-183	2.43483	0.154	0.036	7.23325e-179	ADC2	DNA2
1.1122e-182	1.0018	0.582	0.369	2.71021e-178	ADC2	KLHL25
3.67871e-182	1.60239	0.215	0.067	8.96427e-178	ADC2	SLC25A22
4.89244e-182	1.2301	0.379	0.18	1.19219e-177	ADC2	LOC114113180
5.2536e-182	1.35255	0.328	0.142	1.2802e-177	ADC2	TDRD9
2.63963e-180	2.49025	0.124	0.023	6.43225e-176	ADC2	LOC106990432
3.06467e-179	2.20367	0.125	0.023	7.46799e-175	ADC2	BHLHE40
3.32264e-179	1.13017	0.545	0.336	8.09661e-175	ADC2	LOC105603013
4.09389e-179	1.00565	0.498	0.28	9.97599e-175	ADC2	PRKCA
7.77054e-179	3.39664	0.086	0.009	1.89352e-174	ADC2	CDH1
9.4642e-179	1.12618	0.457	0.246	2.30624e-174	ADC2	ALDH1L2
4.14836e-178	1.15019	0.413	0.206	1.01087e-173	ADC2	DYSF
1.37566e-177	1.87903	0.189	0.055	3.3522e-173	ADC2	CATSPERB
1.95272e-177	1.57054	0.225	0.074	4.75838e-173	ADC2	ZIC4
1.84634e-176	2.04847	0.174	0.048	4.49915e-172	ADC2	PLCD4
2.43442e-175	1.7646	0.21	0.067	5.93219e-171	ADC2	FBLIM1
3.07078e-174	1.03893	0.514	0.302	7.48287e-170	ADC2	LOC101117577
3.38241e-174	2.1692	0.152	0.037	8.24225e-170	ADC2	SPNS3
3.03614e-173	1.41933	0.305	0.129	7.39846e-169	ADC2	NFASC
4.37123e-173	2.40231	0.125	0.025	1.06518e-168	ADC2	CTU2
6.53794e-173	1.08042	0.439	0.233	1.59317e-168	ADC2	LOC114116892
1.1788e-172	1.06885	0.49	0.28	2.8725e-168	ADC2	SERINC5
3.39344e-172	1.22898	0.34	0.151	8.26912e-168	ADC2	LOC114113185
6.2788e-172	1.23475	0.31	0.13	1.53002e-167	ADC2	LEP
2.46842e-171	1.15049	0.393	0.194	6.01505e-167	ADC2	MAN1B1
5.06373e-171	1.5517	0.269	0.106	1.23393e-166	ADC2	TUFT1
9.95181e-171	1.68625	0.234	0.083	2.42506e-166	ADC2	LOC101108705
2.96708e-169	1.40668	0.258	0.097	7.23017e-165	ADC2	LOC106991429
3.94337e-169	2.2623	0.141	0.033	9.60919e-165	ADC2	KLKB1
6.62182e-168	1.82573	0.156	0.04	1.6136e-163	ADC2	SBK1
3.22941e-167	1.60635	0.241	0.089	7.86942e-163	ADC2	ERRFI1
6.76161e-167	1.05581	0.369	0.175	1.64767e-162	ADC2	PDZRN3
1.0104e-166	1.52503	0.279	0.113	2.46213e-162	ADC2	LGALS3
1.9891e-166	1.586	0.213	0.071	4.84704e-162	ADC2	PHKG1
1.09196e-163	2.02292	0.165	0.046	2.66088e-159	ADC2	CCDC83
2.10222e-163	2.12935	0.165	0.046	5.12269e-159	ADC2	LOC101108868
2.26246e-163	2.82902	0.159	0.043	5.51317e-159	ADC2	LEPR
2.51931e-162	1.06671	0.555	0.369	6.13906e-158	ADC2	MPC2
1.36122e-161	1.12652	0.375	0.183	3.31702e-157	ADC2	ADHFE1
5.7073e-161	1.65483	0.189	0.059	1.39075e-156	ADC2	CNTD2
1.41073e-160	1.13843	0.438	0.242	3.43766e-156	ADC2	ARHGAP18
1.92412e-160	1.62924	0.193	0.06	4.68869e-156	ADC2	LOC114114848
5.27526e-160	1.48933	0.358	0.177	1.28547e-155	ADC2	LOC106990145
2.74683e-159	3.95937	0.06	0.003	6.69349e-155	ADC2	LOC114113779
3.13159e-159	1.02319	0.488	0.285	7.63105e-155	ADC2	RCSD1
8.33716e-157	2.5888	0.166	0.049	2.0316e-152	ADC2	LOC105610484
2.04037e-155	2.87046	0.094	0.015	4.97198e-151	ADC2	LOC101121753
2.43644e-155	2.28691	0.111	0.022	5.93712e-151	ADC2	GRIA4
1.12251e-153	1.04938	0.347	0.161	2.73532e-149	ADC2	ITGA7
3.80806e-153	1.26664	0.311	0.14	9.27948e-149	ADC2	TSPAN18
6.46033e-153	1.07511	0.371	0.186	1.57425e-148	ADC2	RAB3B
3.87848e-152	1.95823	0.155	0.043	9.45107e-148	ADC2	SLC28A1
8.2265e-151	1.92228	0.157	0.044	2.00463e-146	ADC2	PAG1
2.24395e-150	1.93684	0.167	0.05	5.46807e-146	ADC2	SH3RF2
4.23559e-149	1.15906	0.331	0.158	1.03213e-144	ADC2	PSTPIP2
1.55911e-148	1.06327	0.587	0.406	3.79923e-144	ADC2	SLC25A33
1.67772e-148	1.56688	0.205	0.071	4.08828e-144	ADC2	LOC114113835
5.99586e-148	3.30005	0.07	0.007	1.46107e-143	ADC2	LOC105609715
3.28221e-147	1.03195	0.455	0.257	7.99808e-143	ADC2	ENPEP
1.27493e-146	1.77371	0.151	0.042	3.10675e-142	ADC2	NRG2
2.78825e-146	2.84346	0.071	0.008	6.7944e-142	ADC2	MYRFL
1.23606e-145	1.23444	0.308	0.142	3.01202e-141	ADC2	IL15
2.17732e-145	1.23684	0.285	0.125	5.3057e-141	ADC2	WDR91
3.32449e-145	1.08558	0.346	0.168	8.10111e-141	ADC2	IRX3
5.13161e-145	1.80997	0.134	0.034	1.25047e-140	ADC2	KCP
4.0458e-143	2.25183	0.107	0.022	9.8588e-139	ADC2	FAM57B
1.47149e-142	1.31003	0.231	0.089	3.58572e-138	ADC2	LOC105613955
2.79341e-141	1.30066	0.231	0.09	6.80698e-137	ADC2	ABTB2
2.8285e-141	1.94936	0.142	0.039	6.89248e-137	ADC2	ABCC2
6.8288e-141	1.06382	0.34	0.163	1.66404e-136	ADC2	LOC114118730
7.57392e-141	1.19564	0.351	0.178	1.84561e-136	ADC2	RAP1GDS1
1.55129e-140	1.05236	0.329	0.157	3.78018e-136	ADC2	LOC114117814
2.75538e-139	1.48759	0.245	0.102	6.7143e-135	ADC2	LOC105602028
8.80187e-139	3.23041	0.069	0.008	2.14484e-134	ADC2	GLRA1
2.39583e-138	1.45502	0.169	0.053	5.83815e-134	ADC2	IL33
8.78499e-138	1.83727	0.142	0.04	2.14073e-133	ADC2	IL17RE
2.28802e-137	1.12105	0.306	0.144	5.57546e-133	ADC2	SPDYA
4.97152e-136	1.48123	0.186	0.064	1.21146e-131	ADC2	GFOD1
6.02542e-136	1.99859	0.201	0.075	1.46827e-131	ADC2	CCDC152
7.58345e-136	1.60469	0.177	0.059	1.84794e-131	ADC2	PIAS3
8.977e-136	1.39351	0.195	0.069	2.18752e-131	ADC2	CXXC5
9.89366e-136	1.21241	0.283	0.129	2.41089e-131	ADC2	TENT5A
2.82483e-135	2.31692	0.1	0.02	6.88355e-131	ADC2	HSPA1A
2.87261e-135	3.15131	0.064	0.007	6.99997e-131	ADC2	LOC114110450
3.15991e-135	2.21543	0.101	0.021	7.70006e-131	ADC2	DNAH1
4.05633e-135	2.28025	0.114	0.027	9.88446e-131	ADC2	SLC12A8
1.2388e-134	1.27029	0.303	0.146	3.01871e-130	ADC2	LOC101113523
1.3817e-134	1.5415	0.187	0.065	3.36692e-130	ADC2	C15H11orf65
2.35357e-134	1.17851	0.286	0.131	5.73517e-130	ADC2	PDLIM7
1.21835e-133	1.16233	0.353	0.185	2.96888e-129	ADC2	PDK1
2.77262e-133	1.8005	0.151	0.045	6.75631e-129	ADC2	LOC101105090
6.25446e-133	2.56921	0.081	0.013	1.52409e-128	ADC2	LOC101122633
3.71891e-132	1.08674	0.34	0.171	9.06224e-128	ADC2	LOC106991526
4.63037e-132	1.2997	0.244	0.103	1.12833e-127	ADC2	TRIM36
1.34769e-131	1.2698	0.228	0.091	3.28406e-127	ADC2	MYLIP
2.0121e-131	1.67247	0.157	0.049	4.90308e-127	ADC2	CDH23
1.93295e-129	1.40483	0.219	0.088	4.71021e-125	ADC2	LOC105609897
1.06121e-128	1.35454	0.237	0.1	2.58597e-124	ADC2	IKBKG
1.53121e-127	1.02276	0.359	0.191	3.73125e-123	ADC2	MYLK3
5.55677e-127	4.77312	0.044	0.002	1.35407e-122	ADC2	SLC9A3
2.59427e-126	3.13139	0.062	0.007	6.32171e-122	ADC2	LOC114116222
3.24461e-126	5.15335	0.047	0.003	7.90646e-122	ADC2	LOC114109368
1.26533e-125	4.64134	0.042	0.001	3.08336e-121	ADC2	SNCB
3.35778e-125	3.98165	0.062	0.007	8.18224e-121	ADC2	MYH7B
9.00215e-125	2.66153	0.075	0.011	2.19364e-120	ADC2	LOC105607500
1.26024e-124	2.99303	0.061	0.007	3.07096e-120	ADC2	LOC101123473
1.79797e-124	3.80401	0.051	0.004	4.38129e-120	ADC2	LOC114116431
3.83181e-124	1.15191	0.305	0.149	9.33734e-120	ADC2	CIDEA
9.1409e-124	1.36582	0.247	0.108	2.22745e-119	ADC2	ADAMTS16
4.00945e-123	1.21127	0.191	0.07	9.77022e-119	ADC2	CDHR5
8.62082e-123	1.30388	0.258	0.118	2.10072e-118	ADC2	ZNF169
8.7285e-122	1.59841	0.132	0.038	2.12696e-117	ADC2	KLHDC8B
8.73671e-122	1.14704	0.265	0.12	2.12896e-117	ADC2	PPM1H
4.11785e-120	2.08354	0.131	0.038	1.00344e-115	ADC2	ABCG2
1.34687e-119	1.0799	0.29	0.14	3.28206e-115	ADC2	CRELD1
1.77737e-119	1.81431	0.152	0.051	4.33109e-115	ADC2	SLC1A1
5.1194e-118	1.04545	0.331	0.172	1.2475e-113	ADC2	LOC114109071
7.18019e-117	3.1429	0.058	0.006	1.74967e-112	ADC2	BEND6
9.80045e-117	2.60433	0.069	0.011	2.38817e-112	ADC2	LOC114110553
1.37853e-116	1.45907	0.166	0.058	3.35921e-112	ADC2	CCDC9B
2.29828e-116	2.29593	0.092	0.02	5.60044e-112	ADC2	LOC101120455
6.33768e-116	1.78167	0.126	0.036	1.54437e-111	ADC2	CCDC57
4.90131e-115	1.00866	0.362	0.201	1.19435e-110	ADC2	LOC105604916
2.60292e-114	1.33621	0.202	0.082	6.34281e-110	ADC2	MPC1
3.69615e-114	1.55577	0.165	0.058	9.00677e-110	ADC2	TBL2
1.3116e-113	2.65702	0.084	0.017	3.1961e-109	ADC2	LOC101120207
1.93706e-112	1.23175	0.536	0.376	4.72024e-108	ADC2	TMEM164
2.53219e-112	4.55958	0.04	0.002	6.17045e-108	ADC2	UNC5A
8.46306e-111	1.38757	0.225	0.1	2.06228e-106	ADC2	DNM3
1.22462e-109	1.22273	0.215	0.092	2.98416e-105	ADC2	IZUMO4
1.05916e-108	1.69191	0.154	0.054	2.58097e-104	ADC2	LOC101110771
1.58695e-108	1.22013	0.216	0.093	3.86709e-104	ADC2	LOC105607837
1.81271e-108	2.44546	0.094	0.022	4.41722e-104	ADC2	GRB7
2.14854e-108	1.84193	0.132	0.042	5.23556e-104	ADC2	GRIP1
9.07089e-108	2.22754	0.08	0.016	2.2104e-103	ADC2	NUDT11
1.19985e-107	1.52161	0.164	0.06	2.9238e-103	ADC2	LOC106990546
1.20579e-107	2.34331	0.078	0.015	2.93826e-103	ADC2	CLEC17A
2.67003e-107	2.85523	0.058	0.008	6.50633e-103	ADC2	LOC114111287
5.03705e-107	2.75313	0.06	0.008	1.22743e-102	ADC2	LOC101122246
7.63372e-107	1.66258	0.117	0.034	1.86018e-102	ADC2	LOC105606907
2.86456e-106	2.84882	0.059	0.008	6.98037e-102	ADC2	LOC114112654
3.11636e-106	1.52753	0.155	0.056	7.59394e-102	ADC2	LOC101105290
9.70219e-106	2.4749	0.092	0.022	2.36423e-101	ADC2	LOC105616150
2.1351e-105	1.16065	0.311	0.168	5.20281e-101	ADC2	TESK2
4.23227e-105	1.31053	0.173	0.066	1.03132e-100	ADC2	SLC48A1
1.84701e-104	2.36066	0.098	0.025	4.50079e-100	ADC2	LOC106991790
2.00854e-104	2.16547	0.083	0.018	4.89441e-100	ADC2	LOC101119459
3.59038e-103	1.0848	0.241	0.113	8.74903e-99	ADC2	MOCOS
4.74543e-103	2.1199	0.116	0.035	1.15637e-98	ADC2	LOC106990868
5.09983e-102	1.87759	0.095	0.024	1.24273e-97	ADC2	LIPI
7.24484e-101	1.18825	0.218	0.098	1.76542e-96	ADC2	RAB11FIP1
8.2634e-101	2.72699	0.063	0.01	2.01363e-96	ADC2	LOC101115386
8.52329e-101	1.3238	0.166	0.064	2.07695e-96	ADC2	SPATA13
9.3803e-100	1.11128	0.23	0.106	2.28579e-95	ADC2	LOC114114896
1.66805e-99	3.04794	0.048	0.005	4.06469e-95	ADC2	OLFM1
7.01907e-98	1.61443	0.167	0.067	1.71041e-93	ADC2	HMGCR
2.98899e-97	1.74967	0.113	0.034	7.28357e-93	ADC2	ALDH1L1
3.80445e-97	2.27656	0.07	0.013	9.27068e-93	ADC2	LOC114110143
5.76136e-97	1.41746	0.132	0.045	1.40393e-92	ADC2	SBSN
2.02102e-96	2.47779	0.046	0.005	4.92481e-92	ADC2	LOC101108567
2.89331e-96	1.19627	0.238	0.116	7.05041e-92	ADC2	PPM1M
3.52426e-96	1.95178	0.134	0.047	8.58793e-92	ADC2	LOC101104028
7.77471e-96	1.09665	0.253	0.126	1.89454e-91	ADC2	MAP3K9
2.45232e-95	1.43941	0.146	0.053	5.97582e-91	ADC2	ADAM11
3.13391e-95	2.51851	0.065	0.012	7.63671e-91	ADC2	LOC105603814
2.79145e-94	1.70178	0.095	0.026	6.80221e-90	ADC2	VWA1
7.58056e-94	1.30979	0.177	0.073	1.84723e-89	ADC2	SLC2A1
1.98005e-93	3.32302	0.047	0.006	4.82498e-89	ADC2	LOC106991766
4.37227e-93	2.23267	0.085	0.021	1.06544e-88	ADC2	LOC105610279
1.09124e-92	1.3381	0.175	0.073	2.65914e-88	ADC2	SLC10A1
5.52241e-92	1.68089	0.115	0.037	1.3457e-87	ADC2	LOC101118831
1.72996e-91	1.33692	0.146	0.054	4.21557e-87	ADC2	CAMKK1
2.019e-91	2.01823	0.072	0.015	4.9199e-87	ADC2	LOC101115554
7.24963e-91	1.12588	0.225	0.109	1.76659e-86	ADC2	TSPAN17
3.20339e-90	1.00019	0.3	0.168	7.80601e-86	ADC2	XPNPEP1
7.68483e-90	1.00004	0.244	0.122	1.87264e-85	ADC2	ZNF787
1.85359e-89	1.03763	0.262	0.137	4.51683e-85	ADC2	SUSD6
2.23685e-89	1.26536	0.23	0.114	5.45076e-85	ADC2	LOC114108786
4.18313e-89	1.16967	0.199	0.091	1.01934e-84	ADC2	MYO18A
1.43291e-88	1.54323	0.124	0.042	3.49172e-84	ADC2	LOC105609364
2.3e-88	1.57095	0.121	0.041	5.60463e-84	ADC2	LOC114115326
2.84606e-88	2.05119	0.077	0.018	6.93527e-84	ADC2	LOC101116001
3.40957e-88	1.10348	0.216	0.102	8.30844e-84	ADC2	JPT1
3.92557e-88	1.96111	0.078	0.019	9.56583e-84	ADC2	CHST3
6.90125e-88	1.53717	0.12	0.041	1.6817e-83	ADC2	LOC114114000
2.38256e-87	1.34134	0.138	0.052	5.80583e-83	ADC2	GRAMD4
5.22444e-87	1.65689	0.104	0.032	1.27309e-82	ADC2	RRH
1.25626e-86	1.58467	0.107	0.034	3.06125e-82	ADC2	LOC105603892
6.02589e-86	2.67113	0.053	0.008	1.46839e-81	ADC2	KLHL3
6.98083e-86	1.80241	0.099	0.03	1.70109e-81	ADC2	FAM155A
8.35576e-86	1.21776	0.181	0.08	2.03613e-81	ADC2	ERICH6B
4.05933e-85	1.13151	0.178	0.077	9.89177e-81	ADC2	LAMB3
4.40412e-85	1.45975	0.146	0.058	1.0732e-80	ADC2	SAMSN1
6.82175e-85	3.42232	0.045	0.006	1.66232e-80	ADC2	LOC101105221
8.98214e-85	2.55877	0.058	0.011	2.18877e-80	ADC2	STPG4
3.85146e-84	1.27838	0.167	0.071	9.38524e-80	ADC2	LOC114110249
6.95553e-83	1.14306	0.199	0.094	1.69492e-78	ADC2	LOC114108605
1.04854e-82	3.23674	0.041	0.005	2.55509e-78	ADC2	LOC105602104
1.26633e-82	2.75965	0.042	0.005	3.08579e-78	ADC2	LOC114109097
3.63941e-82	1.34454	0.141	0.055	8.86852e-78	ADC2	NCKAP5L
7.42345e-82	1.42566	0.133	0.05	1.80895e-77	ADC2	LOC101102548
1.02558e-81	1.05171	0.241	0.125	2.49914e-77	ADC2	SPTSSA
5.97172e-81	1.23632	0.217	0.109	1.45519e-76	ADC2	RIN2
7.39354e-81	1.21524	0.135	0.051	1.80166e-76	ADC2	IRF8
7.50027e-80	1.44517	0.116	0.041	1.82767e-75	ADC2	ARRDC4
8.3393e-80	3.01084	0.034	0.003	2.03212e-75	ADC2	CPN2
1.32141e-79	1.75861	0.089	0.026	3.22002e-75	ADC2	CALB1
1.90245e-79	2.23791	0.058	0.012	4.63588e-75	ADC2	LOC114110162
9.65255e-79	1.03252	0.182	0.083	2.35213e-74	ADC2	PALD1
3.04167e-78	1.0405	0.238	0.126	7.41193e-74	ADC2	LIMD1
3.70469e-78	1.15034	0.155	0.066	9.02759e-74	ADC2	WDR90
3.97866e-78	1.13534	0.157	0.066	9.69519e-74	ADC2	LOC114115264
4.01687e-78	2.053	0.066	0.015	9.7883e-74	ADC2	LOC105608129
4.27848e-78	1.54981	0.115	0.041	1.04258e-73	ADC2	STARD4
1.20826e-77	1.43516	0.118	0.043	2.94428e-73	ADC2	LOC114116596
1.72253e-77	1.54388	0.082	0.023	4.19746e-73	ADC2	SLC1A4
2.14274e-77	2.10412	0.067	0.016	5.22143e-73	ADC2	TOMM20L
2.51303e-77	1.67567	0.09	0.027	6.12374e-73	ADC2	MBOAT2
6.49316e-76	1.67468	0.078	0.021	1.58225e-71	ADC2	TMEM82
6.38999e-75	1.02274	0.223	0.115	1.55711e-70	ADC2	FSIP1
1.03532e-74	1.54432	0.15	0.065	2.52287e-70	ADC2	PAQR5
1.63536e-74	1.84948	0.065	0.015	3.98506e-70	ADC2	TTC9B
3.05167e-74	1.80165	0.079	0.022	7.43631e-70	ADC2	LOC114113038
8.14584e-74	1.66591	0.149	0.064	1.98498e-69	ADC2	PPA1
8.96061e-74	1.38653	0.112	0.04	2.18352e-69	ADC2	LOC114114890
6.67234e-73	1.38957	0.119	0.045	1.62592e-68	ADC2	SHB
9.45584e-73	1.96951	0.076	0.021	2.3042e-68	ADC2	NT5DC3
6.8264e-72	1.52394	0.118	0.045	1.66346e-67	ADC2	SLC44A3
1.03539e-71	1.51298	0.113	0.042	2.52303e-67	ADC2	PRKCH
1.16366e-71	1.11117	0.232	0.126	2.83561e-67	ADC2	LOC105611754
3.72751e-71	2.21062	0.047	0.008	9.0832e-67	ADC2	JAG2
3.87012e-71	2.58737	0.047	0.008	9.43071e-67	ADC2	LOC114110786
6.61321e-71	1.56563	0.104	0.037	1.61151e-66	ADC2	ACOT12
6.72939e-71	1.13254	0.15	0.065	1.63982e-66	ADC2	LOC105606871
2.06609e-70	1.4602	0.102	0.036	5.03466e-66	ADC2	GPD1L
3.37185e-70	2.05019	0.077	0.022	8.21654e-66	ADC2	F11
3.95132e-70	1.56065	0.101	0.035	9.62858e-66	ADC2	GALR3
4.57609e-70	1.27167	0.141	0.06	1.1151e-65	ADC2	PDCD1LG2
5.62556e-70	2.60193	0.045	0.008	1.37084e-65	ADC2	LOC114112916
2.02253e-69	1.2861	0.144	0.062	4.92851e-65	ADC2	AGMO
2.32234e-69	1.85056	0.109	0.041	5.65907e-65	ADC2	PDCD2L
3.20272e-69	1.24734	0.138	0.058	7.80438e-65	ADC2	DUSP28
5.06789e-69	3.89245	0.03	0.003	1.23494e-64	ADC2	COL9A1
5.88993e-69	1.34751	0.113	0.043	1.43526e-64	ADC2	LOC101105123
1.5464e-68	1.59211	0.091	0.03	3.76826e-64	ADC2	LOC101115194
2.38398e-68	1.51554	0.083	0.026	5.80928e-64	ADC2	SYCP2
3.54603e-68	1.00855	0.15	0.067	8.64095e-64	ADC2	RSPO3
6.74458e-68	1.80732	0.087	0.028	1.64352e-63	ADC2	LOC105601851
1.13018e-67	1.21849	0.138	0.059	2.75403e-63	ADC2	LOC114113051
1.73038e-67	1.22746	0.15	0.067	4.2166e-63	ADC2	LOC114110821
1.23342e-66	1.33813	0.117	0.046	3.00559e-62	ADC2	VSIR
2.24977e-66	1.07856	0.159	0.074	5.48223e-62	ADC2	LRCH4
3.69098e-66	1.57163	0.069	0.019	8.99417e-62	ADC2	PQBP1
4.23256e-66	1.14781	0.115	0.045	1.03139e-61	ADC2	KCND3
5.22653e-66	1.73113	0.071	0.02	1.2736e-61	ADC2	SPRY3
8.34808e-66	1.01009	0.187	0.094	2.03426e-61	ADC2	SLC25A20
1.93532e-65	1.64719	0.083	0.027	4.71598e-61	ADC2	LOC105602036
2.19524e-65	1.30844	0.092	0.031	5.34935e-61	ADC2	TLCD2
3.02973e-65	1.0917	0.183	0.091	7.38284e-61	ADC2	DHX35
5.21031e-65	1.15502	0.121	0.049	1.26965e-60	ADC2	HS6ST1
6.36143e-65	1.06184	0.166	0.08	1.55015e-60	ADC2	TPST2
6.57042e-65	2.84901	0.033	0.004	1.60108e-60	ADC2	SEC14L5
1.23036e-64	1.90866	0.07	0.02	2.99814e-60	ADC2	LPXN
1.42019e-64	1.7063	0.07	0.02	3.46071e-60	ADC2	CASKIN1
2.24758e-64	1.32363	0.11	0.043	5.47689e-60	ADC2	IFFO2
2.93381e-64	3.13326	0.049	0.01	7.1491e-60	ADC2	LOC101112776
4.60186e-64	1.79089	0.075	0.023	1.12138e-59	ADC2	FAM107B
6.19498e-64	1.0914	0.141	0.062	1.50959e-59	ADC2	C17H22orf15
7.08215e-64	1.45085	0.102	0.038	1.72578e-59	ADC2	NT5DC1
7.6684e-64	3.14167	0.03	0.003	1.86863e-59	ADC2	LOC114114522
9.42518e-64	1.11413	0.154	0.072	2.29673e-59	ADC2	FGD6
1.42805e-63	1.84445	0.058	0.014	3.47986e-59	ADC2	LOC114118104
2.99812e-63	2.28183	0.039	0.006	7.30582e-59	ADC2	HBEGF
3.54757e-63	2.56034	0.037	0.005	8.64471e-59	ADC2	LOC114109444
5.05043e-63	1.03637	0.153	0.072	1.23069e-58	ADC2	HEXIM1
6.84569e-63	3.35853	0.029	0.003	1.66816e-58	ADC2	HORMAD2
9.00068e-63	1.81069	0.068	0.02	2.19329e-58	ADC2	MTTP
9.28401e-63	1.37404	0.104	0.04	2.26233e-58	ADC2	LOC114113946
1.23484e-62	2.39929	0.042	0.008	3.00905e-58	ADC2	SAMD14
1.31673e-62	1.18299	0.116	0.047	3.20862e-58	ADC2	ZFPM1
2.654e-62	1.54976	0.098	0.037	6.46728e-58	ADC2	LTBP1
3.30248e-62	1.86922	0.056	0.014	8.04748e-58	ADC2	LRIT3
3.57753e-62	1.03164	0.187	0.097	8.71771e-58	ADC2	LOC114113938
5.41717e-62	2.35429	0.048	0.01	1.32006e-57	ADC2	SH3TC2
7.90959e-62	4.51242	0.022	0.001	1.92741e-57	ADC2	GPRIN1
1.46905e-61	1.54541	0.075	0.024	3.57978e-57	ADC2	LOC105611101
2.40046e-61	1.42762	0.198	0.109	5.84944e-57	ADC2	LEPROT
3.4515e-61	3.59503	0.03	0.003	8.41061e-57	ADC2	LOC114115603
7.43712e-61	1.79217	0.072	0.022	1.81228e-56	ADC2	LOC105606575
8.41005e-61	1.90558	0.059	0.015	2.04936e-56	ADC2	AK7
1.89368e-60	2.78537	0.033	0.004	4.61451e-56	ADC2	TRO
2.26891e-60	1.35216	0.107	0.042	5.52889e-56	ADC2	CAPN10
4.06228e-60	1.39594	0.114	0.047	9.89897e-56	ADC2	NNMT
6.23716e-60	2.32533	0.117	0.05	1.51987e-55	ADC2	PLA2R1
7.97772e-60	2.20782	0.041	0.007	1.94401e-55	ADC2	FRMD1
1.26129e-59	1.56752	0.085	0.029	3.07352e-55	ADC2	HMGCLL1
1.50501e-59	2.17006	0.042	0.008	3.6674e-55	ADC2	LOC105612556
1.83555e-59	1.27286	0.09	0.032	4.47287e-55	ADC2	LOC114114084
3.64415e-59	3.13978	0.03	0.004	8.88007e-55	ADC2	TLL2
1.03284e-58	1.5335	0.113	0.047	2.51682e-54	ADC2	NXN
1.17908e-58	1.51893	0.084	0.029	2.87318e-54	ADC2	TFEC
1.57054e-58	1.36798	0.087	0.031	3.82708e-54	ADC2	LOC106991489
4.0997e-58	1.04509	0.179	0.093	9.99015e-54	ADC2	WDR64
5.51032e-58	1.52261	0.073	0.023	1.34275e-53	ADC2	LOC106991782
7.96251e-58	1.38101	0.095	0.036	1.9403e-53	ADC2	LOC114112644
8.19221e-58	1.46566	0.094	0.035	1.99628e-53	ADC2	SLC38A4
2.5616e-57	1.49528	0.068	0.021	6.24211e-53	ADC2	SLC45A2
3.46818e-57	2.54492	0.039	0.007	8.45127e-53	ADC2	ASAH2
3.5617e-57	2.68843	0.033	0.005	8.67916e-53	ADC2	LOC114111549
6.6937e-57	1.66225	0.071	0.022	1.63112e-52	ADC2	LOC114117826
1.03966e-56	2.39948	0.037	0.007	2.53345e-52	ADC2	SLITRK5
1.28918e-56	1.36	0.071	0.022	3.14148e-52	ADC2	CHI3L1
4.69802e-56	1.23218	0.09	0.034	1.14481e-51	ADC2	C1H1orf162
5.33367e-56	1.47163	0.099	0.04	1.29971e-51	ADC2	HABP4
6.1381e-56	1.97251	0.042	0.009	1.49573e-51	ADC2	LOC114116447
7.15203e-56	1.51397	0.069	0.022	1.74281e-51	ADC2	TIMP4
7.84334e-56	1.04734	0.124	0.055	1.91126e-51	ADC2	TERB1
3.28255e-55	1.65614	0.057	0.016	7.99892e-51	ADC2	COL4A3
8.33863e-55	2.98433	0.027	0.003	2.03196e-50	ADC2	LOC105605208
1.78143e-54	2.97413	0.027	0.003	4.341e-50	ADC2	TRIM17
2.19852e-54	2.77768	0.032	0.005	5.35735e-50	ADC2	LOC105610560
5.94879e-54	2.75712	0.028	0.004	1.4496e-49	ADC2	LOC114114054
6.42186e-54	1.27843	0.138	0.066	1.56488e-49	ADC2	FAM83D
7.43856e-54	1.88032	0.056	0.015	1.81263e-49	ADC2	C7H14orf39
1.51482e-53	2.51712	0.037	0.007	3.69132e-49	ADC2	LOC114117300
3.59302e-53	1.91182	0.046	0.011	8.75546e-49	ADC2	LOC105603893
3.85159e-53	1.47008	0.07	0.023	9.38555e-49	ADC2	P2RY1
5.66104e-53	2.0885	0.047	0.011	1.37948e-48	ADC2	LOC105610032
5.73569e-53	2.60961	0.033	0.006	1.39767e-48	ADC2	TTC25
1.36494e-52	1.79908	0.06	0.018	3.32609e-48	ADC2	WNT11
1.99844e-52	1.81193	0.047	0.011	4.8698e-48	ADC2	UTS2
3.27011e-52	1.82417	0.056	0.016	7.9686e-48	ADC2	NTRK3
6.33213e-52	2.2693	0.034	0.006	1.54301e-47	ADC2	CBARP
8.61093e-52	1.16953	0.118	0.053	2.09831e-47	ADC2	VDR
1.2097e-51	2.6941	0.027	0.004	2.9478e-47	ADC2	BATF
1.37227e-51	2.99688	0.025	0.003	3.34395e-47	ADC2	LOC114118341
3.09948e-51	2.17296	0.044	0.01	7.55281e-47	ADC2	STOX2
3.31935e-51	1.15643	0.126	0.059	8.08859e-47	ADC2	IER3
3.92592e-51	2.72389	0.031	0.005	9.56669e-47	ADC2	SLC22A14
9.00503e-51	1.76381	0.059	0.018	2.19435e-46	ADC2	C9H8orf34
1.22736e-50	1.10612	0.126	0.059	2.99083e-46	ADC2	LOC114117857
1.27663e-50	1.77128	0.055	0.016	3.1109e-46	ADC2	LOC105605165
1.5594e-50	1.0613	0.161	0.084	3.79995e-46	ADC2	LOC105611873
1.59079e-50	1.32897	0.07	0.024	3.87643e-46	ADC2	LOC101111664
6.74976e-50	1.05549	0.108	0.047	1.64478e-45	ADC2	SEMA4C
1.30252e-49	1.22737	0.092	0.038	3.17398e-45	ADC2	PLXNA1
1.35111e-49	1.11547	0.131	0.063	3.2924e-45	ADC2	LOC114112930
1.74244e-49	1.29299	0.08	0.03	4.24597e-45	ADC2	POLR3H
1.74502e-49	1.09106	0.149	0.077	4.25227e-45	ADC2	LRRC1
1.97412e-49	2.27136	0.032	0.005	4.81054e-45	ADC2	LOC114115351
4.11939e-49	1.98963	0.041	0.009	1.00381e-44	ADC2	NME9
4.7417e-49	1.13576	0.11	0.049	1.15546e-44	ADC2	GNAT2
5.14609e-49	1.71738	0.054	0.016	1.254e-44	ADC2	LOC101107948
6.85564e-49	1.98971	0.046	0.012	1.67058e-44	ADC2	LOC101116620
1.65662e-48	1.10987	0.267	0.174	4.03685e-44	ADC2	NCALD
2.88143e-48	2.89345	0.027	0.004	7.02146e-44	ADC2	ASB17
4.87345e-48	1.47192	0.069	0.024	1.18756e-43	ADC2	LRRC20
4.90811e-48	1.17143	0.122	0.058	1.19601e-43	ADC2	RARB
6.00636e-48	1.61715	0.063	0.021	1.46363e-43	ADC2	PM20D2
1.42495e-47	1.159	0.098	0.042	3.47231e-43	ADC2	GPR157
4.3487e-47	1.30089	0.076	0.028	1.05969e-42	ADC2	GALNT14
4.80098e-47	1.32397	0.088	0.036	1.1699e-42	ADC2	MROH2B
5.40381e-47	1.8972	0.036	0.007	1.3168e-42	ADC2	EEF2KMT
6.64878e-47	1.18021	0.077	0.029	1.62018e-42	ADC2	DCHS2
7.7638e-47	2.16965	0.035	0.007	1.89188e-42	ADC2	LOC101122148
8.28072e-47	2.51169	0.026	0.004	2.01785e-42	ADC2	ITGB1BP2
1.19752e-46	1.63491	0.077	0.029	2.91812e-42	ADC2	LOC114110119
3.23764e-46	1.98659	0.044	0.011	7.88948e-42	ADC2	LOC105610077
3.66336e-46	2.02269	0.041	0.01	8.92688e-42	ADC2	LOC101119680
7.10494e-46	2.43129	0.027	0.004	1.73133e-41	ADC2	S100A8
1.24125e-45	2.45888	0.027	0.004	3.02468e-41	ADC2	LOC101118847
1.29603e-45	1.58358	0.049	0.014	3.15816e-41	ADC2	LAMA5
1.53675e-45	1.20092	0.076	0.029	3.74475e-41	ADC2	LOC114118450
2.36172e-45	1.46365	0.059	0.019	5.75503e-41	ADC2	MIS18BP1
3.42369e-45	2.01381	0.038	0.009	8.34284e-41	ADC2	LOC114110679
4.30231e-45	1.21385	0.069	0.025	1.04839e-40	ADC2	GIPC2
4.92285e-45	2.59563	0.026	0.004	1.1996e-40	ADC2	GINS2
6.8174e-45	2.27649	0.035	0.008	1.66126e-40	ADC2	LOC101105036
1.65233e-44	3.85881	0.018	0.001	4.0264e-40	ADC2	LOC106990490
2.9957e-44	1.40618	0.081	0.032	7.29992e-40	ADC2	HSPA8
3.19625e-44	1.36361	0.076	0.03	7.78863e-40	ADC2	STK33
4.608e-44	2.03513	0.036	0.008	1.12288e-39	ADC2	LOC114118403
7.45848e-44	1.28367	0.092	0.04	1.81748e-39	ADC2	FSTL4
1.34097e-43	2.30432	0.031	0.006	3.26769e-39	ADC2	LOC105602694
1.4758e-43	2.74767	0.023	0.003	3.59623e-39	ADC2	ILDR2
1.69647e-43	1.10134	0.091	0.039	4.13397e-39	ADC2	GCH1
3.92097e-43	1.13079	0.079	0.031	9.55462e-39	ADC2	FGF1
1.20358e-42	2.73005	0.023	0.003	2.93287e-38	ADC2	WFIKKN1
1.34052e-42	1.28252	0.081	0.033	3.26659e-38	ADC2	SS18L1
1.36984e-42	1.63517	0.059	0.02	3.33802e-38	ADC2	P3H2
2.54868e-42	2.19863	0.035	0.008	6.21062e-38	ADC2	MYBPC1
4.71282e-42	8.13116	0.012	0	1.14842e-37	ADC2	LOC114114862
7.48514e-42	1.01757	0.286	0.194	1.82398e-37	ADC2	SLC20A1
7.94489e-42	3.01198	0.021	0.003	1.93601e-37	ADC2	LOC101114920
2.81912e-41	1.40453	0.053	0.017	6.86964e-37	ADC2	LOC105608127
4.07491e-41	3.21722	0.019	0.002	9.92975e-37	ADC2	LOC114117134
5.30139e-41	2.3809	0.032	0.007	1.29184e-36	ADC2	NIM1K
5.81445e-41	1.22944	0.076	0.031	1.41687e-36	ADC2	TARSL2
6.63306e-41	1.13555	0.069	0.027	1.61634e-36	ADC2	EFNB2
7.57568e-41	1.15378	0.085	0.036	1.84604e-36	ADC2	LOC106990934
9.68754e-41	1.66493	0.064	0.023	2.36066e-36	ADC2	FAM207A
1.00948e-40	1.64055	0.062	0.022	2.4599e-36	ADC2	KIAA2012
1.37015e-40	2.58472	0.023	0.003	3.33878e-36	ADC2	LOC114109099
2.36066e-40	1.32859	0.072	0.028	5.75245e-36	ADC2	LOC105605360
2.64141e-40	1.43989	0.06	0.022	6.43659e-36	ADC2	LOC114113187
3.24562e-40	1.02376	0.09	0.04	7.90894e-36	ADC2	LOC105603426
3.5513e-40	2.71107	0.023	0.004	8.6538e-36	ADC2	KCTD14
4.25413e-40	2.35346	0.032	0.007	1.03665e-35	ADC2	IQCN
4.52312e-40	1.3257	0.049	0.015	1.10219e-35	ADC2	DNAH12
4.94188e-40	1.20121	0.076	0.031	1.20424e-35	ADC2	LOC105610624
7.7705e-40	1.11491	0.096	0.044	1.89351e-35	ADC2	LOC101103112
1.1461e-39	3.32095	0.015	0.001	2.79283e-35	ADC2	GPR37
1.59741e-39	1.93446	0.038	0.01	3.89257e-35	ADC2	LOC105613573
2.05351e-39	1.60097	0.035	0.008	5.00398e-35	ADC2	LCN2
2.72193e-39	3.62379	0.019	0.002	6.63281e-35	ADC2	LOC101112856
4.36704e-39	1.39969	0.06	0.022	1.06416e-34	ADC2	LOC105610902
5.23557e-39	2.54369	0.02	0.003	1.2758e-34	ADC2	ZIC1
5.7093e-39	1.41498	0.054	0.019	1.39124e-34	ADC2	LOC101108787
6.43242e-39	3.89008	0.015	0.001	1.56745e-34	ADC2	LOC114114754
8.35901e-39	1.83746	0.036	0.009	2.03692e-34	ADC2	SPATA48
8.38858e-39	1.43403	0.057	0.02	2.04413e-34	ADC2	PRSS12
1.2867e-38	1.47744	0.048	0.015	3.13544e-34	ADC2	NUSAP1
2.12598e-38	2.64837	0.021	0.003	5.1806e-34	ADC2	LOC105614184
3.1046e-38	2.85805	0.024	0.004	7.56528e-34	ADC2	LOC105603930
3.66297e-38	1.48132	0.052	0.017	8.92593e-34	ADC2	CMTM4
1.37218e-37	1.43239	0.057	0.02	3.34374e-33	ADC2	CGREF1
1.52411e-37	4.25695	0.013	0.001	3.71394e-33	ADC2	LOC114117015
1.61531e-37	1.59197	0.048	0.016	3.93619e-33	ADC2	ABAT
7.89061e-37	1.65711	0.05	0.017	1.92278e-32	ADC2	KHDRBS3
2.30069e-36	1.73142	0.046	0.015	5.60632e-32	ADC2	FAM171B
2.45479e-36	1.37686	0.068	0.028	5.98182e-32	ADC2	LOC114113129
2.58516e-36	4.37202	0.016	0.002	6.29953e-32	ADC2	GBX1
3.01466e-36	1.73706	0.039	0.011	7.34613e-32	ADC2	PLK3
4.52367e-36	2.33594	0.027	0.006	1.10233e-31	ADC2	LOC114117989
5.74319e-36	3.23341	0.02	0.003	1.3995e-31	ADC2	ARHGEF38
5.79725e-36	3.46596	0.018	0.002	1.41267e-31	ADC2	PTH2R
6.52723e-36	2.33416	0.028	0.006	1.59055e-31	ADC2	LOC101120535
1.92402e-35	1.08269	0.14	0.079	4.68845e-31	ADC2	LOC101116687
3.09487e-35	1.37312	0.052	0.019	7.54159e-31	ADC2	LOC114117848
5.50523e-35	1.61801	0.043	0.014	1.34151e-30	ADC2	LOC114110116
5.73102e-35	1.63028	0.044	0.014	1.39653e-30	ADC2	CACNA1D
7.50871e-35	1.8773	0.034	0.009	1.82972e-30	ADC2	LOC114114879
8.40745e-35	3.70865	0.016	0.002	2.04873e-30	ADC2	LOC105607690
1.27255e-34	1.79692	0.035	0.009	3.10096e-30	ADC2	LOC114111655
1.41044e-34	1.43803	0.06	0.023	3.43697e-30	ADC2	LOC106991200
1.5924e-34	1.38889	0.064	0.026	3.88037e-30	ADC2	LOC101102223
1.79318e-34	1.23815	0.055	0.02	4.36962e-30	ADC2	LOC114111010
3.69972e-34	1.52114	0.044	0.014	9.01548e-30	ADC2	LOC114108859
4.29607e-34	1.77642	0.035	0.01	1.04687e-29	ADC2	LOC114111311
7.12915e-34	1.14298	0.088	0.042	1.73723e-29	ADC2	LOC114112026
9.97026e-34	1.37921	0.039	0.012	2.42955e-29	ADC2	LOC114110985
1.5915e-33	4.25539	0.012	0.001	3.87816e-29	ADC2	LINGO4
2.94079e-33	1.93278	0.032	0.008	7.16611e-29	ADC2	LOC105607598
5.4624e-33	1.75141	0.034	0.009	1.33108e-28	ADC2	LOC114116191
5.92841e-33	1.84776	0.032	0.009	1.44463e-28	ADC2	CDK5R1
1.10473e-32	2.61923	0.016	0.002	2.692e-28	ADC2	CCL16
1.35084e-32	1.30132	0.049	0.018	3.29172e-28	ADC2	LOC105603392
1.56856e-32	1.70406	0.032	0.009	3.82226e-28	ADC2	LOC114110299
1.94814e-32	2.04249	0.023	0.005	4.74723e-28	ADC2	MEI1
1.9677e-32	1.96773	0.026	0.006	4.79489e-28	ADC2	LOC101105400
2.64394e-32	3.55173	0.014	0.001	6.44275e-28	ADC2	LOC105611660
2.8883e-32	1.37623	0.06	0.025	7.03821e-28	ADC2	LOC101104748
3.6862e-32	1.33798	0.042	0.014	8.98252e-28	ADC2	SLC22A13
4.32722e-32	1.25196	0.065	0.028	1.05446e-27	ADC2	TMEM201
5.57093e-32	1.61558	0.039	0.012	1.35752e-27	ADC2	EFCAB10
5.78852e-32	3.19708	0.015	0.002	1.41055e-27	ADC2	LOC105605678
6.75799e-32	1.91541	0.027	0.006	1.64679e-27	ADC2	LOC114118833
7.02496e-32	1.60084	0.043	0.014	1.71184e-27	ADC2	LOC114113134
9.225e-32	1.4684	0.052	0.02	2.24795e-27	ADC2	LOC101113893
9.62981e-32	1.35786	0.049	0.018	2.34659e-27	ADC2	C14H19orf18
1.22994e-31	1.32869	0.051	0.019	2.99713e-27	ADC2	LOC114116110
1.71532e-31	1.84867	0.033	0.009	4.17988e-27	ADC2	TAF7L
1.88626e-31	1.06401	0.066	0.028	4.59643e-27	ADC2	LOC114117592
2.02982e-31	1.08136	0.064	0.027	4.94627e-27	ADC2	SOCS3
2.36649e-31	2.34881	0.044	0.015	5.76666e-27	ADC2	CASP3
2.56241e-31	1.64373	0.038	0.012	6.24407e-27	ADC2	LRRD1
2.70856e-31	2.88142	0.016	0.002	6.60023e-27	ADC2	SSPO
3.3209e-31	1.55442	0.043	0.015	8.09236e-27	ADC2	GDPD1
4.33813e-31	2.8594	0.014	0.002	1.05711e-26	ADC2	LOC101107259
4.75473e-31	1.43276	0.044	0.015	1.15863e-26	ADC2	CCNB2
5.28471e-31	1.15028	0.063	0.027	1.28778e-26	ADC2	LOC114113050
6.3667e-31	2.75732	0.018	0.003	1.55144e-26	ADC2	TAFA4
8.50868e-31	1.57021	0.046	0.017	2.07339e-26	ADC2	LOC114115030
9.80614e-31	1.05852	0.069	0.031	2.38956e-26	ADC2	LOC101111432
1.09962e-30	2.08983	0.025	0.006	2.67956e-26	ADC2	CCDC81
1.18123e-30	1.27508	0.057	0.023	2.87842e-26	ADC2	LOC105608034
1.52162e-30	2.30781	0.021	0.004	3.70789e-26	ADC2	BCO1
1.87567e-30	1.30185	0.054	0.021	4.57064e-26	ADC2	WNT5A
3.42146e-30	3.31939	0.015	0.002	8.33741e-26	ADC2	MYPN
5.61374e-30	1.59617	0.032	0.009	1.36796e-25	ADC2	LOC114111689
6.99977e-30	1.49102	0.04	0.013	1.7057e-25	ADC2	LOC114111004
7.02265e-30	1.2313	0.053	0.021	1.71128e-25	ADC2	LOC105610396
7.19214e-30	1.28493	0.067	0.03	1.75258e-25	ADC2	ASPG
7.36443e-30	1.91482	0.022	0.005	1.79456e-25	ADC2	NUAK2
8.12914e-30	1.05818	0.088	0.044	1.98091e-25	ADC2	LOC114110310
8.35107e-30	3.50617	0.014	0.002	2.03499e-25	ADC2	LOC114115565
1.03308e-29	2.59631	0.017	0.003	2.51741e-25	ADC2	IRF7
1.06579e-29	4.21786	0.011	0.001	2.59712e-25	ADC2	LOC106990587
1.11789e-29	1.0751	0.068	0.03	2.72407e-25	ADC2	LOC114114917
1.32786e-29	3.92509	0.011	0.001	3.23574e-25	ADC2	SULT4A1
1.6554e-29	2.08941	0.032	0.009	4.03387e-25	ADC2	FKBP10
1.96701e-29	1.00439	0.065	0.029	4.79322e-25	ADC2	EFR3B
2.49669e-29	1.48184	0.047	0.017	6.08394e-25	ADC2	PYROXD2
2.50649e-29	1.94295	0.027	0.007	6.10781e-25	ADC2	LOC114117897
2.67168e-29	1.00581	0.082	0.04	6.51036e-25	ADC2	CNNM4
2.73232e-29	1.48173	0.056	0.023	6.65811e-25	ADC2	LOC101103457
3.06747e-29	1.86687	0.028	0.007	7.47481e-25	ADC2	TUBA8
3.31119e-29	1.011	0.106	0.058	8.06871e-25	ADC2	LOC114113811
4.91865e-29	2.53202	0.015	0.002	1.19858e-24	ADC2	LOC105608151
5.1628e-29	2.98014	0.016	0.002	1.25807e-24	ADC2	LOC106991558
6.2416e-29	1.44503	0.034	0.01	1.52095e-24	ADC2	METTL26
6.3004e-29	1.62432	0.033	0.01	1.53528e-24	ADC2	TMEM269
9.07795e-29	1.24054	0.057	0.024	2.21211e-24	ADC2	ARHGEF28
1.00483e-28	1.03006	0.078	0.038	2.44858e-24	ADC2	CD226
1.29442e-28	1.99772	0.023	0.005	3.15425e-24	ADC2	UBAP1L
1.69631e-28	3.12443	0.014	0.002	4.13356e-24	ADC2	LOC101123316
3.83411e-28	2.57425	0.015	0.002	9.34295e-24	ADC2	LOC101117015
3.95321e-28	3.3251	0.012	0.001	9.63318e-24	ADC2	LOC114112784
4.147e-28	1.07189	0.066	0.03	1.01054e-23	ADC2	LOC105602763
6.96953e-28	2.19556	0.025	0.006	1.69834e-23	ADC2	NHS
7.84832e-28	1.02697	0.084	0.043	1.91248e-23	ADC2	LOC114117544
9.04037e-28	1.99028	0.021	0.005	2.20296e-23	ADC2	TEX12
2.4325e-27	3.62686	0.011	0.001	5.92753e-23	ADC2	LOC101103947
2.69081e-27	2.16177	0.022	0.005	6.55696e-23	ADC2	LOC114109100
2.80349e-27	1.09622	0.053	0.022	6.83155e-23	ADC2	LOC105607801
2.92241e-27	2.23476	0.021	0.005	7.12132e-23	ADC2	ACOT11
3.20017e-27	1.79692	0.032	0.01	7.79816e-23	ADC2	BEST3
3.44609e-27	1.61652	0.033	0.01	8.39743e-23	ADC2	LOC101107260
3.86889e-27	1.38647	0.043	0.016	9.42771e-23	ADC2	LOC114118040
4.6166e-27	1.18857	0.053	0.022	1.12497e-22	ADC2	LOC101122645
6.51909e-27	1.37812	0.048	0.019	1.58857e-22	ADC2	SCN11A
8.46931e-27	2.26023	0.017	0.003	2.0638e-22	ADC2	LOC101102549
9.35451e-27	1.34776	0.048	0.019	2.27951e-22	ADC2	C6
1.19284e-26	1.7742	0.028	0.008	2.90671e-22	ADC2	LOC114110614
1.204e-26	2.70064	0.015	0.002	2.9339e-22	ADC2	LOC101108425
1.54546e-26	1.2786	0.053	0.022	3.76599e-22	ADC2	TES
1.78268e-26	1.65303	0.032	0.01	4.34403e-22	ADC2	EXOC1L
2.32959e-26	2.00918	0.023	0.005	5.67675e-22	ADC2	LOC114113902
3.43515e-26	1.34846	0.047	0.019	8.37077e-22	ADC2	LOC101109961
5.92022e-26	1.28641	0.039	0.014	1.44264e-21	ADC2	HYAL4
6.67027e-26	1.02742	0.082	0.043	1.62541e-21	ADC2	GK
7.92176e-26	1.20137	0.064	0.03	1.93037e-21	ADC2	LOC101111401
9.35101e-26	2.05752	0.016	0.003	2.27865e-21	ADC2	LOC114111372
1.31386e-25	2.62785	0.014	0.002	3.20161e-21	ADC2	LOC114115424
1.36774e-25	1.92707	0.022	0.005	3.33292e-21	ADC2	MGAT4D
2.26685e-25	1.67664	0.021	0.005	5.52386e-21	ADC2	LRRC74B
2.40031e-25	1.0093	0.051	0.022	5.84908e-21	ADC2	EBP
2.69918e-25	1.72556	0.026	0.007	6.57736e-21	ADC2	LOC105611930
2.99771e-25	1.77393	0.025	0.007	7.30482e-21	ADC2	RHPN2
3.52971e-25	1.59691	0.034	0.011	8.6012e-21	ADC2	LRTM1
4.9649e-25	1.1591	0.056	0.025	1.20985e-20	ADC2	LOC101102402
6.34236e-25	2.28575	0.014	0.002	1.54551e-20	ADC2	CCDC78
6.39314e-25	1.4025	0.036	0.013	1.55788e-20	ADC2	CRELD2
6.39359e-25	1.55663	0.035	0.012	1.55799e-20	ADC2	LOC114117606
7.46687e-25	1.39055	0.041	0.016	1.81953e-20	ADC2	MYOM1
1.06019e-24	1.32197	0.037	0.013	2.58347e-20	ADC2	TMEM132E
1.144e-24	1.09108	0.057	0.026	2.7877e-20	ADC2	BCL2L11
1.15543e-24	1.09554	0.053	0.023	2.81555e-20	ADC2	STAG3
1.32079e-24	2.19712	0.018	0.004	3.2185e-20	ADC2	BCL2L14
1.58919e-24	1.50196	0.032	0.01	3.87253e-20	ADC2	KBTBD12
1.70516e-24	1.3722	0.026	0.007	4.15513e-20	ADC2	TRPV2
1.76488e-24	1.56964	0.024	0.007	4.30066e-20	ADC2	SERPINE3
1.78284e-24	1.46398	0.033	0.011	4.34443e-20	ADC2	LOC114110986
1.85845e-24	1.89906	0.02	0.005	4.52866e-20	ADC2	LOC101104721
2.77722e-24	1.10062	0.046	0.019	6.76753e-20	ADC2	LOC105611561
3.3794e-24	1.62145	0.019	0.004	8.23493e-20	ADC2	LOC101116323
3.9632e-24	2.32488	0.016	0.003	9.65753e-20	ADC2	LOC101116011
6.34315e-24	1.12457	0.057	0.027	1.5457e-19	ADC2	LOC105610591
8.649e-24	1.64263	0.027	0.008	2.10759e-19	ADC2	HRK
9.47885e-24	2.24337	0.014	0.002	2.30981e-19	ADC2	LOC101123289
1.07877e-23	1.41291	0.027	0.008	2.62873e-19	ADC2	ACAN
1.68558e-23	1.38267	0.04	0.016	4.10742e-19	ADC2	ARL9
2.10525e-23	1.33489	0.033	0.012	5.13008e-19	ADC2	LOC114117260
2.12998e-23	2.52676	0.014	0.002	5.19033e-19	ADC2	LOC105603519
3.64451e-23	1.2321	0.035	0.013	8.88095e-19	ADC2	SPEF1
3.6619e-23	3.11759	0.012	0.001	8.92333e-19	ADC2	KIAA1210
4.86809e-23	1.57059	0.027	0.008	1.18626e-18	ADC2	LOC114115612
5.04008e-23	2.41683	0.021	0.005	1.22817e-18	ADC2	LOC105611231
5.22574e-23	2.64282	0.011	0.001	1.27341e-18	ADC2	LOC105603087
7.01536e-23	1.59336	0.025	0.007	1.7095e-18	ADC2	LOC114114088
1.01831e-22	2.74283	0.014	0.002	2.48142e-18	ADC2	LOC101108295
1.08481e-22	1.52896	0.031	0.011	2.64347e-18	ADC2	B3GALT1
1.25118e-22	3.21033	0.012	0.002	3.04888e-18	ADC2	ASB4
1.60836e-22	1.16454	0.041	0.016	3.91924e-18	ADC2	DEPDC4
1.67803e-22	1.33319	0.072	0.038	4.08901e-18	ADC2	LOC114110782
1.90074e-22	1.67627	0.032	0.011	4.63173e-18	ADC2	LOC101110127
1.97975e-22	1.10434	0.031	0.011	4.82426e-18	ADC2	GRTP1
2.42344e-22	1.38561	0.036	0.014	5.90544e-18	ADC2	LOC114113075
2.64876e-22	2.53937	0.014	0.002	6.45449e-18	ADC2	BTLA
2.7155e-22	1.55771	0.02	0.005	6.61714e-18	ADC2	HJURP
3.40682e-22	1.303	0.049	0.022	8.30175e-18	ADC2	LOC114114903
5.16617e-22	1.15657	0.05	0.023	1.25889e-17	ADC2	LOC105603166
5.35756e-22	2.66485	0.016	0.003	1.30553e-17	ADC2	LOC114118702
6.25893e-22	1.32215	0.035	0.013	1.52518e-17	ADC2	LOC105601991
7.22942e-22	1.08089	0.047	0.021	1.76166e-17	ADC2	LOC114114883
7.27983e-22	1.43998	0.035	0.013	1.77395e-17	ADC2	LOC101107809
7.38376e-22	2.404	0.014	0.003	1.79927e-17	ADC2	LOC114109686
9.45745e-22	1.435	0.027	0.009	2.30459e-17	ADC2	SPATC1L
1.11297e-21	1.44962	0.03	0.011	2.71209e-17	ADC2	KIF15
1.18961e-21	1.43202	0.033	0.012	2.89884e-17	ADC2	NKD1
2.68509e-21	1.3197	0.031	0.011	6.54302e-17	ADC2	MAP3K7CL
2.72124e-21	1.17757	0.045	0.02	6.63112e-17	ADC2	QPRT
4.5619e-21	1.05928	0.046	0.02	1.11164e-16	ADC2	LOC105616576
4.66637e-21	1.38028	0.033	0.012	1.1371e-16	ADC2	NEK10
4.8039e-21	2.14956	0.014	0.003	1.17061e-16	ADC2	ZC3H12B
6.60712e-21	1.24967	0.033	0.012	1.61002e-16	ADC2	HCLS1
7.31819e-21	1.81667	0.018	0.004	1.7833e-16	ADC2	LOC101115236
8.11201e-21	3.26661	0.01	0.001	1.97673e-16	ADC2	LOC101109838
8.33442e-21	2.5956	0.037	0.015	2.03093e-16	ADC2	HFE
8.74753e-21	1.82601	0.021	0.006	2.1316e-16	ADC2	LOC105611141
9.15323e-21	2.31162	0.012	0.002	2.23046e-16	ADC2	LOC101117707
1.16116e-20	1.42766	0.026	0.009	2.82951e-16	ADC2	LOC114109406
1.4057e-20	1.49462	0.025	0.008	3.42542e-16	ADC2	OCLN
1.75235e-20	1.02383	0.059	0.029	4.27013e-16	ADC2	SRSF12
1.95055e-20	1.65175	0.02	0.005	4.75311e-16	ADC2	C2H2orf72
2.25224e-20	2.32039	0.015	0.003	5.48825e-16	ADC2	LOC105606487
2.7659e-20	1.8531	0.017	0.004	6.73995e-16	ADC2	LOC101103771
2.95452e-20	1.71763	0.019	0.005	7.19957e-16	ADC2	SLC16A3
3.48419e-20	1.05571	0.051	0.024	8.49027e-16	ADC2	LOC105613784
4.55022e-20	1.39773	0.028	0.01	1.1088e-15	ADC2	LOC101115820
4.60032e-20	2.66453	0.012	0.002	1.12101e-15	ADC2	LOC114109628
4.9e-20	1.0309	0.038	0.015	1.19403e-15	ADC2	LOC114113045
5.04013e-20	1.07011	0.039	0.016	1.22818e-15	ADC2	LOC114118727
6.09804e-20	2.47535	0.011	0.002	1.48597e-15	ADC2	LOC114109134
7.67567e-20	2.48378	0.013	0.003	1.87041e-15	ADC2	SEZ6L2
7.85086e-20	1.20782	0.029	0.011	1.9131e-15	ADC2	CNTNAP5
1.0205e-19	2.50528	0.014	0.003	2.48676e-15	ADC2	LOC114109039
1.04723e-19	2.12533	0.014	0.003	2.55188e-15	ADC2	LOC105604932
1.06959e-19	2.02726	0.018	0.005	2.60638e-15	ADC2	HRH3
1.09137e-19	1.06159	0.052	0.025	2.65946e-15	ADC2	SOX13
1.18623e-19	1.85297	0.035	0.014	2.8906e-15	ADC2	HDAC9
1.20787e-19	1.88955	0.017	0.004	2.94333e-15	ADC2	LOC101123292
1.33398e-19	1.25909	0.033	0.013	3.25063e-15	ADC2	MMP11
1.45402e-19	1.66044	0.017	0.004	3.54315e-15	ADC2	LOC114112165
1.71649e-19	1.46619	0.019	0.005	4.18274e-15	ADC2	LOC114117788
2.27e-19	1.23363	0.168	0.118	5.53153e-15	ADC2	PLBD1
3.19495e-19	1.20048	0.028	0.01	7.78546e-15	ADC2	LOC114116990
3.26771e-19	2.27908	0.011	0.002	7.96276e-15	ADC2	SLC7A4
4.20203e-19	1.76689	0.017	0.004	1.02395e-14	ADC2	LOC114117876
5.77023e-19	1.20901	0.034	0.014	1.40609e-14	ADC2	LOC114114008
5.78658e-19	1.89179	0.014	0.003	1.41007e-14	ADC2	LOC101112981
8.67568e-19	1.35844	0.025	0.009	2.11409e-14	ADC2	CDR2
9.60581e-19	1.91481	0.016	0.004	2.34074e-14	ADC2	PP2D1
1.36689e-18	1.86071	0.021	0.006	3.33083e-14	ADC2	SLC15A5
1.42536e-18	1.54307	0.03	0.011	3.47333e-14	ADC2	STPG2
1.64074e-18	2.07895	0.014	0.003	3.99815e-14	ADC2	LOC105616076
1.87426e-18	1.00957	0.053	0.027	4.56721e-14	ADC2	AGFG2
1.9622e-18	1.34028	0.03	0.011	4.78149e-14	ADC2	LOC101112261
2.12995e-18	3.32817	0.01	0.001	5.19027e-14	ADC2	ANGPTL8
2.20733e-18	1.29155	0.027	0.01	5.37882e-14	ADC2	LOC101110150
2.33129e-18	2.08881	0.018	0.005	5.6809e-14	ADC2	LOC114115870
2.56888e-18	1.59051	0.027	0.01	6.25985e-14	ADC2	LOC105608837
2.56933e-18	1.3518	0.022	0.007	6.26093e-14	ADC2	LOC114117410
2.61466e-18	1.69508	0.018	0.005	6.3714e-14	ADC2	LOC105608433
2.95093e-18	1.14913	0.031	0.012	7.19082e-14	ADC2	LOC105604036
3.02968e-18	1.44414	0.027	0.01	7.38272e-14	ADC2	A1BG
3.18971e-18	1.33869	0.024	0.008	7.77269e-14	ADC2	LOC114113106
5.58326e-18	2.24352	0.012	0.002	1.36053e-13	ADC2	ATOH7
1.06371e-17	1.51692	0.019	0.006	2.59205e-13	ADC2	CCDC181
1.30114e-17	1.24971	0.037	0.016	3.17063e-13	ADC2	NFE2L3
1.5461e-17	1.37943	0.028	0.011	3.76754e-13	ADC2	GAS8
1.62966e-17	1.04295	0.035	0.015	3.97115e-13	ADC2	LOC114114530
1.68259e-17	2.11104	0.014	0.003	4.10014e-13	ADC2	LOC114108625
1.73701e-17	1.04043	0.039	0.018	4.23274e-13	ADC2	ATP1B1
1.824e-17	1.8954	0.017	0.005	4.44472e-13	ADC2	TMEM132B
2.11138e-17	1.4648	0.021	0.006	5.14502e-13	ADC2	NPTXR
2.33371e-17	1.04103	0.029	0.011	5.68677e-13	ADC2	TDRKH
2.43961e-17	1.0784	0.025	0.009	5.94485e-13	ADC2	SPOCK1
2.72359e-17	1.39697	0.022	0.007	6.63684e-13	ADC2	AOC2
3.08806e-17	1.61235	0.02	0.006	7.52498e-13	ADC2	TMEM191C
3.10932e-17	1.12219	0.038	0.017	7.5768e-13	ADC2	RBPMS2
3.99781e-17	1.01377	0.048	0.024	9.74186e-13	ADC2	BBOF1
4.00903e-17	1.89831	0.011	0.002	9.76921e-13	ADC2	NSUN7
4.43139e-17	1.26029	0.028	0.011	1.07984e-12	ADC2	RSPH10B
5.26137e-17	2.25053	0.016	0.004	1.28209e-12	ADC2	LOC105614838
5.76845e-17	1.03147	0.038	0.017	1.40566e-12	ADC2	CDKL3
6.09515e-17	1.26925	0.032	0.013	1.48527e-12	ADC2	ABCA4
6.5634e-17	1.34584	0.022	0.008	1.59937e-12	ADC2	CTXND1
7.03276e-17	1.86336	0.015	0.004	1.71374e-12	ADC2	IL20RB
7.14071e-17	1.23124	0.029	0.011	1.74005e-12	ADC2	LOC101115646
8.30619e-17	1.52322	0.032	0.014	2.02405e-12	ADC2	ADCY10
8.98721e-17	2.00492	0.016	0.004	2.19e-12	ADC2	LOC106990869
9.50373e-17	1.35375	0.02	0.006	2.31587e-12	ADC2	ZYG11A
1.68701e-16	2.05256	0.011	0.002	4.11091e-12	ADC2	LOC105604728
1.70646e-16	2.03995	0.013	0.003	4.15831e-12	ADC2	LOC114111530
1.78908e-16	1.97265	0.015	0.004	4.35964e-12	ADC2	LOC114115016
1.93088e-16	1.84142	0.014	0.003	4.70518e-12	ADC2	LOC114110603
2.25576e-16	2.45817	0.011	0.002	5.49682e-12	ADC2	INSL6
2.36561e-16	1.84805	0.048	0.024	5.76451e-12	ADC2	ALG8
2.45405e-16	1.67801	0.018	0.005	5.98003e-12	ADC2	KCTD21
2.51463e-16	1.25435	0.039	0.018	6.12764e-12	ADC2	LOC101116267
2.76279e-16	1.53057	0.025	0.01	6.73236e-12	ADC2	AXDND1
2.8684e-16	1.82577	0.013	0.003	6.98971e-12	ADC2	LOC114116620
3.02112e-16	1.68681	0.03	0.012	7.36185e-12	ADC2	NLRC5
3.08771e-16	1.3012	0.024	0.009	7.52413e-12	ADC2	PAQR7
3.36798e-16	1.60144	0.021	0.007	8.2071e-12	ADC2	LOC105608303
3.5227e-16	1.55152	0.022	0.008	8.58411e-12	ADC2	LOC105612250
4.03729e-16	1.83882	0.018	0.006	9.83807e-12	ADC2	CA9
4.18866e-16	1.13298	0.029	0.012	1.02069e-11	ADC2	PRRT1B
5.03759e-16	1.19503	0.026	0.01	1.22756e-11	ADC2	SEMA6B
5.16375e-16	1.06276	0.03	0.012	1.2583e-11	ADC2	LOC114116907
5.38135e-16	2.02295	0.016	0.005	1.31133e-11	ADC2	LOC114117578
6.8604e-16	1.7063	0.017	0.005	1.67174e-11	ADC2	MYBPHL
6.89815e-16	1.87218	0.015	0.004	1.68094e-11	ADC2	LOC114111583
7.15112e-16	1.02457	0.033	0.015	1.74258e-11	ADC2	HPN
7.36645e-16	2.39263	0.011	0.002	1.79506e-11	ADC2	C11H17orf50
7.59356e-16	1.41339	0.017	0.005	1.8504e-11	ADC2	NXT1
7.70573e-16	2.11782	0.027	0.011	1.87773e-11	ADC2	P3H4
7.70741e-16	1.33024	0.025	0.009	1.87814e-11	ADC2	AMIGO3
8.58528e-16	1.3873	0.021	0.007	2.09206e-11	ADC2	PLEKHG7
1.00284e-15	2.19752	0.012	0.003	2.44373e-11	ADC2	LOC114110290
1.08815e-15	1.12963	0.034	0.015	2.65161e-11	ADC2	VWC2L
1.8258e-15	1.5927	0.021	0.007	4.4491e-11	ADC2	TPH2
1.85637e-15	1.43054	0.019	0.006	4.52361e-11	ADC2	LOC114111675
2.06082e-15	1.56955	0.022	0.008	5.02181e-11	ADC2	LOC114117610
2.06754e-15	1.58132	0.017	0.005	5.03818e-11	ADC2	C2H9orf135
2.28456e-15	1.82512	0.012	0.003	5.567e-11	ADC2	LOC101110537
2.42857e-15	1.01943	0.035	0.016	5.91795e-11	ADC2	SPATA17
2.62313e-15	1.16864	0.032	0.014	6.39205e-11	ADC2	LOC105615160
2.73607e-15	2.31512	0.014	0.004	6.66725e-11	ADC2	FAM71D
2.78885e-15	1.53288	0.019	0.006	6.79588e-11	ADC2	CDKL2
3.01777e-15	1.18015	0.034	0.016	7.3537e-11	ADC2	EEF1AKNMT
3.47901e-15	1.49604	0.016	0.005	8.47765e-11	ADC2	WFIKKN2
4.18005e-15	1.38872	0.02	0.007	1.01859e-10	ADC2	LOC101103761
5.35477e-15	1.00968	0.041	0.02	1.30485e-10	ADC2	DBN1
8.72735e-15	1.47175	0.021	0.008	2.12668e-10	ADC2	LOC114117855
9.49083e-15	1.3068	0.018	0.006	2.31272e-10	ADC2	CTBS
1.02226e-14	1.30656	0.021	0.008	2.49103e-10	ADC2	CCDC170
1.05163e-14	1.31414	0.025	0.01	2.56262e-10	ADC2	LOC105607573
1.0846e-14	1.46097	0.012	0.003	2.64295e-10	ADC2	DHCR7
1.10096e-14	1.43027	0.024	0.009	2.68283e-10	ADC2	OSBP2
1.33544e-14	1.36187	0.027	0.011	3.25421e-10	ADC2	TRPC7
1.34157e-14	1.41876	0.02	0.007	3.26914e-10	ADC2	LOC114118102
1.50741e-14	1.37236	0.015	0.004	3.67325e-10	ADC2	LOC114108779
1.50922e-14	1.8532	0.015	0.005	3.67766e-10	ADC2	LOC114110644
1.57662e-14	1.87578	0.01	0.002	3.8419e-10	ADC2	LOC114110112
1.61088e-14	1.9725	0.01	0.002	3.92539e-10	ADC2	HAS1
1.63073e-14	1.81982	0.01	0.002	3.97377e-10	ADC2	LOC114113945
1.81466e-14	1.05301	0.045	0.023	4.42197e-10	ADC2	MDFIC2
1.87127e-14	1.98557	0.085	0.054	4.55992e-10	ADC2	ADAM18
1.88521e-14	1.8104	0.014	0.004	4.59388e-10	ADC2	LOC114116404
1.90821e-14	1.64878	0.014	0.004	4.64992e-10	ADC2	LOC105607875
2.35002e-14	1.42092	0.024	0.009	5.72652e-10	ADC2	MYBPH
2.63927e-14	1.40922	0.02	0.007	6.43136e-10	ADC2	LOC114110359
2.81235e-14	1.38198	0.021	0.007	6.85314e-10	ADC2	LOC114113606
2.88429e-14	1.10952	0.018	0.006	7.02843e-10	ADC2	LOC114112459
2.88899e-14	1.32662	0.016	0.005	7.03989e-10	ADC2	CALB2
3.02299e-14	1.12218	0.031	0.014	7.36641e-10	ADC2	LOC114110449
3.05673e-14	1.94102	0.011	0.002	7.44863e-10	ADC2	LOC114113963
3.41996e-14	1.96702	0.012	0.003	8.33377e-10	ADC2	PPP1R42
3.47222e-14	1.45258	0.02	0.007	8.4611e-10	ADC2	LOC106991728
4.06509e-14	1.64131	0.027	0.011	9.9058e-10	ADC2	CDH7
4.10436e-14	1.07872	0.022	0.008	1.00015e-09	ADC2	AGRN
4.19252e-14	1.06243	0.026	0.011	1.02163e-09	ADC2	LOC114115294
4.30954e-14	1.87995	0.012	0.003	1.05015e-09	ADC2	OTOGL
4.44086e-14	1.29423	0.021	0.008	1.08215e-09	ADC2	LOC114116895
4.88039e-14	1.31049	0.021	0.008	1.18925e-09	ADC2	TPO
5.15912e-14	2.06026	0.012	0.003	1.25717e-09	ADC2	LOC105609057
5.26167e-14	1.83494	0.012	0.003	1.28216e-09	ADC2	LOC114116443
6.15081e-14	1.22576	0.023	0.009	1.49883e-09	ADC2	LOC101112168
6.30146e-14	1.69854	0.014	0.004	1.53554e-09	ADC2	LOC101121643
6.90323e-14	1.19386	0.024	0.01	1.68218e-09	ADC2	TICRR
7.86932e-14	1.73547	0.016	0.005	1.9176e-09	ADC2	LOC101113344
1.00705e-13	2.15334	0.01	0.002	2.45399e-09	ADC2	LOC114116146
1.01415e-13	2.0721	0.01	0.002	2.47127e-09	ADC2	C19H3orf86
1.16343e-13	1.22951	0.022	0.008	2.83504e-09	ADC2	ARMH4
1.4535e-13	2.01666	0.011	0.003	3.54188e-09	ADC2	AGR2
1.72936e-13	1.00737	0.038	0.019	4.21411e-09	ADC2	OIP5
1.81504e-13	1.0895	0.025	0.01	4.42289e-09	ADC2	LOC105613037
2.04042e-13	2.20157	0.011	0.003	4.9721e-09	ADC2	INA
2.06979e-13	1.97285	0.011	0.003	5.04366e-09	ADC2	KCNJ12
2.27661e-13	1.43336	0.022	0.009	5.54764e-09	ADC2	ETV1
2.33595e-13	2.11584	0.01	0.002	5.69224e-09	ADC2	ATP6V0D2
2.90609e-13	1.49635	0.031	0.014	7.08156e-09	ADC2	MYBL1
5.4013e-13	1.78999	0.013	0.004	1.31619e-08	ADC2	LOC114117866
5.49712e-13	2.39233	0.014	0.004	1.33954e-08	ADC2	USP35
5.50441e-13	1.29089	0.021	0.008	1.34131e-08	ADC2	LOC101102399
5.86322e-13	1.30745	0.016	0.005	1.42875e-08	ADC2	LOC114114434
6.31103e-13	1.45661	0.015	0.005	1.53787e-08	ADC2	LOC105601882
6.65074e-13	1.52002	0.012	0.003	1.62065e-08	ADC2	LOC114114967
6.84889e-13	1.38821	0.017	0.006	1.66894e-08	ADC2	CDCA2
7.54254e-13	1.35303	0.017	0.006	1.83797e-08	ADC2	MICALL2
8.76945e-13	1.0995	0.022	0.009	2.13694e-08	ADC2	LOC114108814
9.23918e-13	1.33029	0.016	0.005	2.2514e-08	ADC2	LOC114113630
1.00736e-12	2.04591	0.01	0.002	2.45475e-08	ADC2	GOLGA7B
1.23794e-12	1.14835	0.024	0.01	3.01662e-08	ADC2	LOC114117497
1.256e-12	1.44017	0.011	0.003	3.06062e-08	ADC2	DENND3
1.38221e-12	1.99334	0.01	0.002	3.36817e-08	ADC2	LOC101106086
1.38758e-12	2.02349	0.012	0.003	3.38125e-08	ADC2	CLDN7
1.70034e-12	1.0376	0.024	0.01	4.14338e-08	ADC2	UROC1
1.76596e-12	1.06626	0.021	0.008	4.30329e-08	ADC2	PAQR6
1.7821e-12	1.19807	0.013	0.004	4.34263e-08	ADC2	LOC106991421
1.9825e-12	1.03926	0.035	0.018	4.83096e-08	ADC2	DGAT2L6
2.61027e-12	1.07264	0.024	0.01	6.3607e-08	ADC2	LOC105616705
2.63922e-12	1.80695	0.015	0.005	6.43126e-08	ADC2	SERPINI1
2.71548e-12	1.16156	0.015	0.005	6.61708e-08	ADC2	BTBD19
2.81289e-12	1.52097	0.013	0.004	6.85444e-08	ADC2	LOC105602163
2.85017e-12	1.60974	0.011	0.003	6.94529e-08	ADC2	LOC105606367
2.95061e-12	1.21075	0.02	0.008	7.19005e-08	ADC2	LOC114111487
4.90152e-12	1.96515	0.01	0.002	1.1944e-07	ADC2	CACNA1G
5.28005e-12	1.44143	0.013	0.004	1.28664e-07	ADC2	DNASE1L2
5.43382e-12	1.19429	0.016	0.006	1.32411e-07	ADC2	FAM189A1
5.88689e-12	1.11741	0.019	0.007	1.43452e-07	ADC2	IL23A
6.06994e-12	1.17546	0.023	0.01	1.47912e-07	ADC2	STARD8
7.89484e-12	1.72556	0.012	0.004	1.92381e-07	ADC2	LOC105605735
8.11627e-12	1.16143	0.02	0.008	1.97777e-07	ADC2	LOC105610547
1.00837e-11	1.202	0.017	0.006	2.45719e-07	ADC2	SLC13A3
1.0176e-11	1.31148	0.017	0.006	2.47968e-07	ADC2	LOC114116119
1.03873e-11	1.01171	0.026	0.012	2.53117e-07	ADC2	LOC105602949
1.23927e-11	1.0434	0.025	0.011	3.01986e-07	ADC2	LOC105607887
1.26257e-11	1.57063	0.017	0.006	3.07664e-07	ADC2	LOC101119622
1.43917e-11	1.23862	0.023	0.01	3.50697e-07	ADC2	CNIH3
1.82661e-11	1.72844	0.011	0.003	4.45108e-07	ADC2	LOC106991182
2.12761e-11	1.47715	0.014	0.005	5.18457e-07	ADC2	LOC101102033
2.23002e-11	1.89246	0.01	0.003	5.4341e-07	ADC2	AURKC
2.39263e-11	1.45616	0.015	0.005	5.83037e-07	ADC2	LOC105604203
2.81857e-11	1.35536	0.019	0.007	6.8683e-07	ADC2	ARR3
3.12591e-11	1.0389	0.027	0.013	7.61721e-07	ADC2	MEGF11
3.16583e-11	1.12511	0.014	0.005	7.7145e-07	ADC2	LOC105605158
3.81e-11	1.44594	0.015	0.005	9.28422e-07	ADC2	DNAH11
4.00363e-11	1.69094	0.012	0.004	9.75604e-07	ADC2	LOC106990492
4.52315e-11	1.26534	0.018	0.007	1.1022e-06	ADC2	LOC101116594
5.20503e-11	1.13733	0.018	0.007	1.26836e-06	ADC2	IL13RA2
5.4643e-11	1.42654	0.01	0.003	1.33154e-06	ADC2	IL1R2
6.07916e-11	1.38267	0.013	0.004	1.48137e-06	ADC2	GLS2
6.86617e-11	1.0731	0.032	0.017	1.67315e-06	ADC2	PDE11A
7.84805e-11	1.02796	0.023	0.011	1.91241e-06	ADC2	LOC114112791
8.11439e-11	1.32987	0.017	0.007	1.97731e-06	ADC2	LOC105612542
8.11819e-11	1.2776	0.02	0.008	1.97824e-06	ADC2	GPC5
1.29712e-10	1.43134	0.014	0.005	3.16082e-06	ADC2	PDE6C
1.42809e-10	1.61045	0.015	0.005	3.47997e-06	ADC2	LOC101108978
1.4731e-10	2.13077	0.01	0.003	3.58965e-06	ADC2	ANKDD1B
1.6143e-10	1.74496	0.013	0.004	3.93372e-06	ADC2	RNF212B
1.65101e-10	1.10033	0.013	0.005	4.02319e-06	ADC2	LOC114112722
1.67811e-10	1.63651	0.013	0.004	4.08922e-06	ADC2	CLVS1
1.75127e-10	1.36908	0.01	0.003	4.2675e-06	ADC2	EFNB3
1.80187e-10	1.80996	0.011	0.003	4.39081e-06	ADC2	LOC114113464
1.82995e-10	1.64634	0.012	0.004	4.45922e-06	ADC2	GUCA1B
1.83584e-10	1.60083	0.012	0.004	4.47357e-06	ADC2	LOC101118177
1.92118e-10	1.48281	0.011	0.003	4.68153e-06	ADC2	LOC101103335
2.26031e-10	1.13899	0.014	0.005	5.50793e-06	ADC2	PSRC1
2.32003e-10	1.2959	0.015	0.005	5.65344e-06	ADC2	LOC114117580
2.83165e-10	1.28766	0.019	0.008	6.90017e-06	ADC2	LOC105612279
0	2.11054	0.878	0.34	0	ADC3	PTPRD
0	2.768	0.78	0.256	0	ADC3	LOC105614707
0	2.3343	0.738	0.217	0	ADC3	ACSS3
0	2.51219	0.694	0.232	0	ADC3	LOC114116376
0	2.17491	0.604	0.147	0	ADC3	DEPP1
0	1.71058	0.788	0.333	0	ADC3	SKAP2
0	1.9686	0.734	0.307	0	ADC3	RNF217
0	1.86766	0.871	0.448	0	ADC3	TTPA
0	1.77045	0.688	0.271	0	ADC3	RASGEF1B
0	1.78642	0.761	0.354	0	ADC3	PPP2R1B
0	2.43939	0.902	0.503	0	ADC3	TMTC2
0	3.88245	0.417	0.04	0	ADC3	IRF4
0	2.05995	0.532	0.162	0	ADC3	DUSP16
0	1.87988	0.927	0.571	0	ADC3	VEGFA
0	1.62721	0.721	0.368	0	ADC3	BNIP3
0	1.33437	0.799	0.447	0	ADC3	MAPK1IP1L
0	1.78446	0.624	0.281	0	ADC3	PDK4
0	1.89545	0.792	0.45	0	ADC3	IGF1
0	1.21356	0.7	0.359	0	ADC3	ZHX2
0	1.35367	0.876	0.537	0	ADC3	FABP5
0	1.75279	0.518	0.181	0	ADC3	RRAGB
0	1.60582	0.659	0.323	0	ADC3	GPAT3
0	1.62948	0.593	0.259	0	ADC3	UCHL3
0	2.92581	0.47	0.138	0	ADC3	MRC1
0	2.19803	0.465	0.137	0	ADC3	ABCG1
0	1.24785	0.67	0.342	0	ADC3	GABARAPL1
0	1.37035	0.863	0.536	0	ADC3	LAMB1
0	1.37532	0.871	0.545	0	ADC3	IVNS1ABP
0	1.68777	0.866	0.542	0	ADC3	ACAA2
0	1.2751	0.715	0.394	0	ADC3	LOC114115629
0	1.33743	0.742	0.422	0	ADC3	DENND4A
0	1.6364	0.572	0.253	0	ADC3	GPAT4
0	2.16721	0.669	0.354	0	ADC3	METTL25
0	1.66837	0.9	0.587	0	ADC3	FGF2
0	1.06207	0.606	0.293	0	ADC3	PHACTR2
0	2.10523	0.644	0.332	0	ADC3	PHYH
0	1.35381	0.597	0.285	0	ADC3	PRR5L
0	1.92101	0.474	0.162	0	ADC3	TAC1
0	1.23897	0.783	0.472	0	ADC3	rna-NC-001941.1:69..1026
0	2.07418	0.519	0.21	0	ADC3	SLCO3A1
0	1.30793	0.685	0.379	0	ADC3	LPIN2
0	1.09137	0.751	0.445	0	ADC3	TFG
0	1.31843	0.698	0.394	0	ADC3	RIOK3
0	1.21751	0.552	0.249	0	ADC3	CYP2J
0	1.46428	0.498	0.201	0	ADC3	DEGS1
0	1.26107	0.822	0.528	0	ADC3	SENP2
0	1.65632	0.458	0.171	0	ADC3	ARRDC3
0	1.15552	0.935	0.651	0	ADC3	AOX1
0	1.03503	0.794	0.51	0	ADC3	KLB
0	1.0437	0.797	0.514	0	ADC3	UBE2B
0	1.48439	0.522	0.239	0	ADC3	LOC114115622
0	1.03886	0.732	0.449	0	ADC3	N4BP2
0	3.37366	0.315	0.034	0	ADC3	KCTD8
0	2.12568	0.433	0.153	0	ADC3	GFPT2
0	1.85376	0.583	0.308	0	ADC3	VGLL4
0	1.86305	0.541	0.269	0	ADC3	ACSM1
0	2.46102	0.386	0.116	0	ADC3	ADAMTS15
0	1.36963	0.923	0.654	0	ADC3	ZDHHC2
0	1.19233	0.881	0.614	0	ADC3	ZFAND5
0	1.99498	0.353	0.086	0	ADC3	ERICH4
0	3.72746	0.294	0.027	0	ADC3	GNG4
0	1.7262	0.429	0.163	0	ADC3	TNFAIP6
0	1.19636	0.895	0.63	0	ADC3	SVIL
0	1.53553	0.382	0.12	0	ADC3	TMEM132C
0	1.2069	0.896	0.636	0	ADC3	TLE4
0	1.0268	0.821	0.564	0	ADC3	YTHDF3
0	1.015	0.895	0.642	0	ADC3	RB1
0	1.84621	0.33	0.082	0	ADC3	KLF2
0	2.46475	0.295	0.053	0	ADC3	ENKUR
0	1.24331	0.903	0.665	0	ADC3	rna-NC-001941.1:1094..2667
0	1.15371	0.937	0.704	0	ADC3	PTP4A2
0	1.61254	0.323	0.092	0	ADC3	RHOB
0	1.50328	0.824	0.608	0	ADC3	SAT1
0	2.88726	0.241	0.03	0	ADC3	DACH1
0	1.88594	0.293	0.083	0	ADC3	DENND5B
0	1.54749	0.852	0.643	0	ADC3	TP53INP1
0	3.28927	0.226	0.019	0	ADC3	SIK1
0	1.49444	0.955	0.748	0	ADC3	MARK1
0	1.17793	0.855	0.649	0	ADC3	HIF1A
0	2.11025	0.986	0.783	0	ADC3	LPIN1
0	2.1577	0.258	0.057	0	ADC3	DRAM1
0	2.54316	0.239	0.046	0	ADC3	PTX3
0	1.53819	0.925	0.738	0	ADC3	ARHGAP10
0	1.08032	0.948	0.763	0	ADC3	ZNF644
0	1.30484	0.934	0.755	0	ADC3	PTEN
0	1.57777	0.95	0.786	0	ADC3	CAT
0	2.65219	0.169	0.023	0	ADC3	TCF21
0	1.16955	0.975	0.852	0	ADC3	BCL2
0	1.47903	0.994	0.929	0	ADC3	SIK2
0	1.09016	0.98	0.934	0	ADC3	TEAD1
1.53715e-305	1.16577	0.683	0.418	3.74574e-301	ADC3	FAM126B
3.99811e-304	1.02784	0.76	0.501	9.7426e-300	ADC3	PER1
8.5189e-297	1.0379	0.895	0.74	2.07589e-292	ADC3	PLPP1
8.52335e-297	1.08274	0.537	0.25	2.07697e-292	ADC3	MET
1.00374e-295	1.19891	0.457	0.19	2.44593e-291	ADC3	AVPI1
3.39731e-294	1.42174	0.612	0.359	8.27857e-290	ADC3	LRCH1
1.39067e-286	4.06721	0.111	0.007	3.3888e-282	ADC3	SLC7A8
4.67348e-284	3.46346	0.119	0.01	1.13883e-279	ADC3	SUCNR1
8.54563e-279	1.63757	0.309	0.099	2.0824e-274	ADC3	PAQR3
2.63794e-276	2.17649	0.197	0.04	6.42812e-272	ADC3	TMEM100
7.45701e-273	1.14185	0.534	0.269	1.81712e-268	ADC3	NFKBIZ
2.21852e-271	1.101	0.527	0.258	5.40609e-267	ADC3	CALCOCO2
4.50225e-267	1.10735	0.586	0.324	1.09711e-262	ADC3	MORF4L2
4.30933e-265	1.23015	0.487	0.232	1.0501e-260	ADC3	ZBTB10
2.45574e-264	3.30324	0.125	0.013	5.98414e-260	ADC3	ADAMTS4
1.09322e-263	1.39098	0.365	0.138	2.66396e-259	ADC3	E2F3
7.11376e-263	1.04561	0.617	0.356	1.73348e-258	ADC3	TBC1D15
1.19471e-262	2.83224	0.131	0.016	2.91128e-258	ADC3	TFCP2L1
1.21571e-258	2.23969	0.221	0.056	2.96245e-254	ADC3	GEM
1.78814e-258	1.90364	0.275	0.086	4.35734e-254	ADC3	GRK3
2.03325e-253	1.38302	0.509	0.261	4.95463e-249	ADC3	B4GALT1
2.64248e-253	1.29126	0.458	0.213	6.4392e-249	ADC3	SPATA9
1.35441e-246	1.03936	0.565	0.307	3.30042e-242	ADC3	RSBN1
7.46719e-245	1.03425	0.762	0.504	1.8196e-240	ADC3	TSHZ2
5.3792e-244	2.03316	0.31	0.115	1.3108e-239	ADC3	CA12
1.77939e-242	3.08019	0.124	0.015	4.33602e-238	ADC3	STK31
5.1993e-239	1.17568	0.431	0.196	1.26696e-234	ADC3	TXNDC12
5.08256e-234	1.60948	0.342	0.137	1.23852e-229	ADC3	GADD45G
2.07627e-227	2.05373	0.192	0.047	5.05946e-223	ADC3	PLAG1
2.09786e-226	2.70961	0.124	0.017	5.11207e-222	ADC3	PPFIA2
1.0754e-224	1.22091	0.403	0.18	2.62054e-220	ADC3	SKP1
1.91429e-224	1.13404	0.628	0.395	4.66475e-220	ADC3	NUDT6
1.61899e-222	1.04955	0.522	0.281	3.94516e-218	ADC3	AK2
1.91221e-213	1.18166	0.38	0.167	4.65968e-209	ADC3	C19H3orf67
1.91582e-212	1.18278	0.464	0.236	4.66848e-208	ADC3	GSDME
1.53125e-209	1.20528	0.372	0.164	3.73134e-205	ADC3	C17H4orf33
1.09219e-208	1.16184	0.368	0.159	2.66145e-204	ADC3	MT-ND5
2.84287e-205	1.72896	0.207	0.059	6.92751e-201	ADC3	OTULINL
1.3862e-202	1.31018	0.68	0.502	3.3779e-198	ADC3	ACSL4
1.58931e-202	1.25955	0.395	0.184	3.87282e-198	ADC3	TNFRSF21
4.92318e-202	2.45307	0.124	0.02	1.19968e-197	ADC3	LOC101105723
3.37305e-199	1.15231	0.827	0.641	8.21944e-195	ADC3	PDE3A
1.36386e-198	1.56096	0.211	0.063	3.32346e-194	ADC3	MECOM
7.60499e-198	1.40919	0.302	0.119	1.85318e-193	ADC3	TFPI2
3.50476e-195	1.02799	0.414	0.2	8.54041e-191	ADC3	CSNK1D
1.52483e-192	1.08177	0.646	0.442	3.7157e-188	ADC3	TNFAIP8
1.98318e-190	1.09754	0.462	0.246	4.83261e-186	ADC3	ERO1B
2.16426e-189	2.62838	0.128	0.024	5.27386e-185	ADC3	LOC114114806
1.78639e-186	1.10782	0.388	0.186	4.35308e-182	ADC3	GABARAP
2.32826e-183	1.37772	0.283	0.112	5.6735e-179	ADC3	SMS
5.14181e-183	1.22343	0.314	0.133	1.25296e-178	ADC3	MRPS18A
3.85132e-180	1.17888	0.47	0.264	9.38489e-176	ADC3	MTMR12
9.13635e-175	1.4706	0.263	0.102	2.22634e-170	ADC3	TAF4B
1.51286e-174	1.5252	0.269	0.105	3.68653e-170	ADC3	PPARGC1A
2.93626e-173	1.8306	0.158	0.041	7.15509e-169	ADC3	EID3
5.80029e-173	2.40604	0.145	0.035	1.41341e-168	ADC3	CDH20
3.42241e-172	1.58452	0.206	0.068	8.33974e-168	ADC3	CCND2
3.69105e-171	1.07291	0.47	0.262	8.99435e-167	ADC3	RNF144B
8.9645e-171	1.3034	0.266	0.104	2.18447e-166	ADC3	THBS1
1.4799e-169	1.66662	0.182	0.054	3.60623e-165	ADC3	ZNF219
1.77473e-169	1.05194	0.353	0.162	4.32466e-165	ADC3	ZBED3
1.82233e-168	2.21239	0.138	0.032	4.44064e-164	ADC3	LOC101115172
3.7802e-160	1.13867	0.338	0.159	9.21158e-156	ADC3	MYO10
6.33439e-156	1.9474	0.163	0.048	1.54356e-151	ADC3	OSBPL3
7.31813e-155	1.5905	0.185	0.06	1.78328e-150	ADC3	IGF2BP2
7.81356e-153	1.11501	0.335	0.161	1.90401e-148	ADC3	LOC114111079
1.56181e-151	1.1916	0.526	0.363	3.80582e-147	ADC3	LOC105606735
6.48005e-151	1.46676	0.184	0.06	1.57906e-146	ADC3	SLC16A14
1.43938e-149	2.21857	0.113	0.024	3.50747e-145	ADC3	TMEM236
1.36652e-146	1.43502	0.296	0.136	3.32993e-142	ADC3	UGDH
7.88182e-146	1.11807	0.228	0.087	1.92064e-141	ADC3	LRRC8B
1.39507e-143	1.18403	0.271	0.117	3.3995e-139	ADC3	SCLT1
5.32856e-143	2.62465	0.081	0.012	1.29846e-138	ADC3	FAM221A
3.2223e-142	1.13259	0.266	0.113	7.85209e-138	ADC3	SESN2
1.05962e-138	1.1488	0.245	0.101	2.58207e-134	ADC3	ZDHHC9
1.13811e-135	1.11211	0.301	0.144	2.77335e-131	ADC3	LOC101103973
1.51909e-135	1.05294	0.374	0.203	3.70172e-131	ADC3	PPP1R13B
1.73489e-135	1.03512	0.281	0.127	4.22757e-131	ADC3	NMT2
3.86824e-134	1.20285	0.287	0.137	9.42612e-130	ADC3	S100B
4.37348e-134	1.42194	0.175	0.06	1.06573e-129	ADC3	PRR13
1.76066e-133	1.38023	0.344	0.182	4.29037e-129	ADC3	PDE4D
1.86564e-133	1.00394	0.345	0.178	4.54619e-129	ADC3	VAMP7
4.3195e-133	2.11129	0.106	0.023	1.05258e-128	ADC3	CSRP2
1.04055e-132	2.75369	0.067	0.008	2.53562e-128	ADC3	LOC101104222
3.79865e-132	1.28483	0.21	0.082	9.25655e-128	ADC3	STARD3NL
4.79935e-127	1.01125	0.29	0.137	1.16951e-122	ADC3	CMTM7
2.96822e-126	1.05701	0.258	0.114	7.23296e-122	ADC3	LOC101104372
1.84655e-124	1.10513	0.485	0.309	4.49966e-120	ADC3	ELL2
4.13769e-124	1.16363	0.246	0.109	1.00827e-119	ADC3	LOC114116349
1.95777e-123	1.90551	0.123	0.034	4.77069e-119	ADC3	PWWP3B
2.29525e-123	1.12268	0.233	0.099	5.59308e-119	ADC3	ACSM5
3.28857e-120	1.19643	0.318	0.167	8.01358e-116	ADC3	KLHL15
4.45951e-120	1.14797	0.259	0.12	1.08669e-115	ADC3	CDS1
3.38381e-119	1.84122	0.111	0.029	8.24566e-115	ADC3	ODC1
2.01345e-118	1.18947	0.191	0.074	4.90637e-114	ADC3	ZBTB21
2.42905e-118	1.22007	0.16	0.055	5.91912e-114	ADC3	MT-ND4L
3.44663e-118	1.19041	0.213	0.088	8.39875e-114	ADC3	DCAF11
8.84179e-114	1.18845	0.193	0.077	2.15457e-109	ADC3	PER2
1.2374e-113	1.01063	0.245	0.112	3.01531e-109	ADC3	PEA15
5.96091e-109	1.03894	0.32	0.174	1.45256e-104	ADC3	FGFR1OP2
1.83907e-108	1.32869	0.494	0.35	4.48145e-104	ADC3	LOC494440
1.65942e-107	1.22685	0.207	0.089	4.04367e-103	ADC3	TDRD12
3.07189e-106	2.03979	0.086	0.019	7.48557e-102	ADC3	VWA5A
8.36424e-103	1.4893	0.115	0.034	2.0382e-98	ADC3	NXPE3
2.86905e-102	1.77506	0.085	0.019	6.99129e-98	ADC3	MAP3K15
9.21822e-100	2.14575	0.086	0.021	2.2463e-95	ADC3	NPY1R
4.082e-99	1.41593	0.131	0.045	9.94701e-95	ADC3	TSPYL2
3.6103e-98	1.08701	0.203	0.09	8.79758e-94	ADC3	GPR156
6.07897e-95	1.22564	0.164	0.066	1.48132e-90	ADC3	CREM
2.2956e-94	1.07469	0.227	0.11	5.59393e-90	ADC3	FAM117B
2.99312e-94	1.36881	0.123	0.042	7.29362e-90	ADC3	TSACC
6.60899e-94	1.06665	0.247	0.123	1.61048e-89	ADC3	LOC101118164
3.63009e-92	1.11205	0.274	0.146	8.8458e-88	ADC3	LOC105603432
3.83504e-92	1.0215	0.154	0.06	9.34523e-88	ADC3	MT-ATP8
1.12046e-91	1.50897	0.149	0.059	2.73033e-87	ADC3	HS3ST4
2.27255e-91	1.55403	0.098	0.028	5.53776e-87	ADC3	PRDM16
3.2051e-89	3.0127	0.043	0.005	7.81018e-85	ADC3	EAF2
1.44464e-88	1.29192	0.376	0.241	3.5203e-84	ADC3	CROT
3.89849e-88	1.14655	0.449	0.317	9.49983e-84	ADC3	ADAMTS5
1.14207e-86	1.82002	0.094	0.027	2.783e-82	ADC3	NKAIN2
1.56368e-85	3.81293	0.04	0.004	3.81037e-81	ADC3	UCP1
2.2757e-84	1.03642	0.187	0.086	5.54543e-80	ADC3	ZNF503
7.69867e-81	3.00318	0.036	0.003	1.87601e-76	ADC3	AREG
1.75421e-79	1.48368	0.119	0.044	4.27467e-75	ADC3	GGH
1.33826e-77	1.14395	0.121	0.045	3.26106e-73	ADC3	LOC101114408
1.89761e-77	1.47996	0.092	0.029	4.62411e-73	ADC3	FLVCR1
1.111e-76	2.1107	0.052	0.01	2.70728e-72	ADC3	CPXM2
9.90546e-75	1.83705	0.075	0.02	2.41376e-70	ADC3	VNN1
3.76139e-74	1.10868	0.114	0.042	9.16575e-70	ADC3	TSPYL1
1.33464e-73	1.04611	0.161	0.072	3.25225e-69	ADC3	HACD1
2.85578e-70	1.04404	0.128	0.052	6.95895e-66	ADC3	HSPA13
4.03445e-70	2.14067	0.044	0.007	9.83116e-66	ADC3	GSTA1
3.00886e-69	1.02079	0.15	0.067	7.33199e-65	ADC3	SYAP1
7.25693e-69	1.20994	0.113	0.044	1.76837e-64	ADC3	YTHDF1
2.92416e-68	2.07617	0.05	0.01	7.12559e-64	ADC3	ADRB3
4.51707e-67	1.47323	0.117	0.047	1.10072e-62	ADC3	LOC114116100
3.72439e-65	1.1896	0.095	0.034	9.07559e-61	ADC3	SLC2A3
4.38056e-65	1.37767	0.088	0.03	1.06745e-60	ADC3	LOC106990325
2.82576e-64	1.41293	0.072	0.021	6.88581e-60	ADC3	CPNE5
9.49002e-64	1.4803	0.163	0.081	2.31253e-59	ADC3	ADAMTS1
1.50335e-62	1.06301	0.156	0.075	3.66335e-58	ADC3	LOC101113041
5.18103e-62	1.04149	0.217	0.123	1.26251e-57	ADC3	OLFML1
2.87492e-61	1.38982	0.073	0.022	7.0056e-57	ADC3	LRRN1
6.35351e-60	1.25397	0.108	0.044	1.54822e-55	ADC3	LOC114115607
8.47942e-59	1.992	0.05	0.012	2.06627e-54	ADC3	FCER1G
3.37654e-58	1.04872	0.14	0.067	8.22796e-54	ADC3	TFRC
1.07943e-56	1.19946	0.118	0.052	2.63035e-52	ADC3	FITM1
2.13277e-56	1.01299	0.139	0.066	5.19714e-52	ADC3	LOC101115614
3.72582e-56	1.18932	0.11	0.046	9.07908e-52	ADC3	ADSS
5.7297e-56	1.01806	0.128	0.059	1.39621e-51	ADC3	GSTA1-1
7.67302e-56	1.58366	0.07	0.023	1.86976e-51	ADC3	CLIC5
1.61959e-55	1.09452	0.113	0.049	3.94662e-51	ADC3	RABEPK
5.70429e-55	2.44334	0.03	0.004	1.39002e-50	ADC3	IL10RA
8.41548e-55	1.06875	0.128	0.059	2.05069e-50	ADC3	CISH
2.39105e-54	1.37705	0.081	0.029	5.82652e-50	ADC3	LOC101102078
3.05325e-54	1.23014	0.135	0.065	7.44017e-50	ADC3	SLC7A2
5.28272e-54	1.22809	0.085	0.032	1.28729e-49	ADC3	LOC101104943
7.23736e-54	2.76807	0.027	0.003	1.7636e-49	ADC3	LMTK3
8.30512e-53	1.21074	0.11	0.049	2.02379e-48	ADC3	LOC105607533
1.18545e-50	1.59354	0.062	0.02	2.8887e-46	ADC3	LOC101115853
1.24731e-50	1.33352	0.072	0.025	3.03943e-46	ADC3	LOC105604300
1.9851e-50	1.63247	0.067	0.023	4.8373e-46	ADC3	MOG
2.57572e-50	2.43398	0.026	0.003	6.27651e-46	ADC3	LHX8
4.00169e-50	1.3475	0.087	0.034	9.75132e-46	ADC3	PTPN22
4.08702e-50	1.08797	0.129	0.063	9.95924e-46	ADC3	KCNK3
5.29237e-49	3.27766	0.02	0.002	1.28965e-44	ADC3	SHROOM3
1.68825e-48	1.07912	0.221	0.136	4.11394e-44	ADC3	SLC27A6
3.46108e-48	1.05923	0.107	0.049	8.43395e-44	ADC3	SIRT4
7.39503e-48	2.63401	0.029	0.005	1.80202e-43	ADC3	LOC114110318
1.06328e-47	4.08597	0.017	0.001	2.591e-43	ADC3	LOC114114061
6.16794e-46	1.82891	0.038	0.009	1.503e-41	ADC3	SEMA3E
2.17498e-43	1.43908	0.05	0.016	5.29999e-39	ADC3	DENND2D
2.79592e-40	1.78937	0.055	0.019	6.81311e-36	ADC3	MYRIP
5.62821e-40	1.08221	0.072	0.029	1.37148e-35	ADC3	DYNLRB2
7.32082e-40	2.06119	0.027	0.005	1.78394e-35	ADC3	LOC114110444
7.75455e-40	1.35487	0.058	0.021	1.88963e-35	ADC3	LOC114108820
2.11514e-38	2.36441	0.02	0.003	5.15417e-34	ADC3	SDS
2.57772e-38	1.89301	0.035	0.009	6.28139e-34	ADC3	LOC105616288
2.77029e-38	1.66031	0.039	0.011	6.75064e-34	ADC3	LOC114118605
7.22416e-38	2.11566	0.031	0.007	1.76038e-33	ADC3	LIN7A
9.54901e-38	1.26667	0.056	0.02	2.3269e-33	ADC3	ZC2HC1C
9.76361e-38	2.23898	0.021	0.003	2.3792e-33	ADC3	SLCO4A1
1.91824e-37	1.99644	0.035	0.009	4.67436e-33	ADC3	PLCXD2
2.6725e-37	2.22706	0.023	0.004	6.51235e-33	ADC3	LOC105602628
3.52486e-37	2.10311	0.027	0.005	8.58939e-33	ADC3	CDKN2B
7.27054e-37	1.26058	0.095	0.046	1.77168e-32	ADC3	RPGRIP1
1.05553e-36	1.38566	0.05	0.017	2.57211e-32	ADC3	LOC105615619
1.74944e-35	2.27821	0.021	0.003	4.26304e-31	ADC3	SDSL
5.2971e-35	1.21151	0.037	0.01	1.2908e-30	ADC3	CXCL16
1.78268e-34	1.1391	0.058	0.023	4.34404e-30	ADC3	LOC101120008
3.29793e-34	1.60528	0.039	0.012	8.03641e-30	ADC3	NR4A3
4.62906e-34	2.31932	0.021	0.004	1.12801e-29	ADC3	LOC101111412
9.27926e-34	1.25938	0.058	0.023	2.26117e-29	ADC3	LOC101122242
1.11316e-33	1.02108	0.07	0.03	2.71254e-29	ADC3	LOC114115638
7.19384e-33	1.00001	0.06	0.025	1.753e-28	ADC3	GREB1L
8.96585e-33	1.24761	0.043	0.015	2.1848e-28	ADC3	TMEM196
2.68947e-32	1.11517	0.062	0.026	6.55369e-28	ADC3	CDC42EP3
4.83541e-32	1.66007	0.032	0.009	1.17829e-27	ADC3	LOC114114056
8.57614e-32	1.72533	0.024	0.005	2.08983e-27	ADC3	TCEAL1
1.56361e-31	1.76477	0.033	0.01	3.8102e-27	ADC3	CTH
1.71929e-31	1.73415	0.033	0.01	4.18956e-27	ADC3	LOC114116819
4.51419e-31	2.27917	0.021	0.004	1.10002e-26	ADC3	LOC114113131
5.35016e-30	1.09724	0.056	0.023	1.30373e-25	ADC3	ZBTB39
6.09458e-30	2.08007	0.023	0.005	1.48513e-25	ADC3	P4HA3
1.25795e-28	1.35081	0.042	0.015	3.06537e-24	ADC3	LOC114113052
1.30023e-28	1.10356	0.022	0.005	3.16839e-24	ADC3	C4BPA
2.53961e-28	1.60192	0.03	0.009	6.18852e-24	ADC3	FOXD1
4.24821e-28	1.1356	0.046	0.017	1.0352e-23	ADC3	LOC101102851
1.63686e-27	1.47033	0.043	0.016	3.98871e-23	ADC3	LOC101120084
4.76879e-27	1.84399	0.026	0.007	1.16206e-22	ADC3	TC2N
3.61071e-25	1.06536	0.049	0.021	8.79858e-21	ADC3	LOC101118869
4.11113e-25	2.27433	0.018	0.004	1.0018e-20	ADC3	CHRNA5
5.59396e-25	2.35496	0.015	0.003	1.36314e-20	ADC3	LOC114117117
9.40242e-25	1.05927	0.05	0.022	2.29118e-20	ADC3	ENPP4
2.34078e-24	1.39832	0.033	0.011	5.70402e-20	ADC3	LOC114109615
4.94781e-24	1.95722	0.019	0.004	1.20568e-19	ADC3	LOC105602647
1.09851e-23	2.50452	0.015	0.003	2.67684e-19	ADC3	LOXL2
2.71911e-23	1.06275	0.067	0.034	6.62594e-19	ADC3	PPEF1
3.59573e-23	1.35413	0.033	0.012	8.76208e-19	ADC3	LOC105616533
8.47339e-23	1.95721	0.02	0.005	2.06479e-18	ADC3	LOC105608741
2.54131e-22	1.52653	0.021	0.006	6.19267e-18	ADC3	LOC114111049
2.20984e-21	1.05172	0.046	0.02	5.38494e-17	ADC3	DEDD2
5.20714e-21	1.03471	0.038	0.015	1.26888e-16	ADC3	DUSP26
6.71677e-21	2.17421	0.013	0.002	1.63674e-16	ADC3	LOC114116233
8.83903e-21	1.41415	0.023	0.007	2.15389e-16	ADC3	LOC106991350
1.17904e-20	1.04068	0.036	0.014	2.87308e-16	ADC3	LOC114115600
1.8465e-20	2.21934	0.01	0.001	4.49954e-16	ADC3	LOC114116623
3.12292e-20	1.00795	0.034	0.014	7.60993e-16	ADC3	RHBG
4.58973e-20	1.59583	0.018	0.004	1.11843e-15	ADC3	LOC101102485
9.09767e-20	1.39708	0.024	0.008	2.21692e-15	ADC3	LOC114114043
5.16792e-19	1.5919	0.02	0.006	1.25932e-14	ADC3	LOC105603710
5.44001e-19	1.40407	0.025	0.009	1.32562e-14	ADC3	LOC105608545
1.69608e-18	1.48017	0.022	0.007	4.13302e-14	ADC3	LRRTM3
1.73067e-18	1.06524	0.052	0.026	4.21731e-14	ADC3	LOC105605939
6.10425e-18	1.08934	0.028	0.011	1.48748e-13	ADC3	LOC114108803
1.09443e-17	1.00564	0.048	0.024	2.6669e-13	ADC3	NOCT
1.95858e-17	1.60978	0.022	0.007	4.77268e-13	ADC3	LHCGR
2.96068e-17	1.15811	0.023	0.008	7.21458e-13	ADC3	MOK
3.21464e-17	1.17471	0.02	0.006	7.83345e-13	ADC3	TP53I11
3.63746e-17	1.50437	0.024	0.009	8.86377e-13	ADC3	LOC105605854
4.24916e-17	2.4595	0.01	0.002	1.03544e-12	ADC3	LOC105602072
4.51645e-17	1.55897	0.02	0.006	1.10057e-12	ADC3	LOC114113130
5.19671e-17	1.90707	0.014	0.003	1.26634e-12	ADC3	ANGPTL7
5.22321e-17	1.67983	0.015	0.004	1.27279e-12	ADC3	LOC106990539
5.52096e-17	1.1464	0.02	0.006	1.34535e-12	ADC3	LOC101120481
9.28604e-17	1.16821	0.03	0.012	2.26282e-12	ADC3	LOC114113740
1.29156e-16	1.47005	0.022	0.008	3.14728e-12	ADC3	CCDC39
5.53749e-16	1.61092	0.02	0.006	1.34937e-11	ADC3	LOC105609277
9.03572e-16	1.59772	0.014	0.004	2.20182e-11	ADC3	LOC114116926
1.00866e-15	1.014	0.041	0.02	2.4579e-11	ADC3	TRIB3
1.01553e-15	1.42786	0.02	0.007	2.47465e-11	ADC3	LOC114114555
1.54818e-15	1.12742	0.032	0.014	3.7726e-11	ADC3	RSPH9
2.07417e-15	1.09248	0.021	0.007	5.05434e-11	ADC3	PLAGL2
2.37906e-15	1.10433	0.156	0.115	5.7973e-11	ADC3	PLXDC2
2.63066e-15	1.26364	0.018	0.006	6.41038e-11	ADC3	LOC114117322
3.48342e-15	1.11308	0.025	0.01	8.4884e-11	ADC3	LOC101106662
3.58482e-15	1.00424	0.031	0.014	8.73548e-11	ADC3	CENPH
4.24275e-15	1.37804	0.014	0.004	1.03387e-10	ADC3	LOC105611933
5.45603e-15	1.06058	0.028	0.012	1.32952e-10	ADC3	BBS12
7.48773e-15	2.27266	0.01	0.002	1.82461e-10	ADC3	LOC114113177
8.44627e-15	1.54955	0.013	0.004	2.05819e-10	ADC3	BMX
1.34232e-14	1.02697	0.027	0.012	3.27096e-10	ADC3	LOC114108630
1.98023e-14	1.02999	0.027	0.012	4.82543e-10	ADC3	LOC114110284
2.35917e-14	1.04162	0.023	0.009	5.74882e-10	ADC3	MED18
2.43499e-14	2.12962	0.01	0.002	5.93357e-10	ADC3	LOC114110633
5.07697e-14	2.2981	0.011	0.003	1.23716e-09	ADC3	MYO7A
1.30037e-13	1.7132	0.015	0.005	3.16874e-09	ADC3	EYA1
1.59335e-13	1.36853	0.021	0.008	3.88267e-09	ADC3	HOOK1
4.03006e-13	1.59012	0.014	0.004	9.82046e-09	ADC3	LOC114116875
4.2022e-13	1.38032	0.017	0.006	1.02399e-08	ADC3	GINS4
4.39755e-13	1.95938	0.01	0.002	1.07159e-08	ADC3	ACPP
4.50199e-13	1.15942	0.018	0.006	1.09704e-08	ADC3	CERKL
4.5349e-13	1.30417	0.019	0.007	1.10506e-08	ADC3	MORC1
7.48176e-13	1.0191	0.043	0.024	1.82315e-08	ADC3	TRIM31
2.46887e-12	1.36514	0.017	0.006	6.01614e-08	ADC3	LOC114116097
3.30202e-12	1.47368	0.012	0.004	8.04636e-08	ADC3	CASQ1
5.23302e-12	1.32484	0.018	0.007	1.27518e-07	ADC3	LOC114109375
6.51873e-12	1.87695	0.01	0.003	1.58849e-07	ADC3	RIIAD1
9.31739e-12	1.72459	0.012	0.004	2.27046e-07	ADC3	LOC114113724
1.07582e-11	1.01191	0.021	0.009	2.62156e-07	ADC3	TEKT3
3.04666e-10	1.41572	0.01	0.003	7.4241e-06	ADC3	CCDC73
4.1016e-10	1.17921	0.014	0.005	9.99478e-06	ADC3	CXCR6
0	3.26395	0.775	0.132	0	ADC4	NNAT
0	2.93846	0.71	0.135	0	ADC4	KIAA1217
0	2.19421	0.802	0.299	0	ADC4	HLCS
0	1.51113	0.852	0.38	0	ADC4	ADAMTS9
0	2.24319	0.657	0.187	0	ADC4	CAVIN2
0	1.90993	0.793	0.324	0	ADC4	CLSTN3
0	1.63119	0.709	0.247	0	ADC4	LOC105613851
0	3.09939	0.556	0.095	0	ADC4	PCK1
0	2.32844	0.682	0.241	0	ADC4	ARNTL2
0	2.02102	0.685	0.271	0	ADC4	IDH1
0	1.64601	0.805	0.395	0	ADC4	AQP7
0	1.72522	0.798	0.388	0	ADC4	ABCD2
0	2.47741	0.556	0.15	0	ADC4	ACSM3
0	1.61391	0.79	0.39	0	ADC4	PLCB1
0	1.48205	0.753	0.356	0	ADC4	LOC114116624
0	2.19437	0.955	0.558	0	ADC4	TENM4
0	1.65774	0.921	0.526	0	ADC4	PGD
0	2.04054	0.656	0.264	0	ADC4	TGFB2
0	1.34183	0.763	0.373	0	ADC4	PPARGC1B
0	3.52034	0.443	0.056	0	ADC4	ALK
0	2.10053	0.879	0.495	0	ADC4	CEP170
0	3.6127	0.421	0.044	0	ADC4	PRTG
0	1.8149	0.754	0.377	0	ADC4	SDCCAG8
0	1.4919	0.852	0.477	0	ADC4	TCF7L1
0	2.77889	0.461	0.086	0	ADC4	MMP16
0	1.57204	0.886	0.514	0	ADC4	ITGA6
0	1.59307	0.693	0.322	0	ADC4	LOC105604676
0	1.35675	0.765	0.395	0	ADC4	ESR1
0	1.72084	0.825	0.456	0	ADC4	SLC25A16
0	1.75946	0.534	0.168	0	ADC4	VCAN
0	1.45296	0.698	0.333	0	ADC4	LGR4
0	1.74795	0.571	0.207	0	ADC4	RBM47
0	1.3834	0.876	0.512	0	ADC4	PFKFB4
0	1.79801	0.579	0.216	0	ADC4	AIG1
0	1.57731	0.588	0.226	0	ADC4	ANTXR1
0	2.171	0.49	0.129	0	ADC4	PTN
0	1.37969	0.821	0.461	0	ADC4	MLXIPL
0	1.27085	0.715	0.356	0	ADC4	RBP4
0	3.16815	0.402	0.045	0	ADC4	CSRNP3
0	2.11155	0.508	0.151	0	ADC4	BMP5
0	1.01403	0.923	0.572	0	ADC4	GPAM
0	1.31295	0.739	0.389	0	ADC4	CCDC88A
0	1.26584	0.93	0.584	0	ADC4	HSD17B12
0	1.50575	0.641	0.295	0	ADC4	IRS1
0	1.805	0.545	0.199	0	ADC4	SORL1
0	1.57184	0.711	0.365	0	ADC4	CRLS1
0	2.27573	0.46	0.116	0	ADC4	SH3PXD2A
0	1.52477	0.655	0.315	0	ADC4	DNMT3A
0	1.47146	0.858	0.518	0	ADC4	PDS5B
0	1.42682	0.59	0.25	0	ADC4	PARP8
0	1.34768	0.679	0.341	0	ADC4	MARK2
0	1.18399	0.681	0.344	0	ADC4	C12H1orf21
0	1.2096	0.773	0.436	0	ADC4	ARL15
0	1.78828	0.54	0.206	0	ADC4	ABCA5
0	1.88176	0.507	0.173	0	ADC4	TNK2
0	1.53608	0.624	0.291	0	ADC4	DBT
0	1.61253	0.695	0.364	0	ADC4	DLG2
0	1.31863	0.714	0.385	0	ADC4	ZNF608
0	1.41723	0.629	0.304	0	ADC4	PPIP5K1
0	2.2424	0.456	0.135	0	ADC4	MME
0	2.56259	0.402	0.081	0	ADC4	TET3
0	1.78072	0.495	0.174	0	ADC4	GCAT
0	1.23787	0.836	0.515	0	ADC4	SLC24A3
0	1.0236	0.83	0.511	0	ADC4	ETV6
0	1.71397	0.514	0.202	0	ADC4	LOC101123531
0	1.49502	0.911	0.605	0	ADC4	PTPN4
0	1.25204	0.905	0.603	0	ADC4	TET1
0	1.0884	0.876	0.578	0	ADC4	ADAM12
0	1.92156	0.437	0.139	0	ADC4	LGALS12
0	1.96492	0.434	0.139	0	ADC4	TMEM120A
0	1.18776	0.9	0.608	0	ADC4	LOC105608566
0	1.2047	0.808	0.517	0	ADC4	LOC105605507
0	2.16641	0.358	0.081	0	ADC4	SLC22A3
0	2.07393	0.369	0.098	0	ADC4	BCHE
0	1.92744	0.363	0.097	0	ADC4	RFTN2
0	3.46779	0.292	0.031	0	ADC4	LOC114109442
0	1.15076	0.954	0.693	0	ADC4	LAMA4
0	1.2451	0.931	0.676	0	ADC4	LPL
0	2.66302	0.31	0.057	0	ADC4	THSD4
0	2.2391	0.327	0.074	0	ADC4	ZNF827
0	2.32763	0.326	0.076	0	ADC4	RGMA
0	1.45692	0.962	0.713	0	ADC4	EPB41
0	2.84186	0.295	0.048	0	ADC4	GLIS1
0	3.58344	0.288	0.041	0	ADC4	POU6F2
0	1.08741	0.98	0.737	0	ADC4	COL3A1
0	1.40503	0.97	0.733	0	ADC4	PDZD2
0	1.02144	0.941	0.708	0	ADC4	PLEKHA5
0	2.36071	0.282	0.055	0	ADC4	PLEKHA2
0	1.40828	0.954	0.732	0	ADC4	PPP2R5A
0	1.17493	0.982	0.77	0	ADC4	ELOVL6
0	1.11552	0.879	0.669	0	ADC4	GLCE
0	3.35362	0.226	0.023	0	ADC4	SLC6A2
0	3.05066	0.199	0.026	0	ADC4	CORIN
0	3.56821	0.175	0.015	0	ADC4	ASIC4
0	3.18863	0.178	0.019	0	ADC4	ANK3
0	1.28377	0.99	0.866	0	ADC4	NFIB
0	1.36381	0.979	0.884	0	ADC4	PRKG1
0	1.12839	0.997	0.952	0	ADC4	NFIA
1.48865e-305	3.08527	0.189	0.027	3.62755e-301	ADC4	CPVL
1.21437e-302	1.333	0.605	0.275	2.95919e-298	ADC4	DPF3
8.47645e-302	1.09734	0.811	0.506	2.06554e-297	ADC4	PBX1
6.60024e-301	1.09176	0.775	0.445	1.60835e-296	ADC4	TCF4
1.28661e-298	1.5923	0.465	0.172	3.13521e-294	ADC4	MRAS
1.75619e-297	1.12638	0.752	0.443	4.27948e-293	ADC4	JARID2
1.59062e-294	1.59681	0.522	0.219	3.87601e-290	ADC4	C2H2orf76
1.12881e-293	1.96458	0.356	0.107	2.75069e-289	ADC4	TSKS
6.89486e-293	1.22446	0.667	0.34	1.68014e-288	ADC4	CCDC80
9.13929e-293	1.35732	0.585	0.269	2.22706e-288	ADC4	TECR
2.22552e-289	1.93495	0.335	0.094	5.42314e-285	ADC4	ACP6
1.25656e-288	1.07069	0.371	0.107	3.06198e-284	ADC4	POSTN
3.4624e-288	1.76318	0.399	0.132	8.43716e-284	ADC4	BCL9
3.60535e-288	1.0919	0.801	0.547	8.78551e-284	ADC4	CHCHD3
3.8617e-288	2.03926	0.287	0.069	9.4102e-284	ADC4	LOC114113835
1.99021e-287	1.49704	0.512	0.211	4.84974e-283	ADC4	LOC101113599
3.22381e-286	4.16232	0.12	0.009	7.85577e-282	ADC4	FSTL5
1.50751e-279	1.48493	0.527	0.225	3.67351e-275	ADC4	LOC114113175
2.87918e-276	1.25163	0.743	0.462	7.01599e-272	ADC4	MAOA
3.27409e-273	2.85155	0.164	0.022	7.97829e-269	ADC4	SFXN2
7.7574e-272	1.32079	0.62	0.314	1.89032e-267	ADC4	TTC21B
3.06262e-269	1.92221	0.379	0.128	7.46299e-265	ADC4	SGIP1
6.07541e-269	1.26356	0.65	0.347	1.48046e-264	ADC4	TMEM131L
6.23524e-267	1.68321	0.373	0.123	1.5194e-262	ADC4	ALAD
1.276e-266	1.76643	0.373	0.123	3.10935e-262	ADC4	BCAR3
8.61554e-266	1.18798	0.718	0.406	2.09944e-261	ADC4	AR
6.4834e-265	2.69907	0.184	0.03	1.57988e-260	ADC4	LOC101117587
1.72381e-264	3.07475	0.165	0.023	4.20057e-260	ADC4	PIEZO2
5.11775e-264	1.49535	0.49	0.207	1.24709e-259	ADC4	DAP
4.49213e-262	2.44286	0.198	0.035	1.09464e-257	ADC4	KITLG
5.76226e-262	2.44628	0.208	0.04	1.40415e-257	ADC4	LARGE2
6.2335e-258	1.55471	0.466	0.192	1.51898e-253	ADC4	NFYC
5.99141e-257	1.61862	0.413	0.151	1.45999e-252	ADC4	FAM53B
8.2144e-257	1.08184	0.725	0.431	2.00168e-252	ADC4	KIF13A
3.57576e-255	1.1175	0.666	0.353	8.71341e-251	ADC4	SMOC1
2.78819e-254	3.66105	0.113	0.009	6.79427e-250	ADC4	PIWIL2
1.20115e-253	1.01323	0.802	0.561	2.92697e-249	ADC4	KDM4C
3.60817e-250	1.74567	0.354	0.116	8.79238e-246	ADC4	RAC3
9.01877e-250	1.74643	0.491	0.218	2.19769e-245	ADC4	CALCRL
2.90216e-248	4.10867	0.107	0.008	7.07198e-244	ADC4	LOC114108802
1.171e-247	1.35979	0.574	0.281	2.85348e-243	ADC4	LRIG1
1.60889e-245	1.73089	0.415	0.158	3.92054e-241	ADC4	ROBO2
6.07104e-245	3.21514	0.129	0.014	1.47939e-240	ADC4	APC2
8.2201e-245	1.70011	0.369	0.127	2.00307e-240	ADC4	SFMBT2
9.91944e-245	1.74955	0.347	0.115	2.41717e-240	ADC4	PRR12
7.56244e-244	2.70643	0.173	0.029	1.84282e-239	ADC4	HNMT
1.23424e-243	2.117	0.243	0.058	3.00759e-239	ADC4	SLC6A6
1.21989e-242	1.82222	0.338	0.11	2.97263e-238	ADC4	LOC105610151
2.88598e-242	1.72363	0.349	0.115	7.03254e-238	ADC4	PMM1
4.21445e-242	1.22997	0.549	0.256	1.02698e-237	ADC4	ARID5B
4.64348e-242	1.29766	0.519	0.234	1.13152e-237	ADC4	CPEB3
5.71848e-240	1.50993	0.422	0.165	1.39348e-235	ADC4	CDK6
5.97617e-240	4.32631	0.096	0.006	1.45627e-235	ADC4	LOC114118849
3.09724e-239	1.10965	0.758	0.503	7.54736e-235	ADC4	NTN1
3.99597e-239	1.3112	0.546	0.264	9.73737e-235	ADC4	APOOL
4.56883e-239	1.39106	0.444	0.175	1.11333e-234	ADC4	NPNT
1.25108e-238	1.22657	0.626	0.348	3.04863e-234	ADC4	CTIF
8.77704e-237	1.26259	0.573	0.28	2.13879e-232	ADC4	PRKD1
1.06104e-233	1.17733	0.614	0.33	2.58555e-229	ADC4	TBCK
5.43522e-233	2.47601	0.189	0.037	1.32445e-228	ADC4	GPT2
3.01566e-232	1.01279	0.681	0.384	7.34855e-228	ADC4	ANK2
1.39268e-231	1.59852	0.354	0.121	3.39369e-227	ADC4	PLD1
1.5862e-231	2.14814	0.221	0.05	3.86526e-227	ADC4	TMC6
6.22817e-231	1.81743	0.305	0.094	1.51768e-226	ADC4	ZDHHC15
7.03838e-226	1.5713	0.388	0.147	1.71511e-221	ADC4	HLF
2.77146e-223	1.96855	0.271	0.077	6.7535e-219	ADC4	SLC25A12
1.64166e-220	2.84871	0.135	0.018	4.00039e-216	ADC4	LOC105613171
3.03111e-220	1.14588	0.611	0.336	7.38622e-216	ADC4	PCCB
5.93379e-219	1.46078	0.414	0.165	1.44595e-214	ADC4	LOC114118730
2.225e-218	1.78538	0.325	0.107	5.42189e-214	ADC4	ADAMTS16
2.90591e-217	1.41137	0.424	0.174	7.08112e-213	ADC4	HMGN3
4.5679e-215	1.52892	0.427	0.182	1.11311e-210	ADC4	ARMC7
5.54798e-210	2.77939	0.138	0.021	1.35193e-205	ADC4	DKK2
2.16251e-209	1.7721	0.344	0.127	5.26961e-205	ADC4	LOC101108851
1.90275e-208	1.67038	0.318	0.109	4.63662e-204	ADC4	IFT46
5.16693e-208	2.14547	0.177	0.035	1.25908e-203	ADC4	ANGPTL1
1.10499e-207	1.28103	0.547	0.289	2.69263e-203	ADC4	ABHD17B
6.57969e-207	1.11086	0.461	0.197	1.60334e-202	ADC4	CC2D2B
1.00438e-205	1.94449	0.24	0.065	2.44748e-201	ADC4	PM20D1
1.60101e-204	1.2231	0.476	0.216	3.90133e-200	ADC4	MUC20
3.64568e-201	1.37341	0.56	0.303	8.88378e-197	ADC4	ARHGAP42
1.50899e-200	1.84678	0.253	0.074	3.67711e-196	ADC4	CCDC88C
2.01355e-200	1.21585	0.508	0.249	4.90661e-196	ADC4	NSF
3.16028e-199	2.60385	0.133	0.02	7.70096e-195	ADC4	LOC105611838
2.04759e-198	1.52738	0.382	0.157	4.98957e-194	ADC4	FCHSD2
2.85546e-198	1.54814	0.363	0.143	6.95818e-194	ADC4	ANXA6
3.40343e-197	3.81667	0.082	0.006	8.29348e-193	ADC4	ENPP6
2.25615e-195	1.5828	0.371	0.146	5.4978e-191	ADC4	PRUNE2
2.83639e-194	1.46625	0.365	0.143	6.91171e-190	ADC4	RTL8C
2.87168e-194	1.29282	0.527	0.279	6.99771e-190	ADC4	LOC101111335
9.58796e-193	1.0227	0.648	0.392	2.33639e-188	ADC4	CLIP1
1.37116e-192	1.06054	0.593	0.338	3.34124e-188	ADC4	CHPT1
7.96815e-192	2.28646	0.179	0.04	1.94168e-187	ADC4	ZC4H2
8.89836e-192	1.24479	0.47	0.223	2.16835e-187	ADC4	PLA2G16
1.53269e-191	1.41947	0.418	0.184	3.73486e-187	ADC4	CYB5A
2.10034e-191	1.1727	0.516	0.26	5.1181e-187	ADC4	LOC114118399
1.0016e-190	1.49745	0.303	0.103	2.4407e-186	ADC4	SPATA6
2.56997e-190	1.72735	0.303	0.106	6.26251e-186	ADC4	EGLN3
3.71099e-190	1.4192	0.404	0.174	9.04294e-186	ADC4	ZNF618
2.05403e-189	1.01092	0.659	0.403	5.00526e-185	ADC4	BLCAP
2.37968e-189	1.31051	0.458	0.215	5.79881e-185	ADC4	DYSF
4.97599e-189	1.1293	0.61	0.367	1.21255e-184	ADC4	NEK1
2.1978e-188	1.12369	0.448	0.201	5.35559e-184	ADC4	SH3BGRL
2.16221e-187	1.62285	0.273	0.087	5.26888e-183	ADC4	ADAMTS20
4.14233e-187	1.0375	0.602	0.34	1.0094e-182	ADC4	EXTL3
3.3786e-186	2.02189	0.181	0.041	8.23298e-182	ADC4	LOC105602212
1.77003e-184	1.58896	0.305	0.108	4.3132e-180	ADC4	ACAD8
2.6997e-184	1.26912	0.441	0.203	6.57863e-180	ADC4	R3HDM1
5.92048e-183	1.08392	0.54	0.285	1.4427e-178	ADC4	SERTAD2
8.4412e-182	1.82752	0.24	0.071	2.05695e-177	ADC4	CDHR5
6.19657e-181	1.19828	0.518	0.273	1.50998e-176	ADC4	DGAT1
3.86435e-180	1.80139	0.251	0.079	9.41666e-176	ADC4	LOC101106404
3.98428e-180	1.65558	0.272	0.091	9.70888e-176	ADC4	LOC101120701
1.91229e-179	1.171	0.435	0.199	4.65988e-175	ADC4	PPP1R1B
2.66625e-179	2.09709	0.173	0.039	6.49712e-175	ADC4	FILIP1
8.60562e-179	1.24094	0.418	0.184	2.09702e-174	ADC4	LMNTD1
8.6718e-178	2.59397	0.129	0.022	2.11314e-173	ADC4	PCYT1B
1.48796e-177	1.06801	0.584	0.336	3.62587e-173	ADC4	ARHGAP22
6.58233e-177	1.25881	0.401	0.173	1.60398e-172	ADC4	IRX3
3.07688e-175	2.11157	0.199	0.053	7.49774e-171	ADC4	SLC5A6
2.86209e-172	1.52348	0.32	0.122	6.97433e-168	ADC4	CIB4
7.6323e-172	1.69026	0.221	0.064	1.85984e-167	ADC4	FAT4
1.90129e-170	1.24984	0.419	0.197	4.63307e-166	ADC4	DDX1
2.44969e-169	1.96241	0.205	0.057	5.96942e-165	ADC4	TMEM106C
1.30258e-168	1.22603	0.475	0.246	3.17412e-164	ADC4	SORCS2
1.31511e-168	1.53639	0.278	0.097	3.20465e-164	ADC4	KDM1B
1.30018e-165	1.85415	0.226	0.069	3.16827e-161	ADC4	SMARCD2
4.39689e-164	1.09114	0.512	0.271	1.07143e-159	ADC4	TRIM2
1.73579e-163	1.19094	0.441	0.217	4.22976e-159	ADC4	LOC105605798
1.88817e-163	1.77594	0.225	0.069	4.6011e-159	ADC4	TMTC4
1.00982e-161	1.17231	0.479	0.248	2.46072e-157	ADC4	TP53I13
1.44104e-161	1.08037	0.498	0.268	3.51154e-157	ADC4	ATP9A
7.90112e-160	1.83248	0.197	0.055	1.92534e-155	ADC4	PLA2G4A
8.39066e-160	1.37026	0.348	0.147	2.04464e-155	ADC4	RASSF4
9.52834e-159	1.40173	0.461	0.238	2.32187e-154	ADC4	AKAP1
9.21883e-158	2.05742	0.164	0.04	2.24644e-153	ADC4	LOC101112384
1.20965e-157	1.63954	0.222	0.069	2.94768e-153	ADC4	GASK1B.1
4.98787e-157	1.12663	0.469	0.243	1.21544e-152	ADC4	SNX7
2.74404e-155	1.68006	0.254	0.088	6.68668e-151	ADC4	PGM5
5.69822e-155	1.35992	0.243	0.08	1.38854e-150	ADC4	LOC101119648
8.9429e-155	2.44043	0.119	0.021	2.17921e-150	ADC4	LOC114116810
1.87775e-154	1.7169	0.272	0.101	4.5757e-150	ADC4	SLC16A1
5.48141e-153	2.25857	0.138	0.029	1.33571e-148	ADC4	LOC114109077
2.42975e-152	1.20696	0.404	0.194	5.92081e-148	ADC4	SMC3
9.58629e-152	1.13722	0.441	0.225	2.33599e-147	ADC4	ACO2
1.09549e-151	1.70704	0.212	0.065	2.6695e-147	ADC4	FFAR4
1.76014e-151	1.98405	0.176	0.047	4.2891e-147	ADC4	LCP2
9.29183e-151	1.57299	0.243	0.083	2.26423e-146	ADC4	BDH2
1.48317e-150	1.28333	0.306	0.121	3.61419e-146	ADC4	STON2
2.99342e-150	1.29042	0.3	0.117	7.29436e-146	ADC4	PPARGC1A
5.05249e-150	1.40293	0.252	0.087	1.23119e-145	ADC4	PROS1
8.00958e-150	2.63425	0.098	0.014	1.95177e-145	ADC4	FADS1
9.97397e-150	1.94529	0.168	0.043	2.43046e-145	ADC4	FES
7.37815e-149	1.08702	0.474	0.254	1.79791e-144	ADC4	RREB1
2.65656e-148	1.02105	0.491	0.267	6.4735e-144	ADC4	CDKN1C
3.46823e-146	1.04261	0.465	0.242	8.45138e-142	ADC4	SSBP3
4.01811e-146	1.21799	0.415	0.206	9.79134e-142	ADC4	THEM4
2.05772e-140	1.31256	0.347	0.158	5.01425e-136	ADC4	PAFAH2
6.40707e-140	1.07069	0.501	0.293	1.56127e-135	ADC4	IMPAD1
9.60509e-140	1.15724	0.425	0.219	2.34057e-135	ADC4	SUCLA2
2.389e-138	2.47684	0.119	0.024	5.82151e-134	ADC4	NFATC4
6.029e-137	1.05835	0.433	0.228	1.46915e-132	ADC4	CAV2
6.85986e-137	1.90035	0.17	0.047	1.67161e-132	ADC4	RAPGEF4
4.22454e-136	1.09047	0.273	0.105	1.02944e-131	ADC4	PLBD1
1.19013e-134	2.04202	0.147	0.037	2.9001e-130	ADC4	ACSL6
1.6396e-134	4.12448	0.051	0.003	3.99537e-130	ADC4	LOC114108750
3.15308e-132	2.59126	0.099	0.017	7.68343e-128	ADC4	DZIP1
1.46164e-131	1.29384	0.317	0.14	3.56172e-127	ADC4	IVD
8.521e-131	1.29913	0.331	0.151	2.0764e-126	ADC4	CLUH
1.15451e-130	1.68107	0.212	0.072	2.8133e-126	ADC4	RTN4IP1
1.3919e-130	1.78563	0.175	0.052	3.39178e-126	ADC4	IRF8
1.46883e-130	1.30533	0.309	0.134	3.57923e-126	ADC4	LOC101115927
3.54235e-130	1.10014	0.375	0.182	8.63201e-126	ADC4	RXRG
6.22767e-130	1.67379	0.226	0.081	1.51756e-125	ADC4	FBXO17
5.28481e-128	2.75515	0.107	0.021	1.2878e-123	ADC4	HAS2
9.25461e-128	1.9092	0.144	0.037	2.25516e-123	ADC4	C22H10orf90
2.75798e-126	1.16788	0.287	0.119	6.72064e-122	ADC4	TRAM2
2.30439e-125	1.07876	0.298	0.127	5.61535e-121	ADC4	FCGRT
2.31811e-125	1.18328	0.352	0.168	5.64877e-121	ADC4	NFIX
2.50355e-125	2.67566	0.092	0.016	6.10066e-121	ADC4	HFM1
2.79964e-125	2.9169	0.076	0.01	6.82216e-121	ADC4	LOC101105754
3.81087e-125	1.04145	0.48	0.282	9.28633e-121	ADC4	KIAA0319L
1.10402e-124	1.24633	0.345	0.165	2.69028e-120	ADC4	LOC105610030
1.06621e-123	1.35896	0.223	0.08	2.59815e-119	ADC4	FAP
3.53136e-123	1.27409	0.328	0.154	8.60523e-119	ADC4	HDAC1
8.21931e-123	1.16753	0.358	0.176	2.00288e-118	ADC4	SLC22A23
1.42415e-122	2.11655	0.13	0.032	3.47036e-118	ADC4	KNG1
2.71378e-122	1.07083	0.341	0.16	6.61293e-118	ADC4	SERPINH1
2.80223e-122	2.17694	0.122	0.028	6.82847e-118	ADC4	LOC106990096
6.21944e-122	1.38515	0.289	0.126	1.51555e-117	ADC4	RCC2
1.27311e-121	1.08123	0.388	0.2	3.10231e-117	ADC4	ZNF395
2.66829e-121	1.63974	0.18	0.057	6.5021e-117	ADC4	SLC2A4RG
5.53082e-119	2.29989	0.108	0.023	1.34775e-114	ADC4	OLFML2B
6.57107e-119	1.10261	0.375	0.189	1.60124e-114	ADC4	GSTCD
1.53078e-117	1.66397	0.189	0.064	3.7302e-113	ADC4	SLC27A1
8.84321e-117	1.36463	0.287	0.128	2.15491e-112	ADC4	AIFM1
1.83843e-116	3.03309	0.066	0.008	4.47988e-112	ADC4	SARDH
4.49285e-116	1.74522	0.183	0.061	1.09482e-111	ADC4	GTPBP3
4.762e-116	1.37855	0.251	0.103	1.1604e-111	ADC4	C5H5orf30
3.99395e-113	1.04936	0.356	0.175	9.73245e-109	ADC4	ITGA7
7.7678e-112	1.22417	0.341	0.172	1.89286e-107	ADC4	BIRC3
1.41631e-111	1.08163	0.38	0.204	3.45126e-107	ADC4	LOC101102527
3.21045e-111	1.4537	0.21	0.078	7.82323e-107	ADC4	DCLK2
7.45876e-111	1.03051	0.374	0.195	1.81755e-106	ADC4	MACROD1
1.10075e-110	1.03784	0.371	0.191	2.68231e-106	ADC4	ZRANB3
2.48899e-110	1.29763	0.285	0.129	6.06516e-106	ADC4	LOC114114086
5.27266e-110	1.25888	0.162	0.05	1.28484e-105	ADC4	DMD
8.21535e-110	1.65088	0.154	0.047	2.00192e-105	ADC4	ASTN2
3.43206e-109	1.0525	0.379	0.201	8.36325e-105	ADC4	GCDH
2.24872e-108	1.35265	0.207	0.077	5.47967e-104	ADC4	PRXL2A
2.65171e-108	2.31455	0.117	0.029	6.46168e-104	ADC4	FAM13C
3.58285e-108	1.974	0.119	0.03	8.73068e-104	ADC4	LIG1
7.55458e-108	1.93427	0.302	0.148	1.8409e-103	ADC4	ADRA1A
8.70509e-107	1.0067	0.545	0.367	2.12126e-102	ADC4	CCDC85A
1.38238e-106	3.38109	0.054	0.005	3.36857e-102	ADC4	CROCC2
4.82747e-105	1.11389	0.325	0.162	1.17636e-100	ADC4	ZHX1
5.56299e-105	1.13881	0.27	0.12	1.35559e-100	ADC4	CXADR
7.2163e-105	1.1064	0.317	0.153	1.75847e-100	ADC4	TSPAN18
7.63598e-105	1.0891	0.301	0.142	1.86074e-100	ADC4	BMP1
1.09322e-104	3.39316	0.049	0.004	2.66396e-100	ADC4	LOC114109014
1.80648e-104	1.14877	0.243	0.101	4.40203e-100	ADC4	SEMA6A
9.24151e-104	1.06481	0.328	0.164	2.25197e-99	ADC4	SEPHS1
2.14088e-103	1.31741	0.22	0.087	5.2169e-99	ADC4	KCNN2
8.27486e-103	1.31412	0.256	0.113	2.01642e-98	ADC4	LOC105613013
4.39084e-102	1.7991	0.144	0.044	1.06996e-97	ADC4	SLC16A5
1.12529e-101	1.00891	0.39	0.215	2.74211e-97	ADC4	ABCB7
2.23597e-101	1.25566	0.238	0.099	5.44861e-97	ADC4	LOC105613955
2.67404e-100	1.65491	0.157	0.051	6.5161e-96	ADC4	EML2
9.81106e-100	1.42996	0.206	0.081	2.39076e-95	ADC4	MRPS36
1.9345e-99	1.79784	0.132	0.038	4.71399e-95	ADC4	SHKBP1
5.16972e-99	1.05826	0.399	0.223	1.25976e-94	ADC4	LOC105612888
6.31607e-99	1.4194	0.187	0.068	1.5391e-94	ADC4	LOC101112585
1.47649e-98	1.3287	0.245	0.108	3.59791e-94	ADC4	CDADC1
1.74888e-98	1.4406	0.231	0.099	4.26168e-94	ADC4	RTL5
1.84177e-98	1.00068	0.349	0.184	4.48801e-94	ADC4	KCNIP2
2.08976e-98	1.5316	0.166	0.057	5.09234e-94	ADC4	ANO8
8.03615e-98	1.11109	0.312	0.156	1.95825e-93	ADC4	SPRY2
1.80922e-97	1.89276	0.117	0.032	4.40872e-93	ADC4	LOC114110572
2.80531e-97	1.07122	0.267	0.121	6.83597e-93	ADC4	GALM
3.41821e-97	1.37525	0.384	0.21	8.3295e-93	ADC4	BMPER
7.39294e-97	2.28956	0.103	0.025	1.80151e-92	ADC4	ASIC2
9.58501e-97	1.35041	0.221	0.092	2.33567e-92	ADC4	LPCAT3
5.81584e-96	1.07065	0.312	0.158	1.4172e-91	ADC4	CLDND2
7.23928e-96	1.13456	0.295	0.144	1.76407e-91	ADC4	ZFHX3
1.76227e-95	1.58819	0.154	0.051	4.2943e-91	ADC4	ABLIM2
3.33622e-95	4.37191	0.041	0.003	8.1297e-91	ADC4	SLIT1
7.38798e-95	1.86089	0.116	0.031	1.8003e-90	ADC4	SH2B2
9.95175e-95	1.1378	0.232	0.098	2.42504e-90	ADC4	GLI3
1.15762e-94	1.00633	0.244	0.106	2.82089e-90	ADC4	ATP5MC3
9.16217e-94	1.58065	0.153	0.051	2.23264e-89	ADC4	RASSF9
2.76285e-93	1.93649	0.089	0.019	6.7325e-89	ADC4	RIPOR2
[truncated: 2,407 more rows]

## Sheet: D9
Supplementary Data 9. Example pathways of GO functional enrichment for differentially expressed genes in the ADC subgroup.
[truncated: 13 more rows]

[truncated: 12 more sheets: D10, D11, D12, D13, D14, D15, D16, D17, D18, D19, D20, D21]
